# Supplementary material for: Uncovering missing pieces: duplication and deletion history of arrestins in deuterostomes
Source: BMC Evol Biol. 2017 Jul 6;17:163. doi: 10.1186/s12862-017-1001-4 (PMC5501109; doi:10.1186/s12862-017-1001-4)
Supplement: Supplementary file 2 — Approximate ML tree of the arrestin fold family as extracted from UniProtKB (depicted in Additional file 1: Figure S1). Hits were assigned to the arrestin fold family if they contained at least one arrestin_N or arrestin_C domain (see Methods). The tree was generated with the FastTree software and bootstrapping was performed 1000 times with SeqBoot [119]. The tree can be visualized with a tree viewer, e.g. Dendroscope [115]. (TREE 78.3 kb) [file 12862_2017_1001_MOESM2_ESM.tree]

(ARRB1_BOVI:0.00020,W5PNY5_SHE:0.00355,(((((ARRB1_MOUS:0.00708,(G3IIY3_CRI:0.00020,(I3M4G7_ICT:0.00967,L5JQJ7_PTE:0.01766)0.989:0.08152)0.976:0.03189)0.000:0.00020,ARRB1_RAT:0.00019)0.834:0.00444,A0A1A6HRX0:0.00019)0.887:0.01392,(((G3TN00_LOX:0.00354,((ARRB1_HUMA:0.0,G3R2M1_GOR:0.0):0.00019,(U3D4S8_CAL:0.00354,H2NEP1_PON:0.09061)0.093:0.00021)0.000:0.00019)0.229:0.00022,H2R1Z2_PAN:0.01452)0.000:0.00021,(G1S4Y2_NOM:0.00019,((A0A096MN07:0.0,A0A0D9QVC6:0.0):0.00019,(ARRB1_MACF:0.00019,H9FUE8_MAC:0.00019)0.834:0.00354)0.882:0.00353)0.874:0.00354)0.550:0.00141)0.885:0.03391,(K9IJH3_DES:0.00019,(F1SUN0_PIG:0.01475,((G5AS77_HET:0.00707,((M3YCS9_MUS:0.08882,U6DVM0_NEO:0.00019)0.845:0.01044,ARRB1_RABI:0.02923)0.000:0.00021)0.825:0.00427,((G1MFB6_AIL:0.00019,(((A0A099Z5X3:0.06983,(((((((A0A091WR34:0.00019,A0A091HER1:0.02170)0.025:0.00051,(((A0A091EMR6:0.01984,A0A091HHD0:0.01260)0.783:0.01903,(A0A0A0AVT4:0.05620,A0A091VSA3:0.00597)0.523:0.02770)0.993:0.08099,(A0A087QI49:0.63352,(A0A0Q3P0Z9:0.06074,(A0A060WHG5:0.57026,U3IDW0_ANA:0.12487)0.159:0.15671)0.457:0.00020)0.967:0.15757)0.271:0.00014)0.552:0.00879,(M7B078_CHE:0.10655,H3A0S0_LAT:0.10403)0.948:0.06226)0.168:0.00016,(A0A091R2I5:0.00021,A0A091RUI3:0.00570)0.790:0.00494)0.828:0.03377,(H0ZTM5_TAE:0.00019,U3JUQ6_FIC:0.00918)0.943:0.04695)0.462:0.00612,A0A091NP11:0.00019)0.943:0.06369,((((((((W5MSF3_LEP:0.15069,(((W5U7C2_ICT:0.21002,(M1VAY6_CYP:0.09585,Q6NUV2_DAN:0.11899)0.972:0.07153)0.964:0.08105,(A0A060YC25:0.27495,(((I3K365_ORE:0.05338,((((A0A087YK00:0.01202,M4AF69_XIP:0.02171)0.916:0.02970,A0A146U0H9:0.32909)0.796:0.02469,(A0A1A7Z8L6:0.01910,A0A1A8JNL9:0.00374)0.999:0.08939)0.950:0.04505,Q9W7R1_ORY:0.09430)0.965:0.04482)0.871:0.03187,(G3PT88_GAS:0.16203,(H2S6F1_TAK:0.05926,H3CAT6_TET:0.31740)0.973:0.06558)0.828:0.03117)0.070:0.02325,A0A0F8AS16:0.27491)0.979:0.09621)0.949:0.07649)0.996:0.12763,((A0A060W0Q4:0.87581,(H3D0U1_TET:0.23444,((H2N0W4_ORY:0.10751,((A0A146RW75:0.16816,(A0A096LSN3:0.04683,M3ZF27_XIP:0.01825)0.791:0.02353)0.932:0.03388,A0A1A8JDE6:0.29591)0.747:0.01269)0.958:0.05261,I3KKV1_ORE:0.07076)0.882:0.06042)0.976:0.23302)0.762:0.09718,(W5LEM7_AST:0.27819,(F8W470_DAN:0.19329,M1VHC3_CYP:0.09276)0.927:0.06306)0.988:0.11664)0.987:0.12034)0.126:0.05586)1.000:0.40047,(H3A1U6_LAT:0.88341,((Q9PTE8_AMB:0.15053,((ARRS_LITCT:0.00674,ARRS_LITPI:0.01230)1.000:0.12246,(ARRS_XENLA:0.05448,F6SKI7_XEN:0.05216)0.981:0.05836)0.999:0.20679)0.914:0.10968,(((G3VMY5_SAR:0.12341,H9H6P8_MON:0.23466)0.911:0.05369,(((G1T950_RAB:0.25918,(I3MH25_ICT:0.11320,(((ARRS_MOUSE:0.03641,ARRS_RAT:0.00435)0.884:0.01997,G3ICU4_CRI:0.03238)0.813:0.01586,A0A1A6GKN1:0.27849)0.932:0.05300)0.734:0.02543)0.597:0.00943,(G3TGI1_LOX:0.05972,(((F7BF41_CAL:0.11897,(((A0A1D5RD22:0.00019,(A0A096NPY0:0.00364,G7PKB9_MAC:0.05073)0.000:0.00019)0.784:0.00374,(ARRS_HUMAN:0.00367,(((G1RAB4_NOM:0.00022,G3SCY0_GOR:0.00719)0.598:0.00368,H2P8Z1_PON:0.03730)0.933:0.01101,H2QJM8_PAN:0.01083)0.846:0.00021)0.969:0.01827)0.339:0.00365,A0A0D9R205:0.00367)0.772:0.00611)0.993:0.05540,H0WZY6_OTO:0.10557)0.937:0.03771,(((M3WEW8_FEL:0.09963,(F1P6S6_CAN:0.02121,((M3Y1T6_MUS:0.03189,U6D9G6_NEO:0.00030)0.999:0.06346,G1MD04_AIL:0.01908)0.920:0.02523)0.830:0.01520)0.983:0.04977,((I1T8L6_CYN:0.00019,(I1T8K5_EON:0.01416,(I1T8L3_ROU:0.01539,L5L0Z0_PTE:0.08381)0.071:0.00021)0.904:0.04156)0.994:0.15574,(I1T8M0_TAP:0.07676,((I1T8L2_MIN:0.00019,I1T8M7_MIN:0.00712)0.981:0.06000,(I1T8M9_TYL:0.01197,((S7QAM8_MYO:0.15597,(I1T8L9_MYO:0.00701,L5M2W9_MYO:0.00017)0.838:0.06494)0.694:0.00984,G1PWS9_MYO:0.01386)0.748:0.01003)0.951:0.04360)0.110:0.00851)0.899:0.03250)0.693:0.02832)0.111:0.02725,(((ARRS_PIG:0.07039,(ARRS_BOVIN:0.03802,W5QDE1_SHE:0.01795)1.000:0.09723)0.505:0.01967,S9WKK1_CAM:0.29369)0.959:0.08171,F7C439_HOR:0.07860)0.641:0.01718)0.946:0.04764)0.715:0.02674)0.974:0.06116)0.380:0.04181,(A0A0P6JKG3:0.19668,A4L9L4_CAV:0.08409)0.870:0.05861)0.975:0.08695)1.000:0.24428,((A0A151NVE1:0.37942,(A0A087RBV1:0.06190,(((((A0A0A0AKD6:0.08878,A0A093IMW9:0.04199)0.811:0.02598,((A0A093GLS2:0.05241,A0A091HMF6:0.01074)0.904:0.02169,((A0A091TLG7:0.05642,((((A0A091QAP9:0.02986,R7VNT5_COL:0.05925)0.148:0.00789,A0A091W0T1:0.03855)0.873:0.00022,A0A091VUV6:0.01738)0.834:0.00715,A0A087V3E7:0.00020)0.809:0.00711)0.000:0.00020,(A0A093N9M8:0.08923,A0A093L8I8:0.01592)0.737:0.00621)0.845:0.00720)0.802:0.00565)0.145:0.00021,(((A0A094KZA8:0.10862,A0A091HS03:0.08312)0.415:0.02686,A0A093FAI8:0.10509)0.844:0.01726,(A0A091E7Q1:0.01872,(H0ZAS3_TAE:0.09203,U3KGJ0_FIC:0.05267)0.433:0.00771)0.998:0.04741)0.766:0.00716)0.118:0.00020,A0A091NJY7:0.08634)0.788:0.00955,(((A0A099ZL55:0.07229,A0A093HI19:0.03639)0.450:0.02350,((E1BUK1_CHI:0.03736,G1MSE9_MEL:0.01086)0.998:0.07723,R0KLV5_ANA:0.06664)0.853:0.03063)0.994:0.06664,(A0A091S858:0.01509,A0A0Q3T4A4:0.07313)0.887:0.03934)0.519:0.01283)0.839:0.04303)0.988:0.14383)0.965:0.11126,((K7F2B1_PEL:0.10705,M7C342_CHE:0.19888)0.966:0.08664,G1KEU5_ANO:0.58475)0.454:0.05045)0.780:0.09179)0.961:0.12763)0.998:0.30235)0.870:0.11226)1.000:0.26792,((((((((((A0A1A8AIF8:0.00496,A0A1A8I3D2:0.00020)0.996:0.10567,G3QAX2_GAS:0.23093)0.860:0.04038,(O42104_ORY:0.11038,(A0A147AZS6:0.04231,(A0A087XI63:0.02982,M3ZDV2_XIP:0.09864)0.941:0.05310)0.929:0.05398)0.817:0.04185)0.578:0.02495,(I3JPI1_ORE:0.05698,(H2SPX7_TAK:0.10002,H3CLF4_TET:0.08240)0.999:0.16360)0.798:0.03920)1.000:0.36280,(A0A060W8T4:0.33978,((M1VMC8_CYP:0.06751,Q6DH07_DAN:0.07294)0.949:0.05754,(W5K2E0_AST:0.20546,W5UJ37_ICT:0.32202)0.895:0.06444)0.957:0.08795)0.240:0.05456)0.963:0.12436,(((((H2L8U8_ORY:0.07489,W6JM32_ORY:0.03939)1.000:0.17062,(A0A1A8K0D7:0.16251,(A0A087Y0X1:0.10512,A0A146X7Z8:0.12695)0.990:0.10291)0.898:0.04612)0.906:0.05009,I3J3M6_ORE:0.16641)0.896:0.04813,((H2TD19_TAK:0.10925,H3DHF2_TET:0.09166)0.998:0.14844,G3PYI6_GAS:0.24771)0.459:0.04824)1.000:0.28513,(((W5JXS0_AST:0.15394,W5UK94_ICT:0.48572)0.908:0.07178,(A7YYG7_DAN:0.06013,M1V1S2_CYP:0.16975)1.000:0.28123)0.969:0.11930,A0A060WTS6:0.33140)0.263:0.09883)0.273:0.07790)1.000:0.55227,((Q9PTE7_AMB:0.20086,((ARRC_LITCT:0.02208,ARRC_LITPI:0.00613)1.000:0.22858,(ARRC_XENLA:0.13425,F6XHZ2_XEN:0.17264)1.000:0.20359)1.000:0.18840)0.886:0.04576,((((((((A0A0A0AC67:0.03219,((A0A093CUH6:0.04380,(A0A087RIW0:0.00737,A0A093P9J5:0.02622)0.878:0.03778)0.567:0.02132,(A0A091T8D3:0.01842,A0A0Q3M226:0.02708)0.940:0.04198)0.441:0.02342)0.715:0.02241,(A0A091TC91:0.04622,A0A091W314:0.02112)0.873:0.02006)0.756:0.01175,A0A093IBP2:0.03476)0.868:0.03251,((((A0A093R9U6:0.02998,(A0A091VJU7:0.01023,A0A091LI69:0.01500)0.880:0.00987)0.170:0.00019,((((G1MRQ8_MEL:0.18813,A0A093GCE9:0.04576)0.938:0.02908,(A0A091M9G3:0.00748,(A0A091H764:0.02649,A0A091QJW2:0.07882)0.913:0.03707)0.777:0.00812)0.408:0.00604,A0A099ZBZ7:0.06678)0.834:0.01087,A0A087V5I0:0.01003)0.799:0.01108)0.949:0.02366,((A0A091K8U4:0.06970,A4L9I7_CHI:0.06092)0.054:0.01638,(A0A093I7P2:0.11668,U3ILG8_ANA:0.05677)0.847:0.02363)0.778:0.00841)0.430:0.00862,A0A091W5Q0:0.07697)0.485:0.00744)0.727:0.03584,(A0A091E6N3:0.02634,(H0YWP5_TAE:0.03409,U3JNG2_FIC:0.06504)0.412:0.02709)0.999:0.08938)0.978:0.07994,(K7FU16_PEL:0.12183,(H9GF24_ANO:0.15146,Q4L220_GEK:0.28216)0.705:0.05193)0.860:0.04163)0.930:0.06512,A0A151NNN5:0.16003)0.407:0.03990,(((F6W509_MON:0.22164,G3VT97_SAR:0.09126)1.000:0.23653,((ARRC_ICTTR:0.07035,L9KYL8_TUP:0.25133)0.009:0.02709,((((G1TCY6_RAB:0.12618,H0XKD8_OTO:0.13217)0.402:0.02091,(((F6QH79_HOR:0.04894,L5KXV8_PTE:0.13931)0.845:0.01505,(((F1MCQ1_BOV:0.01641,W5Q123_SHE:0.01914)0.985:0.03781,S9WDL4_CAM:0.07579)0.001:0.01840,A0A140TAK5:0.02894)0.958:0.04465)0.234:0.01654,(M3W746_FEL:0.21042,(F6V893_CAN:0.10844,(G1LRG4_AIL:0.08950,M3XYM1_MUS:0.05695)0.066:0.02052)0.820:0.02418)0.988:0.07435)0.975:0.06276)0.851:0.02861,(F6XX05_CAL:0.03656,(((ARRC_HUMAN:0.00406,(G3QUR5_GOR:0.00400,(G1QJ87_NOM:0.00021,((A0A096MLV0:0.00019,(A0A0D9RGU7:0.02697,G7Q2Y5_MAC:0.06724)0.866:0.01054)0.907:0.00918,F6SLP9_MAC:0.00021)0.996:0.03702)0.804:0.00456)0.000:0.00021)0.000:0.00019,H2QYR2_PAN:0.00019)0.921:0.00022,H2PXE4_PON:0.00792)0.890:0.01390)1.000:0.10574)0.071:0.01466,(A0A1A6HZP2:0.18249,(ARRC_MOUSE:0.04512,F1LMR6_RAT:0.03698)0.881:0.03246)0.999:0.17939)0.502:0.03869)1.000:0.25319)0.962:0.14492,F7BUA1_ORN:0.50838)0.977:0.15138)0.929:0.05467)0.651:0.04141)0.286:0.04842,H3B170_LAT:0.19033)0.641:0.09669,V9L6T6_CAL:0.46614)0.693:0.10310,E9REL4_LET:0.49068)0.909:0.08353)0.996:0.25045,(((((((R7VCC1_CAP:5.25571,Q29QY4_DRO:1.73456)0.458:0.46109,T2MG93_HYD:0.17890)0.781:0.20741,I1GCE9_AMP:1.01350)0.800:0.11943,(B3S7M0_TRI:0.37964,A7RYJ9_NEM:0.41118)0.312:0.06834)0.924:0.08650,(((((V4BV65_LOT:0.12112,(A0A0H5ANU0:0.04491,A0A0L8HS51:0.07444)0.999:0.12042)0.551:0.02352,(K1QR59_CRA:0.21791,(F1D8X1_ARG:0.03338,F1D8X2_ARG:0.18814)0.996:0.11929)0.909:0.04051)0.966:0.04460,(R7TPP3_CAP:0.17549,(((T1G7F7_HEL:0.32777,((G7YGF4_CLO:0.51962,((A0A095AHE6:0.07548,G4VG60_SCH:0.43467)0.998:0.33526,A0A183WQI5:0.59447)0.896:0.17346)1.000:1.30179,(A0A0L8G6H8:0.12803,(Q963B5_DOR:0.13482,(A0A0H5ATB5:0.13976,B8Q2W8_EUP:0.18061)0.700:0.05424)0.995:0.21901)1.000:0.86654)0.870:0.33030)0.849:0.11442,(T1EFX6_HEL:0.32095,((((((A0A068WN17:0.01314,A0A087W0P7:0.02318)0.997:0.24019,(A0A158R6S2:0.17902,(A0A0S4T4S5:0.10836,A0A158QD69:0.06107)0.999:0.55706)0.993:0.29607)0.492:0.12304,(A0A0X3PMU5:0.07650,A0A183SX11:0.44527)0.991:0.35935)0.992:0.22235,(G4VB17_SCH:0.20373,A0A095CE15:0.51583)0.997:0.46405)1.000:0.46607,(((A0A068XVD5:0.24612,((A0A068WEU5:0.00954,A0A068YF66:0.01412)0.996:0.08096,A0A158REL0:0.17494)0.950:0.10563)0.999:0.21376,A0A0V0J5Z7:0.28749)0.842:0.08148,((K1QIN5_CRA:1.09556,(A0A0N4U6V7:4.81493,A0A158R8E6:0.13295)0.684:0.26731)0.097:0.00014,(A0A158QFS2:0.40642,((G7YXA4_CLO:0.86366,A0A183SU87:0.20538)0.936:0.53335,A0A0J7K9K0:0.62652)0.707:0.07647)0.966:0.20578)0.917:0.11720)0.982:0.15565)0.183:0.06232,((G4VCF9_SCH:0.19897,(A0A094ZU93:0.15143,C1LF82_SCH:0.06579)0.680:0.05381)0.976:0.22134,(A0A095AV46:0.18604,Q5C229_SCH:0.09943)1.000:0.42778)0.996:0.24036)0.993:0.13979)0.032:0.05108)0.163:0.00022,M9UW40_TER:0.31616)0.838:0.04376)0.698:0.02703)1.000:0.11698,(((((A0A0V1CNZ9:0.00021,(A0A0V1BFJ3:0.00641,A0A0V1IPC4:0.03652)0.893:0.00647)1.000:0.22324,(A0A077YZN5:0.27021,A0A0N5DXP3:0.27549)0.973:0.21294)1.000:0.36377,((A0A0N4Z0H8:0.05285,(A0A0N5BNX3:0.03823,(A0A090MVX4:0.01745,A0A0K0EI93:0.03041)0.901:0.02890)0.976:0.08119)1.000:0.36294,(((((A0A0N4U6G6:0.26612,(A0A0N5CXE9:0.19543,((A0A044SIQ1:0.00335,A0A182DZH5:0.00020)0.973:0.04819,(A0A1I7VPK3:0.01547,(A0A0R3REL8:0.00019,(A0A0N4TRA2:0.00020,A0A183XR04:0.02516)0.808:0.01115)0.997:0.07388)0.683:0.03504)0.992:0.09759)0.979:0.11367)0.927:0.09167,((A0A0B2W1D7:0.05637,(A0A0M3I5X4:0.02694,F1KZC9_ASC:0.00021)0.986:0.06368)0.981:0.11714,A0A0N4V4P0:0.34107)0.398:0.02590)0.568:0.04577,A0A0M3KEU6:0.47649)0.802:0.07773,((A0A1I7XVE7:0.22590,(A0A183FZY6:0.01144,(((A0A0N4X6G4:0.08651,A0A0R3PPE9:0.16471)1.000:0.21258,A0A0N4XZL1:0.06871)0.854:0.02659,((U6P7L9_HAE:0.02692,W2TT55_NEC:0.04333)0.578:0.00532,A0A0D8XT26:0.09236)0.857:0.01272)0.861:0.01599)0.995:0.13719)0.964:0.08279,(A0A0F5CP61:0.39561,(A8X5S0_CAE:0.04217,(K7GVG4_CAE:0.13631,(G0N7N0_CAE:0.02586,(E3MA36_CAE:0.00851,ARRB_CAEEL:0.03691)0.768:0.01421)0.891:0.01797)0.836:0.02044)1.000:0.21856)0.692:0.05896)0.992:0.13330)0.883:0.08605,((A0A1I8AWZ7:0.45541,(A0A183BRM9:0.33266,A0A1I8AW65:0.03721)0.257:0.06803)0.798:0.08488,A0A1I7SB26:0.21829)0.990:0.16493)0.900:0.06826)0.964:0.12014)0.999:0.30854,A0A1D1VJ40:0.37515)0.083:0.08760,(((((A0A131YIS7:1.36779,(E9GZ21_DAP:1.53468,E9HDG0_DAP:1.41269)0.948:0.37129)0.939:0.32075,(((((A0A1B0CBA9:0.05038,A0A1B0GNM2:0.17566)1.000:0.58639,(((A0A0N8ES97:0.20670,B0X2U1_CUL:0.21349)0.991:0.16424,(A0A182YHG8:0.06774,A0A084VAG7:0.33714)0.327:0.08029)0.963:0.17240,(A0A182R4S9:0.06270,(A0A182YHG9:0.20544,Q7PUI7_ANO:0.09108)0.952:0.07925)0.933:0.10997)1.000:0.39531)0.997:0.32244,(((A0A0L0CH99:0.37155,(B4IDQ5_DRO:0.42201,(A0A1A9YM57:0.00019,A0A1B0A1V5:0.05177)1.000:0.37569)0.933:0.15092)0.387:0.11555,A0A1I8PVM8:0.19597)0.973:0.31538,(A0A0R3P5M5:0.61349,A0A1I8PPV0:0.30240)1.000:0.54057)0.961:0.30071)0.999:0.32280,((U4UCH5_DEN:0.66738,((T1HA44_RHO:0.64170,J9JQG1_ACY:0.53421)0.816:0.08058,(A0A067QZW4:0.23641,((((A0A026W496:0.08298,((A0A158P2I6:0.00673,F4W612_ACR:0.03338)0.999:0.22896,(E9J3T8_SOL:0.21899,(E2AQL8_CAM:0.11796,E2CA64_HAR:0.07868)0.590:0.03802)0.416:0.15444)0.790:0.02487)0.899:0.05811,A0A088ACD6:0.28313)0.996:0.19342,K7J8Y4_NAS:0.71158)0.987:0.18062,((D6X567_TRI:0.53650,(E0VU89_PED:0.35031,(B4R7K0_DRO:0.42362,(A0A0K8V8J9:0.56072,(A0A0L0BVK2:0.42180,(A0A1A9YM59:0.03062,A0A1B0A1V4:0.03919)1.000:0.44407)0.985:0.31402)0.664:0.16598)1.000:2.74886)0.674:0.29771)0.603:0.14467,((H9JDR9_BOM:0.10340,((H9JDS0_BOM:0.55466,A0A194QM58:0.51448)0.802:0.21966,A0A194PR53:0.12314)0.685:0.03725)0.723:0.04074,G6D4G2_DAN:0.13231)1.000:0.48182)0.506:0.08073)0.751:0.03776)0.989:0.22703)0.768:0.08423)0.951:0.24835,E9FR78_DAP:1.23012)0.171:0.13190)1.000:0.53563,(B7PWD9_IXO:2.23851,((A0A146UP71:1.23167,A0A146ZHQ7:0.35140)1.000:1.86493,((U9T400_RHI:2.02638,(A0A068X405:0.25678,A0A0R3SCE6:0.20309)1.000:2.17314)0.869:0.44897,(((((((((A0A183SLF7:2.64751,A0A1I7SU37:2.02851)0.672:0.46484,(A0A131ZX93:1.41406,A0A132AAB2:1.83190)0.968:0.93108)0.601:0.26219,(A0A1I7XTZ0:0.53297,(A0A0N4X525:0.75787,U6PST2_HAE:0.06058)0.753:0.28338)1.000:2.65019)0.731:0.32271,((((A0A1D2NFH6:2.47301,J9L6A0_ACY:3.08772)0.329:0.24819,((I2JUT4_DEK:1.02128,(J7S5X8_KAZ:0.95880,(A0A1G4MAX5:0.54677,(PALF_ASHGO:0.04147,R9XKY0_ASH:0.07394)1.000:0.63079)0.954:0.25373)0.979:0.40614)1.000:1.14232,(A0A162NLD2:1.24341,(S2JK04_MUC:0.32961,(I1C2N5_RHI:1.46417,I1CUJ5_RHI:0.47222)1.000:1.38071)0.996:0.83360)0.969:0.50357)0.942:0.45721)0.681:0.21973,((((H2W7I9_CAE:0.13910,(G0M8C4_CAE:0.02702,(E3LEA5_CAE:0.02372,Q22321_CAE:0.07258)0.464:0.01437)0.754:0.04296)1.000:1.16137,(A0A1I8AYQ4:0.96092,A0A1I7SST8:1.78300)0.887:0.34230)0.993:0.99523,A0A146LZQ2:2.90453)0.850:0.39284,((A0A1D1VQT5:2.86621,(H3FAX1_PRI:1.73757,((A0A0N5D8G4:0.50010,((A0A044VIU3:0.00019,A0A182ELP9:0.02824)1.000:0.28821,(A0A183XHX8:0.04879,(A0A0H5S7P2:0.01428,A0A0N4TIG0:0.02266)0.999:0.11159)1.000:0.22714)0.669:0.18145)0.995:0.74492,(A0A1I7SS81:1.50349,(A0A0N4VCM0:1.16692,(A0A0B2UWT3:0.30521,A0A0M3I3H6:0.45408)0.992:0.48131)0.807:0.23203)0.985:0.65172)0.500:0.28884)0.945:0.55246)0.890:0.47153,(((H2VQF7_CAE:0.08328,(G0MAG3_CAE:0.03825,(Q17624_CAE:0.07290,(A8X510_CAE:0.04821,E3ME88_CAE:0.05631)0.710:0.01394)0.661:0.00870)0.182:0.04123)1.000:0.44358,(W2SNK7_NEC:0.48412,(A0A0K0D2B0:0.09570,A0A158PM29:0.03778)0.998:0.31875)0.994:0.29254)0.995:0.44019,((A0A0N5D2N7:0.18876,((A0A044SRX8:0.00328,A0A182E9W9:0.00325)0.996:0.08379,(A0A1I7VNE5:0.04916,(J9DXR6_WUC:0.00523,(A0A0J9XZ19:0.00764,A0A0N4TUG9:0.00860)0.953:0.04515)0.948:0.05986)0.912:0.02706)0.983:0.11824)1.000:0.32920,(A0A0N4VAL9:1.05893,(A0A0M3K1G9:0.28839,(A0A0B2UNK6:0.08005,(A0A0M3HTL6:0.0,F1L5I4_ASC:0.0):0.08868)0.030:0.07080)0.998:0.31792)0.100:0.06651)0.958:0.25099)1.000:1.45038)0.407:0.11027)0.335:0.17228)0.932:0.20520,((A0A1D2MJE6:2.65194,((E9GBT3_DAP:0.72136,E9I126_DAP:0.39606)0.995:1.42545,K1PBI0_CRA:2.41852)0.525:0.42474)0.885:0.56449,(((((((((F7GL93_CAL:0.13672,(((F6YNH4_MAC:0.0,G7PYN0_MAC:0.0):0.21252,A0A0D9RDI4:0.22337)0.999:0.19924,(G1RSJ6_NOM:0.03340,((G3SH71_GOR:0.01552,(ARRD5_HUMA:0.01277,H2R6G5_PAN:0.01691)0.754:0.00402)0.965:0.02629,H2NX44_PON:0.03747)0.583:0.01076)0.961:0.03566)0.818:0.01455)0.999:0.08565,(((L5L8R2_PTE:0.28133,(S7NQP6_MYO:0.00020,(G1PB23_MYO:0.00335,L5MGC7_MYO:0.04040)0.817:0.01043)1.000:0.21653)0.906:0.04082,(((F1PX62_CAN:0.05370,M3WCS0_FEL:0.17405)0.168:0.02246,(D2I2H1_AIL:0.05376,(M1ECA7_MUS:0.02988,U6D988_NEO:0.04458)0.997:0.08400)0.883:0.02824)0.942:0.04040,(V5PZZ6_PIG:0.10033,(S9XF64_CAM:0.06464,(F1MY18_BOV:0.02135,W5PFM9_SHE:0.02810)0.999:0.13783)0.815:0.01841)0.959:0.04068)0.870:0.02034)0.326:0.01647,G3TL23_LOX:0.24789)0.945:0.04064)0.762:0.00984,H0WN66_OTO:0.17700)0.814:0.03246,((((H0WA11_CAV:0.17409,(A0A091DEX9:0.09220,G5C0R3_HET:0.16267)0.512:0.04742)0.999:0.21901,L8Y2N8_TUP:0.28173)0.918:0.07879,(I3NFY7_ICT:0.27272,((ARRD5_MOUS:0.06184,M0R521_RAT:0.01775)0.906:0.03723,(A0A1A6HXC9:0.06379,G3HCI1_CRI:0.07153)0.811:0.03467)1.000:0.27431)0.177:0.04548)0.966:0.09674,F6QLL4_HOR:0.20871)0.188:0.02671)0.860:0.20353,((A0A151P0A0:0.38721,(K7FDJ0_PEL:0.10256,M7AWR3_CHE:0.14096)0.931:0.13195)0.014:0.08037,(A0A099YYL6:0.31952,(A0A093FHC9:0.13659,(((A0A093DV67:0.18014,A0A093G8A2:0.24392)0.581:0.04773,(A0A094LFE8:0.10609,A0A091JZN4:0.18868)0.722:0.01003)0.713:0.02364,(A0A0A0AA83:0.14274,(A0A091TS45:0.08882,A0A091U9J2:0.08484)0.377:0.02600)0.826:0.01869)0.579:0.03599)0.986:0.17124)1.000:0.63481)0.984:0.43542)1.000:1.79874,((R7U3S7_CAP:0.58119,R7UWJ0_CAP:0.89092)1.000:2.67194,(A0A0L0HQ39:0.73237,(A0A177WZC0:0.0,F4PBY7_BAT:0.0):1.00657)0.997:1.30234)0.655:0.36480)0.828:0.35500,((I1GEM3_AMP:1.48128,(I1GEM1_AMP:0.38161,I1GEM2_AMP:0.39867)0.602:0.47207)0.999:0.97421,((V5G8K8_ANO:0.46997,V5I8M5_ANO:0.72635)0.996:0.51130,(D6W692_TRI:0.81860,N6U674_DEN:1.24745)0.947:0.29229)1.000:0.80712)0.607:0.20411)0.858:0.15825,((((((H9JS86_BOM:0.99846,(A0A194PWE1:0.46647,A0A1E1VZK3:0.89426)0.364:0.15123)0.992:0.38686,(G6CYT3_DAN:0.89639,(A0A1E1W8W4:0.85715,H9JS56_BOM:0.82266)0.868:0.27779)1.000:0.71664)1.000:0.54775,(((((A0A194Q4R1:0.01307,A0A194RPZ4:0.04960)0.950:0.12622,(G6D3V3_DAN:0.11869,H9IW00_BOM:0.11965)0.879:0.11008)1.000:0.65362,(A0A1B0D8F8:1.03368,((T1GVS0_MEG:0.83279,((((A0A1A9YAW8:0.00434,(D3TPJ4_GLO:0.00654,(A0A1A9VGU7:0.00020,A0A1A9ZA93:0.00019)0.000:0.00019)0.779:0.00312)0.702:0.01282,((A0A1A9VGU8:0.51938,A0A1A9ZA92:0.06300)0.997:0.25558,(A0A1A9YAW6:0.09253,(A0A1A9VGU6:0.24336,A0A1A9ZAA5:0.06892)0.866:0.02861)1.000:0.17994)0.959:0.07657)0.996:0.08653,(A0A1I8PWC6:0.03617,T1PBS9_MUS:0.04125)0.998:0.07851)0.270:0.02883,(((A0A034VNU2:0.00650,A0A0K8VTN5:0.00309)0.273:0.00913,(A0A0A1WEU9:0.00656,W8BV05_CER:0.01618)0.666:0.00051)1.000:0.10557,((A0A0M5J2I5:0.08818,((B4K5N2_DRO:0.04147,B4LZW9_DRO:0.03683)0.817:0.01222,B4JV27_DRO:0.16289)0.676:0.02224)0.907:0.02582,(B4NAB2_DRO:0.10139,((B4GEL5_DRO:0.00326,Q296V0_DRO:0.00019)1.000:0.09298,(B3LYB8_DRO:0.06357,((B4I4M7_DRO:0.00322,Q9VI53_DRO:0.00652)0.880:0.00660,(B3P2S0_DRO:0.00985,B4PS26_DRO:0.02643)0.737:0.00326)0.948:0.02662)0.894:0.01876)0.886:0.02230)0.803:0.01649)1.000:0.16646)0.753:0.04586)0.783:0.04757)0.981:0.21159,((B0WMD4_CUL:0.08638,(A0A023ERS7:0.01159,Q16ZJ0_AED:0.01909)0.939:0.03386)0.969:0.06644,(W5J2A4_ANO:0.09328,(((A0A182IIG2:0.0,Q7PYE1_ANO:0.0):0.00019,A0A182V8I5:0.00320)1.000:0.09911,(A0A084VRX3:0.02076,A0A084VRX4:0.60626)0.957:0.06725)0.937:0.04262)0.985:0.08612)0.999:0.23163)0.063:0.08382)0.979:0.22986)0.987:0.24168,((K7IWJ0_NAS:0.68756,(A0A088A8S2:0.02749,V9IIP0_API:0.02463)0.986:0.32241)1.000:1.32790,(K7J467_NAS:0.39334,(A0A087ZPV6:0.23756,(((E2BJL1_HAR:0.13886,A0A026VYR9:0.18593)0.832:0.03761,E2AYF4_CAM:0.12341)0.716:0.02377,(E9J6N2_SOL:0.12561,(A0A158NUV8:0.08568,F4WE35_ACR:0.03855)0.970:0.04970)0.678:0.02736)0.936:0.07325)1.000:0.32965)0.971:0.20511)0.617:0.14134)0.971:0.20274,(((J9JKF6_ACY:0.41479,(J9JXG8_ACY:0.38397,(J9LB21_ACY:0.14352,J9LUN2_ACY:0.30549)1.000:0.29498)1.000:0.44101)1.000:0.67951,((A0A023EZ76:0.26443,T1HMP4_RHO:0.70438)1.000:0.50904,(A0A0A9XZ30:0.71526,(T1HE96_RHO:0.19371,(A0A0V0GAU1:0.06620,A0A161MKA0:0.03836)0.876:0.06880)1.000:0.28682)0.959:0.23552)0.988:0.33347)0.967:0.23425,((A0A067RHZ3:0.49330,E0VB08_PED:1.21926)0.915:0.29128,A0A067RUH1:0.74396)0.190:0.17730)0.326:0.11644)0.973:0.19445)0.961:0.20341,((((A0A1B0D8G0:0.20332,A0A1B0EUE3:0.12567)1.000:1.68103,(((((((B0WMD8_CUL:0.26629,(A0A182H268:0.08004,Q16ZK1_AED:0.33270)0.999:0.39879)1.000:0.88442,((B0WME0_CUL:0.15532,(A0A182H4L8:0.03672,Q16ZK3_AED:0.08635)1.000:0.33862)0.995:0.39372,(B0WMD9_CUL:0.73010,(A0A182H4L7:0.30110,Q16ZK2_AED:0.87450)0.974:0.37334)0.991:0.42992)1.000:1.00397)0.961:0.36444,((A0A182H4L5:0.07553,Q16ZJ8_AED:0.03412)1.000:0.57298,((A0A182H4L4:0.13056,Q16ZJ7_AED:0.13944)1.000:0.32642,((A0A023ET25:0.31411,Q16ZJ9_AED:0.52821)0.998:0.31259,(B0WMD6_CUL:0.52201,B0WMD7_CUL:0.73961)0.987:0.28448)0.905:0.17675)0.818:0.11956)0.987:0.31603)0.810:0.16173,(((A0A1I8JST8:0.04637,W5J6G7_ANO:0.07646)0.976:0.16653,(A0A084VRW8:0.26303,(A0A182YJU4:0.23816,(A0A182VCK8:0.01166,(A0A182XBM0:0.00324,(A0A182IIR8:0.00322,Q7PYD9_ANO:0.00021)0.818:0.00641)0.926:0.01783)0.988:0.09328)0.995:0.15592)0.316:0.06207)1.000:0.93177,(B0WMD5_CUL:0.33746,(A0A182G385:0.04388,Q16ZJ6_AED:0.10438)1.000:0.57346)1.000:0.55286)0.947:0.21230)0.972:0.20544,(A0A1B0D8F9:1.50203,((((A0A182G384:0.11523,Q16ZJ5_AED:0.10311)0.973:0.10532,(A0A182HF54:0.27596,Q16ZJ4_AED:0.20464)0.987:0.16160)1.000:0.35811,((W5J4P2_ANO:0.24017,(A0A084VRX1:0.14287,(A0A182UMF9:0.00917,Q7PYE0_ANO:0.00476)1.000:0.13388)0.829:0.05576)0.988:0.23851,(A0A084VRX2:0.07037,(A0A182VF53:0.00150,(A0A182IIG1:0.01507,Q380P6_ANO:0.00021)0.899:0.01357)0.994:0.15795)1.000:1.07863)0.855:0.21240)0.997:0.38946,((B0X5J2_CUL:0.30802,(A0A182G977:0.04247,Q16H74_AED:0.08459)0.999:0.20997)0.997:0.28964,((A0A182FDZ6:0.04813,W5J2J1_ANO:0.08239)1.000:0.32210,(A0A084WJC5:0.27008,((A0NDX6_ANO:0.13422,(A0A182HXQ8:0.00019,A0A182XLE2:0.00323)0.674:0.00244)0.997:0.09801,(A0A182RKI9:0.15930,A0A1A9TX65:0.16123)0.921:0.05932)0.999:0.17231)0.766:0.08540)0.995:0.24984)1.000:0.80627)0.667:0.09876)0.907:0.16598)0.688:0.07803,((A0A1B0D7S2:1.03066,A0A1B0ETZ9:0.41645)1.000:1.28970,(((W5JDL9_ANO:0.17112,(A0A084VRP5:0.17208,(A0A182XVA6:0.11521,(A0A182UTX0:0.00880,((A0A182II03:0.0,Q7PUR5_ANO:0.0):0.00713,A0A182X2P2:0.01052)0.671:0.00170)0.998:0.12047)1.000:0.18269)0.629:0.06792)0.990:0.30525,(B0W968_CUL:0.56166,(A0A182G5K7:0.04755,Q17EA7_AED:0.09246)1.000:0.36011)0.995:0.29501)0.999:0.41370,((A0A084VRP4:0.07864,((A0A182XVA5:0.04178,(A0A182UTJ8:0.34443,((A0A182I0J3:0.0,Q380N5_ANO:0.0):0.00020,A0A182X2P3:0.00411)0.942:0.00022)1.000:0.09606)0.994:0.09744,W5JH05_ANO:0.11802)0.696:0.04709)1.000:0.49715,(B0W967_CUL:0.25667,(A0A182H1N9:0.06111,Q17EA8_AED:0.06055)0.998:0.21680)0.999:0.40869)0.995:0.40302)1.000:0.76618)0.893:0.19462)0.827:0.11556,((((B4N8B8_DRO:0.40462,((B3MTN2_DRO:0.35282,((Q4V5I0_DRO:0.03917,(B4I4X2_DRO:0.02049,B4R096_DRO:0.01016)0.792:0.00519)0.941:0.02531,(B4PRE9_DRO:0.05412,B3NYR5_DRO:0.08171)0.712:0.01531)0.995:0.12364)1.000:0.22086,(B4GMW5_DRO:0.00843,Q294M4_DRO:0.00819)1.000:0.23172)0.415:0.09818)0.420:0.11970,(A0A0M3QYN4:0.37639,(B4JHJ1_DRO:0.31653,(B4K6T2_DRO:0.46825,B4M4K1_DRO:0.12545)0.536:0.06523)0.999:0.16885)0.964:0.19223)1.000:0.84876,((A0A1I8M8C2:0.43242,A0A1I8P8K7:0.36251)1.000:1.26124,(W8CC98_CER:0.50261,(A0A0A1XFE2:0.21815,(E5L9T9_BAC:0.40080,(A0A034VBQ9:0.09690,A0A0K8V4B7:0.07970)0.975:0.14828)0.850:0.10448)0.934:0.14349)1.000:0.64795)0.764:0.13859)1.000:0.97260,(((A0A0L0CGE2:0.16522,(A0A1I8MJV1:0.09054,A0A1I8Q707:0.15410)0.999:0.13527)0.970:0.14807,((W8BQ41_CER:0.23168,(A0A0A1XJH3:0.12626,(A0A034WCL8:0.02355,A0A0K8VEY0:0.32428)0.994:0.12041)0.952:0.05836)1.000:0.30997,((A0A0M5JD70:0.15935,(B4JF67_DRO:0.14653,(B4K6T0_DRO:0.18021,B4M4J9_DRO:0.04530)0.799:0.02948)0.940:0.04662)0.980:0.10635,(B4N8B5_DRO:0.20009,(Q294M6_DRO:0.10117,(B3LYY9_DRO:0.11047,(B3NYR3_DRO:0.02199,(A0A0R1EFE1:0.00019,(Q8SYU5_DRO:0.00021,(B4I4X0_DRO:0.00778,B4QZR0_DRO:0.00339)0.992:0.02189)0.953:0.02284)0.836:0.01129)0.965:0.03861)0.953:0.04246)0.644:0.05563)0.937:0.09755)1.000:0.33384)0.968:0.15695)1.000:0.89108,((A0A1A9VW92:0.02436,(A0A1A9X741:0.09812,(A0A1B0AB90:0.02934,A0A1B0FMR9:0.01657)0.924:0.01989)0.817:0.01990)1.000:1.13586,(((A0A1I8MWZ7:0.29022,A0A1I8P3Z9:0.20729)1.000:0.32092,(((A0A034WFV8:0.02192,A0A0K8VMG0:0.03743)0.891:0.03824,(A0A0A1WQR0:0.06959,W8C045_CER:0.18763)0.639:0.06812)1.000:0.54620,((B4N8B2_DRO:0.21118,(Q294M9_DRO:0.12841,(B3LYY5_DRO:0.06300,(D0IQK8_DRO:0.05064,((B3NYQ9_DRO:0.04814,(B4I4W6_DRO:0.00655,B4QZQ6_DRO:0.00650)0.903:0.01609)1.000:0.06790,B4PRF5_DRO:0.02769)0.687:0.00606)0.995:0.06686)0.934:0.04589)0.982:0.07883)0.062:0.03526,((B4K6S7_DRO:0.14433,(B4JF70_DRO:0.17103,B4M4J6_DRO:0.08940)0.494:0.02610)0.970:0.05709,A0A0M3QYP7:0.24310)0.974:0.07176)1.000:0.43965)0.859:0.14104)0.998:0.34627,((((B4N8B3_DRO:0.22796,((B4GMV9_DRO:0.00488,Q294M8_DRO:0.00742)0.999:0.10413,(B3LYY6_DRO:0.15478,(B3NYR0_DRO:0.03681,(B4PRF4_DRO:0.02883,(Q9I7L0_DRO:0.03079,(B4I4W7_DRO:0.00607,B4QZQ7_DRO:0.00019)0.964:0.01610)0.949:0.01920)0.842:0.01239)1.000:0.10110)0.994:0.09272)0.989:0.12370)1.000:0.21976,(A0A0M4EWN3:0.40573,(B4JF69_DRO:0.28161,(B4K6S8_DRO:0.21355,B4M4J7_DRO:0.11356)0.953:0.08754)0.998:0.17270)0.976:0.12846)0.986:0.17516,((((B4GMW1_DRO:0.02725,Q294M7_DRO:0.00784)0.999:0.16726,(B3LYY8_DRO:0.21465,((Q9I7K8_DRO:0.04308,(B4I4W9_DRO:0.02497,B4QZQ9_DRO:0.00609)0.955:0.01688)0.508:0.02355,(B3NYR2_DRO:0.04699,B4PRF2_DRO:0.07285)0.776:0.00864)1.000:0.24254)0.997:0.17032)1.000:0.37561,(B4N8B4_DRO:0.63762,(B4JF68_DRO:0.28255,(B4K6S9_DRO:0.20481,B4M4J8_DRO:0.07266)0.975:0.10330)1.000:0.32373)0.369:0.04669)0.763:0.09158,((B4GMW0_DRO:0.01083,I5APR8_DRO:0.01704)1.000:0.36752,(B3LYY7_DRO:0.28584,((A8JQV1_DRO:0.03213,(B4I4W8_DRO:0.01924,B4QZQ8_DRO:0.00853)0.857:0.01266)0.938:0.04099,(A0A0R1E5Z5:0.06446,B3NYR1_DRO:0.07021)0.270:0.02215)1.000:0.23357)0.866:0.10778)1.000:0.58349)0.999:0.28604)0.993:0.21834,((W8BYI4_CER:0.23728,(A0A0A1XSL1:0.10198,(A0A034WA43:0.05537,A0A0K8UTN1:0.06241)0.996:0.11521)0.958:0.13110)0.996:0.25916,(A0A1I8MFX6:0.22271,A0A1I8Q5N2:0.33725)1.000:0.48166)0.970:0.19826)0.731:0.15931)0.917:0.21039)0.940:0.24645)0.855:0.18565)0.923:0.18272)0.775:0.07098)0.503:0.06860,(A0A1B0D7R9:0.51850,A0A1B0GIA8:1.01780)1.000:1.07277)0.534:0.05485,((((((((A0A0Q9XCX5:1.47530,(A0A0Q9WIW1:0.90492,A0A0Q9WJ56:0.01920)0.973:0.44927)1.000:0.81071,(((B4M4K0_DRO:0.14042,B4K6T1_DRO:0.14544)0.108:0.04085,A0A0M4F7T5:0.16414)0.056:0.03793,B4JT61_DRO:0.15598)0.821:0.04609)0.039:0.04470,(B4N8B6_DRO:0.19560,((B3LYZ1_DRO:0.96970,(((Q9VI00_DRO:0.01610,(B4I4X1_DRO:0.01924,B4R094_DRO:0.02807)0.000:0.00020)0.966:0.03396,(B4PRF0_DRO:0.03139,B3NYR4_DRO:0.07581)0.175:0.01234)1.000:0.17062,(B3LYZ2_DRO:0.32941,B3LYZ0_DRO:0.31129)0.075:0.04094)0.072:0.03312)0.929:0.05690,(B4GMW4_DRO:0.01445,Q294M5_DRO:0.01353)1.000:0.32060)1.000:0.14502)0.870:0.04925)0.993:0.18264,(W8BKW5_CER:0.14351,(A0A0A1WSV3:0.06094,(A0A034W1W6:0.01601,A0A0K8TYH0:0.02666)0.892:0.03486)0.989:0.10665)1.000:0.22940)0.991:0.32441,(A0A1B0FMR7:1.11633,((A0A0L0CDR2:0.20912,(A0A1I8MXA5:0.14068,A0A1I8NZW6:0.12959)0.997:0.17217)0.986:0.22636,(W8CAT3_CER:0.42492,(B3MTN3_DRO:0.16800,((Q294M3_DRO:0.16195,((B4I4X3_DRO:0.01074,Q9VHZ9_DRO:0.00488)0.934:0.01935,(B3NYR6_DRO:0.02404,B4PRE8_DRO:0.02863)0.206:0.00964)0.983:0.05776)0.562:0.04223,(B4N8B9_DRO:0.08471,(A0A0M4EKZ7:0.13777,(B4JHJ2_DRO:0.10249,(B4K6T3_DRO:0.07464,B4M4K2_DRO:0.06565)0.448:0.01889)0.579:0.02492)0.974:0.05843)0.970:0.06191)0.608:0.05335)1.000:0.32393)0.911:0.13672)0.816:0.24317)1.000:1.03199)0.760:0.09147,(A0A0L0CEC0:1.15499,(((T1PHQ4_MUS:0.22452,(A0A1I8QD15:0.22053,A0A1I8P349:0.33498)0.961:0.11156)0.905:0.13839,(A0A1I8NVS2:0.78936,(A0A1I8M2M4:0.43674,A0A1I8PE33:0.42157)0.998:0.28729)0.916:0.17510)1.000:0.37183,(A0A1I8NUA4:0.20404,(A0A1I8MS92:0.08013,A0A1I8MYW7:0.35986)0.994:0.20370)1.000:0.33986)0.875:0.13512)0.982:0.29407)1.000:0.62560,(T1H3T6_MEG:1.45437,(T1GHS0_MEG:2.37128,T1GIN9_MEG:1.30810)0.964:1.00467)0.366:0.23139)0.592:0.14040,(((B4NKW9_DRO:0.16581,((B4JG81_DRO:0.12587,(B4KAI2_DRO:0.10740,B4LYG5_DRO:0.08785)0.860:0.03827)1.000:0.16056,((B4GLD4_DRO:0.0,B5DWY4_DRO:0.0):0.12080,(Q86L94_DRO:0.10363,((B4HIF9_DRO:0.00589,(Q9VGU7_DRO:0.02075,B4QUM1_DRO:0.00592)0.557:0.00020)0.802:0.00959,(B4PLF5_DRO:0.02357,B3NZK5_DRO:0.03061)0.953:0.02069)1.000:0.14244)1.000:0.12567)0.974:0.07235)0.904:0.08897)1.000:0.50011,((((A0A1A9VL27:0.09632,A0A1B0FBG2:0.03771)0.059:0.04350,(A0A1A9Z9V1:0.45556,(A0A1A9YHY0:0.49499,A0A1A9YP11:1.96259)0.931:0.52699)0.995:0.50856)1.000:0.33464,(A0A1I8NQZ4:0.17396,T1PDC6_MUS:0.16488)0.971:0.10113)0.852:0.08699,(W8BC40_CER:0.05307,(A0A0A1WTU8:0.01896,(A0A034V3X5:0.00810,A0A0K8W3S3:0.01913)0.980:0.03381)0.960:0.05460)1.000:0.27295)0.772:0.10215)1.000:0.89279,(((W8BY55_CER:0.07672,(A0A034WVV7:0.01278,A0A0K8VCF3:0.01666)0.967:0.05639)1.000:0.20507,((((B4JHJ4_DRO:0.03242,(A0A0Q9X012:0.08292,B4M4K4_DRO:0.03485)0.949:0.04155)0.983:0.06523,A0A0M5J0K9:0.11131)0.774:0.03939,(B4N8C1_DRO:0.09642,(A0A0P8XTR0:0.16918,((B4IUW0_DRO:0.02708,(B3NYR8_DRO:0.02375,(Q9VHZ7_DRO:0.00707,(B4I4X6_DRO:0.00020,B4R099_DRO:0.00235)0.864:0.00020)0.953:0.01271)0.729:0.00527)0.954:0.02270,(B4GMX0_DRO:0.00479,Q294M1_DRO:0.00021)0.999:0.05403)0.219:0.02650)0.981:0.07125)0.831:0.02862)0.802:0.06229,B4PRE6_DRO:0.78020)0.973:0.18260)0.685:0.06755,(((A0A1A9VW93:0.00021,(A0A1A9YAU1:0.01368,A0A1B0FMP6:0.00022)0.998:0.02561)0.824:0.00251,A0A1A9ZRT1:0.00019)1.000:0.29470,(A0A1I8MNN9:0.03274,A0A1I8Q2Q7:0.06821)0.996:0.13769)0.952:0.14666)1.000:1.17786)0.742:0.14144)0.988:0.25415)0.997:0.20609)0.998:0.20849,(((((A0A0N5DDF8:0.46901,A0A0V1EE76:0.34837)1.000:1.53571,(((A0A0V0YNW3:0.05965,(A0A0V1DJ02:0.01778,E5SEN4_TRI:0.00732)0.731:0.03010)1.000:0.65020,(A0A077Z3G3:0.33307,A0A0N5DVR8:0.12674)0.990:0.41731)1.000:0.84705,((((A0A0N4Z9Z1:0.13807,(A0A0N5BKX3:0.07844,(A0A090MX74:0.05080,A0A0K0EA29:0.07362)0.921:0.03484)0.779:0.11914)1.000:0.80612,(((A0A0N4XCF6:0.06269,(A0A0D8Y9X9:0.28465,W2TS52_NEC:0.37677)1.000:0.52259)0.039:0.01266,((A0A158QN31:0.02637,U6NS42_HAE:0.01444)0.993:0.06770,(A0A0K0DIV6:0.06682,A0A158PME4:0.05115)1.000:0.27413)0.448:0.03848)1.000:0.17603,(H2WL60_CAE:0.03170,(ARD17_CAEE:0.04496,(((G0ML65_CAE:0.05327,(A0A1I7WSV5:0.98641,A0A1I8BXY1:0.92770)0.773:0.14022)1.000:0.35448,E3LYJ9_CAE:0.01187)0.770:0.00641,A8XS88_CAE:0.03338)0.794:0.01499)0.813:0.04819)0.999:0.22642)1.000:0.25250)0.753:0.08793,((A0A0N5D7S9:0.30315,((A0A044VC30:0.00343,A0A182EPC8:0.01148)1.000:0.12124,(A0A1I7W1V4:0.07381,(A0A0K0JK72:0.02877,(A0A183Y518:0.08014,A0A1I8F0R9:0.00019)0.942:0.02439)0.986:0.04983)0.551:0.04145)0.994:0.16209)1.000:0.30825,(A0A0N4UQ13:0.62337,(A0A0N4V104:0.33531,(A0A0B2VAT2:0.10946,(A0A0M3IHF1:0.00328,F1L8Q1_ASC:0.00019)1.000:0.12075)0.994:0.13286)0.514:0.04496)0.468:0.04772)0.964:0.11484)0.068:0.10089,A0A1I7ST33:0.47540)0.995:0.47468)0.992:0.53844)0.927:0.35715,((A0A077ZA48:0.17038,A0A0N5DXQ7:0.18832)1.000:1.20863,(A0A0V1CA87:0.39787,(A0A0V0XY61:0.10039,A0A0V1ARF7:0.04254)1.000:0.78863)0.080:0.44413)1.000:2.22449)0.823:0.17753,((R7T8Z7_CAP:1.94526,((((K1RAR3_CRA:1.36924,V4B3S6_LOT:1.17213)0.877:0.30927,(V3ZQ86_LOT:1.44844,R7VD95_CAP:1.68284)0.951:0.47775)0.898:0.31860,V3ZKW2_LOT:0.72026)0.933:0.30099,R7UDF0_CAP:0.88325)0.959:0.25971)0.769:0.14994,((K7J0I6_NAS:0.29504,(K7J0I4_NAS:0.30889,K7J0I5_NAS:0.29058)0.974:0.15914)1.000:0.69737,(A0A087ZZ60:0.75371,(A0A026WZB3:0.73022,(E2BGK6_HAR:0.21902,((A0A158NLM9:0.03613,F4WW13_ACR:0.00699)0.999:0.13191,((A0A0J7L1A8:0.11180,E2B0S1_CAM:0.18960)0.908:0.03731,A0A026WYE2:0.23813)0.318:0.02754)0.944:0.09472)0.996:0.29177)0.852:0.18122)0.996:0.50009)0.999:0.53404)0.692:0.17439)0.311:0.09522,((((((((A0A0A9ZE36:0.34796,T1IBG6_RHO:1.15113)0.987:0.60485,(E0VS94_PED:0.91631,A0A067R054:0.75517)0.915:0.23512)0.999:0.77800,(A0A067RCM2:0.81046,E0VB23_PED:1.73187)0.991:0.84324)0.442:0.17958,(R7U9J7_CAP:1.58801,(A0A1D2MAW8:1.83344,A0A1D2MAY4:2.24428)0.735:0.26932)0.894:0.40528)0.805:0.31615,(((((H2WDT7_CAE:1.68643,(A0A183VX28:2.03925,A0A139WF21:2.56992)0.876:1.09883)0.784:0.56926,(A0A1D2N1M7:1.54085,A0A1D2MQV8:1.90469)0.874:0.40459)0.349:0.07866,(A0A1D2N0F9:1.94410,(R7TDS5_CAP:2.29845,A0A1D2N5C3:1.61328)0.348:0.21585)0.850:0.23649)0.820:0.09674,(A0A1D2MNY0:1.02512,(A0A1D2MJ73:0.89479,A0A1D2MJB3:1.00991)0.944:0.23079)0.989:0.35146)0.415:0.09842,((A0A1D2NB23:0.62912,(A0A1D2MWM7:1.63815,(A0A1D2MX07:1.38991,A0A1D2MTU7:0.95054)0.610:0.19095)0.964:0.38988)0.172:0.12719,(A0A1D2M8F6:1.39752,((A0A1D2MF35:0.99132,(A0A1D2MF26:0.71457,A0A1D2M6P4:1.49001)0.983:0.54977)0.494:0.18112,A0A1D2MF40:0.50324)0.837:0.29625)0.995:1.14033)0.995:0.58916)0.937:0.18298)0.243:0.07299,((A0A125S9L9:0.93041,V3ZB80_LOT:1.90437)0.848:0.16185,(E9FV90_DAP:1.02060,((E9HHQ7_DAP:1.07231,E9HND4_DAP:1.06788)0.915:0.32002,E9G1E3_DAP:0.80582)0.881:0.28955)1.000:0.50083)0.934:0.18056)0.935:0.09311,((((F7AP79_CIO:0.64885,(F6ULU6_CIO:0.16069,(H2XZ40_CIO:0.44343,H2Y4Z2_CIO:0.21950)0.441:0.06123)0.957:0.20984)1.000:0.50897,((C3ZQI2_BRA:0.71546,(C3YN31_BRA:0.29664,(C3XST5_BRA:0.13018,C3XST4_BRA:0.55291)0.963:0.13652)1.000:0.66373)0.664:0.11954,((C3XVE4_BRA:0.54808,C3YKS2_BRA:0.45886)0.319:0.06461,(C3YGK8_BRA:1.45354,(C3YGK6_BRA:0.17681,C3YGK7_BRA:0.12364)0.972:0.50117)1.000:0.81890)0.753:0.06761)0.996:0.24182)0.969:0.17582,((C3ZXL1_BRA:1.74238,W4ZIV3_STR:1.52247)0.721:0.27514,(((Q6ZM71_DAN:0.43061,((((A0A060X5D2:0.12930,A0A060YI89:0.17287)0.999:0.28755,((W5M0P7_LEP:0.43264,((E7F058_DAN:0.21969,(W5KN52_AST:0.10459,W5UF05_ICT:0.14858)0.605:0.04825)0.974:0.07868,(A0A060XL18:0.33079,((H2RKX4_TAK:0.04308,H3CCN8_TET:0.07380)0.994:0.07701,((I3K5B9_ORE:0.26930,((A0A146WYV4:0.28901,(A0A096MCG2:0.07517,M4A9E8_XIP:0.00537)0.988:0.06725)0.975:0.06087,(A0A1A8BB15:0.00296,A0A1A8ISN3:0.00651)1.000:0.11739)0.917:0.04734)0.591:0.01785,G3Q215_GAS:0.18355)0.719:0.01887)0.995:0.08761)0.210:0.03834)0.983:0.11187)0.189:0.03192,(H3B492_LAT:0.30554,((((F6U431_MON:0.04410,G3WGP9_SAR:0.08736)1.000:0.17040,((((K9IXQ1_DES:0.15910,(((Q0P5B0_BOV:0.04178,V5PZU0_PIG:0.04112)0.359:0.01516,((D2HU63_AIL:0.06451,(F1Q1C9_CAN:0.03594,M3XEH2_FEL:0.01211)0.838:0.00855)0.187:0.00406,G9L096_MUS:0.02272)0.986:0.03605)0.312:0.00022,((F7AFH1_HOR:0.07425,L5K7G2_PTE:0.12089)0.912:0.02316,((G1TDZ3_RAB:0.17810,((T0M3N3_CAM:0.39112,L8YA41_TUP:0.39076)0.966:0.12642,G3U874_LOX:0.18238)0.831:0.03889)0.929:0.04686,W5NR96_SHE:0.19403)0.855:0.03258)0.893:0.03218)0.910:0.03609)0.944:0.02706,(I3MID3_ICT:0.08070,(((A0A1A6GUF3:0.00853,G3I5Z1_CRI:0.03011)0.788:0.00897,(Q68FT0_RAT:0.01583,A2AIS9_MOU:0.02490)0.875:0.01059)1.000:0.10301,((A0A091DF60:0.13144,A0A0P6JKQ0:0.03146)0.909:0.02276,H0VZX8_CAV:0.19280)0.979:0.05418)0.535:0.02659)0.955:0.02436)0.778:0.00672,(U3D174_CAL:0.04184,((((G7PR23_MAC:0.19630,A0A0D9RWB6:0.00321)1.000:0.00020,A0A096NWM0:0.00020)0.271:0.00020,H9EZC9_MAC:0.00021)0.899:0.01503,(G1RDG3_NOM:0.07024,(H2PU53_PON:0.08866,(H2R5Z1_PAN:0.03042,(ARRD1_HUMA:0.01296,G3R8J0_GOR:0.01058)0.000:0.00019)0.766:0.00320)0.721:0.00386)0.908:0.01386)0.823:0.01006)0.998:0.05075)0.895:0.03564,H0WKZ4_OTO:0.08152)1.000:0.28056)0.996:0.16280,(F6V5D8_ORN:0.20553,((A0A0B8RZN5:0.03771,J3S406_CRO:0.06000)0.999:0.13185,(((R0KR05_ANA:0.02753,(G1MTX5_MEL:0.01084,Q5ZKV5_CHI:0.00022)0.924:0.01229)0.887:0.02086,((((A0A091L6G3:0.00385,(((A0A091M9E9:0.00367,(A0A093EQZ9:0.00732,((K7GJG7_PEL:0.10284,M7B8C3_CHE:0.09940)1.000:0.10705,(A0A091WKG3:0.01417,R7VXR6_COL:0.01066)0.728:0.00416)0.610:0.00929)0.752:0.00995)0.767:0.00470,((A0A091UIH5:0.00701,(A0A099ZYG7:0.00707,((A0A091U395:0.00779,A0A093J4B6:0.00350)0.802:0.00348,(((((((A0A091SH93:0.00699,A0A0Q3R1Q3:0.03399)0.964:0.03325,A0A094KXL3:0.00801)0.060:0.00022,A0A091P1S2:0.00706)0.859:0.00657,(A0A091T935:0.00703,(A0A087V5J6:0.02743,(H0YX73_TAE:0.00350,(A0A091EXV1:0.00346,U3JSP7_FIC:0.00347)0.990:0.00021)0.797:0.00538)0.779:0.00542)0.785:0.00540)0.155:0.00020,(A0A087R7Q2:0.00352,A0A093P8Y9:0.00020)0.810:0.00351)0.141:0.00021,(A0A091MYW3:0.00705,A0A091PPK7:0.00707)0.756:0.00352)0.000:0.00017,A0A093KGH7:0.00352)0.106:0.00019)0.000:0.00021)0.459:0.00019)0.000:0.00021,(A0A091H2J8:0.02138,A0A093G630:0.02889)0.864:0.00686)0.494:0.00019)0.255:0.00594,A0A093TJZ6:0.01057)0.051:0.00021)0.739:0.00556,A0A091IA14:0.03642)0.931:0.02634,A0A093HFZ7:0.01082)0.673:0.01681,A0A099YTU2:0.03869)0.657:0.02774)0.747:0.02387,A0A151MF47:0.04903)0.911:0.03483)0.979:0.06909)0.441:0.06646)0.774:0.05541,(F6Y0E4_XEN:0.13502,Q6AZP4_XEN:0.07667)1.000:0.31448)0.997:0.19243)1.000:0.26565)0.999:0.22247)0.840:0.09958,W5L9J0_AST:0.31322)0.522:0.13087,((H2UBA6_TAK:0.11888,H3C3Q4_TET:0.19319)1.000:0.28271,((((A0A1A7ZZS0:0.01023,A0A1A8HRV5:0.00019)1.000:0.18728,(A0A147B097:0.12192,(A0A096M4T9:0.02512,M3ZP84_XIP:0.04860)1.000:0.18268)0.997:0.11241)0.944:0.05976,(H2MSN0_ORY:0.33259,I3KWJ4_ORE:0.16241)0.862:0.03015)0.725:0.05506,G3NGG1_GAS:0.21757)0.876:0.05830)1.000:0.29195)0.784:0.07200)0.999:1.08138,R7TF84_CAP:2.34693)0.789:0.24427,((W4XX05_STR:1.37214,W4Y7V2_STR:1.04155)0.988:0.53455,(W4YP32_STR:0.83656,(W4Y1D0_STR:1.70338,(W4YIZ9_STR:0.46549,W4YJY2_STR:0.40313)0.756:0.25359)0.912:0.38948)0.764:0.18929)0.994:0.45338)0.506:0.09031)0.822:0.17858)0.869:0.14779,((A0A0L8H2D9:0.79066,(A0A0L8GSI7:1.70277,(((K1QGY4_CRA:1.14869,(K1RXR0_CRA:0.20415,(K1QSB3_CRA:0.46316,K1RXR4_CRA:0.76070)0.187:0.08293)0.997:0.27022)0.972:0.20651,(((V4BGW3_LOT:0.59999,((R7UGI5_CAP:0.36834,R7TB73_CAP:1.86165)0.097:0.16107,(R7UE81_CAP:0.16121,R7UF51_CAP:0.06942)0.992:0.22540)1.000:0.48182)0.875:0.15927,(V4A4S5_LOT:0.40092,A0A182Z9C4:1.16024)0.604:0.16542)0.771:0.10602,((A0A182ZCQ5:0.73518,V4B401_LOT:0.62773)0.990:0.34143,(K1PA58_CRA:0.79549,V3ZWT2_LOT:2.11856)0.284:0.19631)0.976:0.28997)0.311:0.03406)0.659:0.05101,K1RF39_CRA:1.39292)0.576:0.01940)0.068:0.08542)0.976:0.24608,(K1REI6_CRA:1.55108,(A0A0L8FU80:1.95100,(K1QF44_CRA:0.65759,V3ZT83_LOT:0.64081)1.000:1.79630)0.329:0.26849)0.884:0.25177)0.081:0.06174)0.920:0.13964)0.656:0.06045,(((R7VAG3_CAP:1.81866,(((((A0A182FSY5:0.00482,W5JE87_ANO:0.00458)0.922:0.02844,(A0A084VX02:0.01926,((A0A182HZI5:0.0,A0A182UXA8:0.0,A0A182X376:0.0,Q7QK96_ANO:0.0):0.00467,(A0A182RH24:0.02386,A0A182Y4N6:0.00936)0.238:0.00021)0.938:0.02334)0.930:0.03521)0.978:0.12615,(B0X0U8_CUL:0.20290,(A0A182HCG6:0.01824,Q17HB8_AED:0.02063)0.991:0.09542)0.970:0.12568)1.000:0.59548,(((A0A084WR88:0.00939,((A0A182FQ43:0.0,W5JNM8_ANO:0.0):0.00477,((A0A182HS97:0.0,A0A182VBI3:0.0,A0A182XAF8:0.0,A0A1A9U1A8:0.0,Q7QCL7_ANO:0.0):0.00453,A0A182RTH8:0.00021)0.788:0.00881)0.315:0.00440)0.945:0.05655,(B0W6T9_CUL:0.07065,(A0A023EPT0:0.00469,Q173H4_AED:0.00451)0.968:0.04976)0.376:0.03385)0.828:0.08970,(((G6CMI0_DAN:0.15221,(H9JVE6_BOM:0.14475,(A0A0N0PBT2:0.00280,A0A194Q4M4:0.02291)0.998:0.14869)0.787:0.04708)1.000:0.26001,((A0A1D2MRF2:0.51824,((A0A088AH00:0.00020,(K7IXJ1_NAS:0.06182,(A0A026X3Q7:0.00020,((A0A158NJX3:0.0,F4WIL8_ACR:0.0):0.00932,(E2BWY9_HAR:0.00466,E2AKK3_CAM:0.00022)0.000:0.00021)0.867:0.00464)0.756:0.00471)0.841:0.00926)1.000:0.28195,(J9JYE8_ACY:0.39164,(A0A067QWT6:0.09174,(E0VEV9_PED:0.30835,((A0A0A9XJQ1:0.16791,(A0A023F4G6:0.00841,T1HRS1_RHO:0.01084)1.000:0.13472)0.978:0.09152,(E9HI50_DAP:0.20669,(A0A0K2V957:0.40378,(T1IJ54_STR:0.43047,((A0A131YXN0:0.11525,(A0A147BRP2:0.00924,B7QMY6_IXO:0.00661)0.858:0.02966)0.998:0.20269,(T1K3C2_TET:0.26429,A0A132AA13:0.48581)0.983:0.14242)0.981:0.12882)0.960:0.12339)0.863:0.06725)0.970:0.09650)0.513:0.03598)0.485:0.01586)0.556:0.03156)0.435:0.04176)0.779:0.07190)0.737:0.06683,(D6W7P3_TRI:0.10001,N6UQV8_DEN:0.10299)0.983:0.09528)0.948:0.08892)0.976:0.14757,(A0A1B0CS48:0.14335,(A0A0K8TLV3:0.16543,((T1GBE8_MEG:0.13794,((W8AJK7_CER:0.00020,(A0A0A1WXJ1:0.00455,(A0A034VCL6:0.00019,A0A0K8VDR2:0.00021)0.874:0.00914)0.887:0.00904)0.983:0.05821,(A0A0L0BQM5:0.01543,((A0A1I8PG89:0.00539,T1PIQ9_MUS:0.00851)0.998:0.05122,(A0A1A9US16:0.0,A0A1A9XJY8:0.0,A0A1B0AJC2:0.0,A0A1B0GF62:0.0):0.02730)0.844:0.01374)0.958:0.03741)0.279:0.01966)0.461:0.02140,((A0A0M4EH33:0.01399,(B4IYL0_DRO:0.01853,(B4KXX5_DRO:0.01375,B4MGQ2_DRO:0.01841)0.872:0.00901)0.717:0.00442)0.997:0.07578,(B4N3B7_DRO:0.04819,(B3M6R2_DRO:0.04056,((B4H5H9_DRO:0.0,Q29EU1_DRO:0.0):0.00896,(B4HVB6_DRO:0.00448,(Q8SYE1_DRO:0.01358,(B3NEK6_DRO:0.0,B4PC17_DRO:0.0,B4QKT4_DRO:0.0):0.00019)0.000:0.00019)0.941:0.01354)0.901:0.00022)0.876:0.03078)0.983:0.06669)0.964:0.04855)0.992:0.09317)0.949:0.06598)0.913:0.06599)0.939:0.12118)0.336:0.19428)1.000:1.55305,V3ZXB4_LOT:1.34029)0.108:0.03436)0.905:0.33811,((T1FS22_HEL:1.12991,(V4AY54_LOT:1.57072,(A0A0L8I5E7:0.53346,V4B3Q7_LOT:1.02312)0.887:0.25896)0.762:0.33592)1.000:1.28837,(((A0A077Z4G9:0.11171,A0A0N5DQF2:0.09094)1.000:0.59011,(A0A0V1JYN9:0.18190,(A0A0V1D073:0.12832,E5SQM2_TRI:0.02993)1.000:0.48869)1.000:0.72320)0.994:0.56515,(B3RZF2_TRI:1.23708,B3RZF3_TRI:0.92931)1.000:1.01236)0.822:0.20492)0.845:0.20262)0.355:0.13378,((((A0A060Y2V8:0.43333,((A0A146S6B9:0.26714,M3ZX37_XIP:0.35859)0.973:0.21785,(G3P760_GAS:0.44750,(H2SFG8_TAK:0.17951,H3C6M7_TET:0.23516)1.000:0.39336)0.939:0.17370)0.778:0.21507)1.000:0.94485,((((A4IFY6_DAN:0.22604,A8WGC3_DAN:0.97913)1.000:0.64010,(W5UE68_ICT:0.48027,(W5L512_AST:0.44038,W5L526_AST:0.25750)0.984:0.19163)0.671:0.08018)1.000:0.39893,(A0A0E9X792:0.78247,((((A0A060WLB9:0.78720,((((I3KG03_ORE:0.44968,(G3P771_GAS:0.26199,(H2SF23_TAK:0.14986,H3DDA7_TET:0.42515)0.997:0.20870)0.030:0.03423)0.720:0.05014,(A0A147ACE2:0.53877,(A0A147ADF6:0.18170,(A0A087X772:0.06287,M3ZX17_XIP:0.03825)1.000:0.18703)1.000:0.20828)1.000:0.22809)0.487:0.04843,(A0A146RCD9:0.15742,(A0A087YK53:0.06763,M3ZX32_XIP:0.04800)1.000:0.15321)0.996:0.16520)1.000:0.50962,(A0A060WMN9:0.60091,(A0A096MI09:0.14591,A0A147ACG3:0.07337)1.000:0.75688)0.968:0.25359)0.341:0.10310)0.197:0.07137,(F1QAH2_DAN:0.46016,W5KK21_AST:0.72883)1.000:0.49217)0.984:0.28814,Q567Z4_DAN:0.63965)0.873:0.09901,(A0A060WF02:0.49919,((I3KG01_ORE:0.51299,I3KG02_ORE:0.25989)0.988:0.28730,((H2SF87_TAK:0.23525,H3C002_TET:0.18460)1.000:0.25219,(((H2M1P5_ORY:0.24816,H2M1Q3_ORY:0.39242)0.992:0.22502,((A0A1A8IHW7:0.02508,A0A1A8U540:0.00020)1.000:0.31232,(A0A096MHM0:0.83501,(A0A146X885:0.40530,(A0A087YK44:0.11130,M3ZX34_XIP:0.05621)0.957:0.06070)0.930:0.05713)0.580:0.04691)0.984:0.11864)0.750:0.08414,G3P766_GAS:0.35961)0.803:0.04197)1.000:0.21099)0.942:0.09753)0.775:0.09701)0.991:0.29154)0.892:0.12230)0.283:0.11863,((A0A060X0B6:0.24499,A0A060X1C5:0.66809)1.000:0.49789,((((A0A146RAZ7:0.27797,(A0A087XF31:0.05694,M3ZT11_XIP:0.14212)0.896:0.07502)0.999:0.20604,(A0A1A8AGB6:0.00019,A0A1A8K3B2:0.01063)1.000:0.33966)0.845:0.11697,((G3P7Y6_GAS:0.30702,H2SHB5_TAK:0.63465)0.725:0.11992,I3K1B7_ORE:0.26546)0.933:0.13649)0.969:0.17943,(((((I3KG59_ORE:0.40698,I3KG57_ORE:0.27327)0.943:0.11657,I3KG63_ORE:0.52174)0.854:0.05668,I3K1B9_ORE:0.23664)0.966:0.11343,((A0A1A7ZWS3:0.00694,A0A1A8JFQ7:0.00654)1.000:0.38539,(A0A087XEW3:0.24443,M3ZT03_XIP:0.07357)1.000:0.43867)0.993:0.22492)0.840:0.08394,(H2SHB9_TAK:0.39266,(H2SHB7_TAK:0.07404,H2SHB8_TAK:0.47482)0.737:0.35134)1.000:0.46215)1.000:0.44523)1.000:0.30519)0.981:0.22068)1.000:0.45767)0.605:0.12578,(W5M0M2_LEP:0.79698,W5N816_LEP:0.57962)0.953:0.22571)0.988:0.33083,((S4RLU4_PET:1.20933,(Q6VZJ8_CNP:1.19972,((S4R9X8_PET:0.91308,(((V9KXH8_CAL:0.49639,V9LCW3_CAL:0.20988)1.000:0.44726,((H3AX56_LAT:0.45480,(Q6DED2_XEN:0.25706,(((F7EEQ7_MON:0.04181,G3X2Y5_SAR:0.01461)0.939:0.03586,(((((((TXNIP_PIG:0.01874,(A7Z054_BOV:0.01757,W5QHK1_SHE:0.00019)0.991:0.02768)0.738:0.00698,S9XHG6_CAM:0.00956)0.785:0.00457,(((A0A091DIW0:0.00716,(H0W8A2_CAV:0.06923,G5BBN4_HET:0.00700)0.581:0.00757)0.977:0.03019,G1SIU3_RAB:0.02197)0.418:0.01152,(I3MLX1_ICT:0.03088,((TXNIP_MOUS:0.01411,TXNIP_RAT:0.01396)0.753:0.00715,(A0A061IRB1:0.02069,A0A1A6HF71:0.01718)0.808:0.00681)0.932:0.01517)0.536:0.00492)0.835:0.00922)0.747:0.00391,(((((G9KW31_MUS:0.02224,E2QX20_CAN:0.02115)0.776:0.00021,D2HQ53_AIL:0.00702)0.760:0.00347,M3XA24_FEL:0.02475)0.894:0.00704,(G1R1H4_NOM:0.02115,((((G2HH02_PAN:0.0,TXNIP_HUMA:0.0):0.00019,G3R848_GOR:0.00351)0.854:0.00350,((A0A096NG39:0.0,A0A0D9S5V7:0.0,F7EDN0_MAC:0.0,G7NTQ1_MAC:0.0):0.00349,F7GFR5_CAL:0.01054)0.795:0.00349)0.000:0.00021,H2N621_PON:0.00019)0.000:0.00020)0.837:0.00357)0.104:0.00349,(H0XTR8_OTO:0.03717,L9JGP1_TUP:0.02840)0.898:0.00021)0.823:0.00442)0.852:0.01423,G3T6N7_LOX:0.06315)0.803:0.00642,(L5K2T1_PTE:0.04234,K9IJ96_DES:0.04587)0.737:0.00587)0.294:0.00477,(S7NRT4_MYO:0.00020,(G1PVQ1_MYO:0.00305,L5LTS4_MYO:0.00019)0.976:0.00038)0.991:0.03624)0.998:0.06480)0.997:0.08658,((A0A151NTP3:0.08759,((A0A0Q3X7P8:0.04512,R0KKI1_ANA:0.00818)0.408:0.00945,(A0A091EG19:0.06423,A0A091HNG5:0.04262)0.914:0.02522)0.995:0.05487)0.921:0.02507,((K7FTX4_PEL:0.03718,M7BGS8_CHE:0.05267)0.988:0.04746,((J3S9P6_CRO:0.01466,T1E3X6_CRO:0.01007)0.980:0.03238,(A0A0B8RVV4:0.02956,U3F5Z5_MIC:0.01673)0.920:0.01899)1.000:0.15799)0.304:0.01728)0.989:0.06248)0.881:0.05053)0.998:0.17364)0.877:0.07198,((W5MNM4_LEP:0.12915,((A0A060YDC4:0.00370,C0H9E8_SAL:0.01062)0.998:0.08690,((G3N5V2_GAS:0.10521,(I3JVY5_ORE:0.09408,((I7HH00_OPL:0.02092,(H2S6I7_TAK:0.08205,H3CHE7_TET:0.09169)0.996:0.07210)0.748:0.01159,(H2M5C8_ORY:0.18058,((A0A1A8A342:0.0,A0A1A8HVB7:0.0):0.08612,(A0A147AIS3:0.04409,(A0A087XRM2:0.01863,M3ZM32_XIP:0.01443)0.846:0.01117)0.976:0.05469)0.099:0.02292)0.934:0.02667)0.431:0.01019)0.785:0.01314)1.000:0.10332,(Q7ZWB6_DAN:0.07558,W5LCR8_AST:0.05471)0.977:0.04753)0.219:0.02282)0.995:0.11752)0.024:0.05662,((A0A060WR49:0.21802,(G8G925_EPI:0.15083,(I3IZ02_ORE:0.18272,(A0A147B692:0.08918,(A0A087YAL5:0.10371,M3ZRP3_XIP:0.03129)1.000:0.16405)0.833:0.05549)0.981:0.11255)1.000:0.34734)0.901:0.10439,(E7F1B2_DAN:0.34430,W5K2K8_AST:0.58140)0.935:0.12183)0.886:0.09843)0.999:0.23998)0.914:0.16297)1.000:0.81803,(((W5NAR7_LEP:0.21325,(A0A060WTH5:0.23360,W5KJ37_AST:0.55641)0.994:0.23266)0.977:0.12942,(H3ATH2_LAT:0.28271,(B0BM25_XEN:0.74548,(((A0A151M933:0.06917,((((A0A093CXQ4:0.00513,((A0A094N0I4:0.00021,H9G377_ANO:0.38555)0.902:0.01811,A0A093R3Z7:0.00019)0.000:0.00022)0.879:0.00913,A0A091PM48:0.00017)0.838:0.00911,(A0A093J1L2:0.00019,(A0A091VQE6:0.01024,(A0A087VM21:0.01022,(((A0A099ZST3:0.00510,(U3IRM3_ANA:0.03627,(E1C9I4_CHI:0.02538,G1NAA2_MEL:0.00021)0.790:0.03250)0.756:0.01073)0.836:0.01102,(((A0A091WM00:0.00456,((A0A087QWX0:0.00019,A0A093NTS8:0.00455)0.844:0.00456,(((A0A093G7N2:0.00986,A0A0A0A113:0.00020)0.061:0.00497,((H0ZE63_TAE:0.01498,U3K700_FIC:0.00544)0.409:0.00862,A0A091EA62:0.02173)0.800:0.00866)0.907:0.00488,((A0A091QNN9:0.00514,(A0A091NVH5:0.00508,A0A091H0E4:0.01538)0.000:0.00019)0.798:0.00504,A0A093K1W9:0.02414)0.840:0.00458)0.914:0.00022)0.066:0.00019)0.152:0.00022,A0A091IET7:0.00452)0.725:0.00354,A0A0Q3PTZ2:0.00984)0.934:0.03741)0.020:0.00019,(A0A091LIA4:0.0,A0A091M699:0.0,A0A091TUM0:0.0,A0A091VAQ8:0.0,A0A093HFT6:0.0):0.00019)0.742:0.00021)0.862:0.03912)0.115:0.00022)0.975:0.00019)0.843:0.00912,A0A091SXV2:0.00021)0.972:0.08489)1.000:0.14029,((F7EFN1_MON:0.04042,G3W6Z8_SAR:0.01145)0.997:0.10714,((((((F1SCJ8_PIG:0.02274,(F1MBY7_BOV:0.01044,W5PK76_SHE:0.00019)0.978:0.03228)0.903:0.02327,(G3TDI4_LOX:0.04371,((S7MUQ7_MYO:0.29871,G1QDU2_MYO:0.02315)0.816:0.01413,L5LGM9_MYO:0.02427)1.000:0.16185)0.763:0.00857)0.918:0.02185,(M3X0I7_FEL:0.03228,(F1PXR2_CAN:0.03758,(D2HNZ8_AIL:0.17360,(M3YGZ4_MUS:0.02675,U6DJL0_NEO:0.00445)0.940:0.09742)0.841:0.02103)0.770:0.00948)0.784:0.01035)0.730:0.00693,F6XKB4_HOR:0.04064)0.635:0.00133,(F7ERD3_ORN:0.42214,L5JS82_PTE:0.20368)0.852:0.08095)0.234:0.00715,((((I3MIP1_ICT:0.04804,((G5AT93_HET:0.01913,(A0A091DGV7:0.00525,G1SXT6_RAB:0.17571)0.496:0.01752)0.700:0.00889,H0VGE8_CAV:0.15291)0.907:0.04457)0.743:0.00448,(A0A0G2K4V0:0.01414,Q0GJK1_MOU:0.01153)1.000:0.20079)0.853:0.00815,(((H9F681_MAC:0.00022,(G7P9I5_MAC:0.00019,A0A096NNC3:0.00301)1.000:0.00034)0.000:0.00020,A0A0D9RWL6:0.01344)0.929:0.01026,(G3RQZ7_GOR:0.31607,((A8K2F6_HUM:0.01008,((F7IK45_CAL:0.06044,H2R867_PAN:0.00877)0.607:0.00411,H2NP96_PON:0.00292)0.137:0.00044)0.819:0.00326,G1RPC0_NOM:0.00366)0.917:0.00020)0.879:0.00620)0.993:0.03425)0.764:0.00784,H0X9E2_OTO:0.05694)0.631:0.00797)0.996:0.11655)0.997:0.12514)0.252:0.03004,K7GER0_PEL:0.11561)0.968:0.12047)0.934:0.12380)0.602:0.07193)0.517:0.08421,V9KBF0_CAL:0.30156)0.962:0.21683)0.965:0.21926)0.917:0.12115,(((((G3PSC7_GAS:0.24280,((I3JZM8_ORE:0.05523,((Q4S1V2_TET:0.86217,H3D7T3_TET:0.00632)0.794:0.01636,H2VEJ9_TAK:0.08824)1.000:0.08514)0.833:0.01426,(H2L636_ORY:0.08798,((A0A1A8ITY3:0.00700,A0A1A8UX13:0.00020)0.999:0.06097,(A0A147B7D3:0.02711,(A0A087YGN2:0.00367,M4A271_XIP:0.00672)0.725:0.00819)0.981:0.03389)0.840:0.01388)0.857:0.01321)0.721:0.02707)0.992:0.11843,A0A060YSH1:0.24959)1.000:0.26045,Q66L50_DAN:0.17411)0.825:0.07404,((((W5M0Q5_LEP:0.09043,(V9KMH5_CAL:0.13749,(H3A0R2_LAT:0.04182,((Q28DK8_XEN:0.00660,Q32NN8_XEN:0.06480)0.998:0.07660,((((R4GLF2_CHI:0.01379,(A0A093H4S4:0.00022,A0A099Z3F6:0.01376)0.000:0.00021)0.853:0.00345,((((((A0A091S930:0.00020,(H0YR15_TAE:0.01383,(A0A091W3I9:0.02074,(A0A093GVW6:0.00689,A0A091QVE3:0.01381)0.784:0.00694)0.832:0.00343)0.830:0.00020)0.910:0.00344,((A0A087RJB2:0.0,A0A093PBH0:0.0):0.00019,(A0A0Q3TVF0:0.01726,(A0A091H989:0.00451,((((A0A093E502:0.01300,(A0A093IYT0:0.03246,((A0A094KMG4:0.01374,(A0A093EVM0:0.00814,(L9JPM3_TUP:0.00020,U6DQC6_NEO:0.02234)1.000:0.27275)0.787:0.03896)0.075:0.00021,A0A093JJ48:0.00019)0.000:0.00020)0.788:0.00990)0.753:0.00781,A0A091IIP1:0.00731)0.680:0.00034,A0A091PPY9:0.00019)0.000:0.00032,A0A091M043:0.00454)0.000:0.00143)0.996:0.00112)0.121:0.00022)0.513:0.00020)0.000:0.00019,(U3K354_FIC:0.00690,A0A091EJ21:0.00344)0.786:0.00343)0.893:0.00715,A0A0A0AJX0:0.01053)0.881:0.01092,A0A151PHV3:0.00680)0.862:0.00020,((A0A091M0F1:0.02230,A0A091USI9:0.00063)0.114:0.00455,(A0A093GVD2:0.02749,A0A093BER3:0.02470)0.771:0.00448)0.988:0.03660)0.000:0.00021)0.461:0.00354,((A0A0B8RYI0:0.0,A0A0F7ZCF6:0.0,T1E6H3_CRO:0.0,U3FZR7_MIC:0.0):0.02130,G1KNQ9_ANO:0.01004)0.879:0.00694)0.761:0.00439,(((F6YRB9_MON:0.0,G3WH02_SAR:0.0):0.01702,(I3N3K8_ICT:0.00017,(((((((A0A096N742:0.0,A0A0D9RQA9:0.0,G7P7Y0_MAC:0.0):0.00019,(G1RUE0_NOM:0.00342,(H2QR82_PAN:0.00341,(H2PG30_PON:0.00019,(ARRD3_HUMA:0.0,G3QNT9_GOR:0.0):0.00019)0.000:0.00019)0.000:0.00019)0.863:0.00339)0.857:0.00342,(F6SRT5_CAL:0.00019,(G1PDP4_MYO:0.00021,S7N1W5_MYO:0.00019)0.983:0.02068)0.000:0.00021)0.824:0.00343,(G1SLN7_RAB:0.00339,(K9IKF6_DES:0.00689,G3THX1_LOX:0.00689)0.766:0.00342)0.000:0.00021)0.388:0.00022,H0WM25_OTO:0.00340)0.855:0.00338,(ARRD3_RAT:0.02410,(((F1PZM7_CAN:0.0,M3Y8J6_MUS:0.0):0.00342,M3WPP8_FEL:0.00377)0.802:0.00342,((F7BVB7_HOR:0.00019,S9XTQ6_CAM:0.00422)0.000:0.00019,F1RNX8_PIG:0.00343)0.000:0.00022)0.489:0.00022)0.000:0.00021)0.594:0.00021,(L5KIW9_PTE:0.01316,(A0A0C5AH47:0.00019,W5Q534_SHE:0.00683)0.916:0.00667)0.625:0.00076)0.899:0.01291)0.887:0.02018)0.891:0.01504,((((A0A091TK04:0.03704,V8NUA4_OPH:0.05386)0.759:0.02459,(M7CJG2_CHE:0.02656,((K7FUZ3_PEL:0.04757,(D2I4R1_AIL:0.00019,E0CY84_MOU:0.00021)0.811:0.09194)0.896:0.04961,R0LPZ8_ANA:0.00515)0.675:0.00181)0.771:0.01087)0.698:0.02787,(F7FKE0_ORN:0.03389,(A0A1A6GRH4:0.04469,A0A1D5QRD1:0.03109)0.896:0.03323)0.285:0.01863)0.973:0.03760,(H0UZ97_CAV:0.02285,(G5BN38_HET:0.02517,A0A091D6S0:0.04433)0.968:0.02869)0.965:0.02636)0.755:0.00462)0.851:0.01232)0.847:0.01590)0.999:0.07759)0.938:0.04561)0.997:0.07786)0.969:0.04445,((((G3P8D0_GAS:0.00021,H2RTE9_TAK:0.02570)0.990:0.10718,(I3K178_ORE:0.00022,(H2M3K3_ORY:0.05525,((A0A146P4E6:0.01521,(A0A087XLZ7:0.00021,M4AYA0_XIP:0.02118)0.887:0.01297)0.937:0.02606,(A0A1A8JF10:0.0,A0A1A8VE20:0.0):0.06733)0.923:0.02857)0.623:0.00926)0.923:0.00019)0.341:0.00514,H3CX04_TET:0.02845)0.990:0.05477,(Q1ECU3_DAN:0.05732,W5L537_AST:0.01662)0.965:0.03621)0.875:0.02174)0.738:0.00741,(A0A060WFW6:0.00020,C0H9J1_SAL:0.00690)0.896:0.01937)0.054:0.01134,A0A060YCY5:0.45698)0.957:0.06281)0.998:0.25457,(S4RCU2_PET:0.51536,(V9KAM9_CAL:0.43830,(((Q08AZ2_XEN:0.26818,Q08CX7_XEN:0.08277)0.998:0.14401,((F6ZB34_ORN:0.19867,(((((H0WHY8_OTO:0.06283,L9L1A1_TUP:0.07727)0.582:0.00920,(U3CXJ5_CAL:0.07215,((A0A0A0MWG7:0.00440,G7PWY7_MAC:0.00381)0.893:0.01260,(H2NY23_PON:0.03252,(G1R1U0_NOM:0.03034,(ARRD2_HUMA:0.00713,G3QSN6_GOR:0.00356)0.617:0.00022)0.869:0.00860)0.779:0.00636)0.309:0.00698)0.982:0.02538)0.000:0.00017,(((F1S922_PIG:0.05281,(A2VDR7_BOV:0.00250,W5PX47_SHE:0.03741)0.995:0.04399)0.936:0.02198,((D2GV20_AIL:0.02246,E2RM03_CAN:0.01641)0.944:0.01853,((M3W7V2_FEL:0.06296,G1PAE1_MYO:0.08567)0.771:0.01164,(L5L6W1_PTE:0.08741,S9XLE8_CAM:0.13067)0.959:0.04632)0.692:0.00497)0.293:0.00963)0.752:0.01252,((G3TVB6_LOX:0.25292,((H2R6A2_PAN:0.01502,(A0A0D9QZG5:0.00389,F6Z5P8_MAC:0.00408)0.928:0.01680)0.956:0.03764,(M1EIH1_MUS:0.00020,U6DWN0_NEO:0.20990)0.998:0.05480)0.948:0.05874)0.677:0.06674,(F6YID5_HOR:0.08120,S7N5R3_MYO:0.29239)0.891:0.06074)0.961:0.11469)0.766:0.01221)0.811:0.02197,(((Q3UNB4_MOU:0.07711,(A0A1A6HF81:0.06207,A0A061IMC1:0.11776)0.859:0.01607)1.000:0.15277,(G5B4D8_HET:0.23076,H0W994_CAV:0.18374)0.981:0.06663)0.311:0.02285,I3M1H6_ICT:0.08218)0.889:0.02541)1.000:0.33332,(G3VZ30_SAR:0.05547,H9H6I2_MON:0.06880)0.966:0.09259)0.991:0.12659)0.879:0.07839,((A0A093DIF9:0.10351,(((A0A1D5PPI1:0.02685,H9H0N6_MEL:0.03701)0.926:0.06292,((H0YQ68_TAE:0.05767,(A0A091RRW2:0.00537,A0A0Q3MJ05:0.00990)0.763:0.01511)0.730:0.00784,((A0A087VIN9:0.03151,((A0A091IGF9:0.03607,A0A091V5A8:0.12440)0.746:0.00842,A0A093DNW6:0.01994)0.892:0.00029)0.749:0.01630,A0A091VN10:0.01548)0.770:0.01008)0.305:0.00014)0.980:0.05660,((A0A091NKM3:0.04333,(K7F293_PEL:0.16616,M7AMW7_CHE:0.07822)1.000:0.15949)0.733:0.00496,((A0A093GLJ1:0.09388,(A0A091L9Q1:0.01523,(((A0A091QCL5:0.02031,R0L2W0_ANA:0.05974)0.304:0.00246,(A0A093FLV8:0.00505,(A0A091HGD8:0.13695,(A0A087RB85:0.00022,A0A093NEB4:0.00819)0.750:0.01795)0.300:0.00507)0.995:0.00027)0.083:0.00020,((A0A091F808:0.01756,U3KHE9_FIC:0.05076)0.973:0.05029,A0A093QSM2:0.02518)0.750:0.00822)0.651:0.00022)0.053:0.00020)0.695:0.01169,(A0A091M005:0.03599,(A0A0A0A2B1:0.02667,A0A091PMT8:0.00508)0.000:0.00020)0.063:0.00021)0.983:0.06208)1.000:0.12885)0.875:0.02826)0.267:0.03980,A0A151NZ13:0.31889)0.955:0.07099)0.996:0.13659)0.159:0.04842,(H3A373_LAT:0.22348,(W5M2H0_LEP:0.11662,(((I3K4J6_ORE:0.12778,(((A0A1A8HTU8:0.06298,(H2LXA6_ORY:0.08410,(A0A096LXE6:0.02753,M3ZNY8_XIP:0.00589)0.999:0.07926)0.881:0.01678)0.954:0.02425,((H2S8P7_TAK:0.04008,H3CXU9_TET:0.07914)0.987:0.05054,A0A0F8BZG8:0.02616)0.794:0.00497)0.397:0.00389,(E9QI61_DAN:0.19711,((A0A1A8A111:0.04799,(G3NZ32_GAS:0.10348,A0A146V5R4:0.12898)0.180:0.03147)0.921:0.03408,I3K4J5_ORE:0.03178)0.954:0.04130)1.000:0.17877)0.787:0.00992)0.955:0.03917,(W5LHK8_AST:0.02950,W5UDQ0_ICT:0.09061)0.994:0.05120)0.682:0.02197,(A0A060VZD0:0.00325,B5X2A7_SAL:0.01075)1.000:0.08324)0.983:0.06518)0.998:0.11966)0.985:0.09845)0.915:0.08918)1.000:0.36530)0.697:0.07435)0.921:0.11602)0.869:0.17231)0.273:0.09579)0.817:0.10783,(C3YBR5_BRA:0.61559,(((K1RCL8_CRA:0.47427,T1G840_HEL:0.63990)0.646:0.11608,(R7UYM3_CAP:0.23020,(A0A0L8HSM1:0.17987,(A0A182Z2U1:0.20759,V3ZT57_LOT:0.10347)0.943:0.13254)0.890:0.06672)0.976:0.18405)0.948:0.11465,(A0A131YLA5:0.26636,(A0A1D1W1E4:0.86673,(B7P5U6_IXO:0.0,V5HE63_IXO:0.0):0.16277)0.231:0.17806)0.988:0.18046)1.000:0.48025)0.983:0.27381)0.924:0.25351)0.999:0.49051)0.966:0.19612)0.983:0.14590)0.739:0.05089)0.765:0.06973,(((((A8XYD6_CAE:0.58815,((((O17981_CAE:0.26559,(P91469_CAE:0.15385,Q9GYT5_CAE:0.18261)1.000:0.33930)0.105:0.04642,Q9GYT4_CAE:0.20618)1.000:0.24139,(G0MQE0_CAE:0.18144,(E3M409_CAE:0.12019,A8XYD7_CAE:0.23005)0.000:0.02407)0.843:0.07584)0.942:0.08314,H2WI04_CAE:0.36632)0.546:0.15235)1.000:0.69767,(((A0A1I7SAY8:0.87700,(A0A1I7RV30:0.53873,A0A1I7SHY8:0.73644)0.997:0.55526)0.859:0.41340,A0A1I7S0U5:1.93685)0.921:0.54603,((((H2WN13_CAE:0.48716,(Q23674_CAE:0.14817,(E3MZV6_CAE:0.07612,(A8WP32_CAE:0.12027,G0MN49_CAE:0.06628)0.931:0.04159)0.841:0.06206)0.892:0.18407)1.000:1.33162,((A0A0N5A1T5:0.12937,(A0A0N5BSP6:0.09704,(A0A090LJ87:0.07061,A0A0K0EDP9:0.07184)0.825:0.05407)0.856:0.09014)1.000:1.42065,(W2SKM2_NEC:1.21672,(K7H6F3_CAE:0.17806,(G0N602_CAE:0.04253,(E3N314_CAE:0.02761,Q9XTU0_CAE:0.07197)0.369:0.01021)0.927:0.10467)1.000:1.02626)0.351:0.29965)0.863:0.33787)0.228:0.11909,(A0A0B1TIV6:0.44202,(W2SI82_NEC:0.28716,(A0A0K0CZB8:0.54075,(A0A158R204:0.44218,(A0A158QPC9:0.00801,U6NGN9_HAE:0.01694)0.995:0.24523)0.988:0.23571)0.866:0.08489)0.937:0.15966)1.000:0.66758)0.372:0.10474,(A0A0B2VBA8:1.25453,(A0A0F5CMN5:0.44844,H3EKL2_PRI:0.61659)0.986:0.38801)0.974:0.32023)0.786:0.14173)0.793:0.07864)0.657:0.11312,(((Q9XXI0_CAE:0.33788,(G0MN30_CAE:0.27774,(A8WP43_CAE:0.43061,E3MZT9_CAE:0.25950)0.995:0.23848)0.566:0.15591)0.996:0.49868,(G0MN31_CAE:1.34139,(A8WP42_CAE:0.83661,E3MZU0_CAE:0.62295)0.938:0.32803)0.998:0.69150)0.992:0.67182,(((G0NHN0_CAE:0.86637,(E3ME70_CAE:0.18988,E3ME71_CAE:0.16492)1.000:0.80240)0.998:0.55236,(((G0MAI3_CAE:0.21580,Q20577_CAE:0.32111)0.535:0.09262,(A8X4Z9_CAE:0.29308,E3MDX3_CAE:0.26839)0.871:0.08989)0.964:0.16116,(E3ME72_CAE:0.57906,G0MAI4_CAE:0.83002)0.870:0.11381)0.849:0.11412)0.997:0.36476,(G0MN32_CAE:0.66155,(G0MN33_CAE:0.12901,(Q9XXI4_CAE:0.34241,(A8WP41_CAE:0.16270,E3MZU1_CAE:0.15896)0.889:0.08415)0.940:0.09457)0.984:0.19209)0.987:0.21467)0.580:0.10736)0.997:0.40480)0.990:0.34860,((H2W147_CAE:0.86543,((O17983_CAE:0.39838,(G0MQE1_CAE:0.29126,(E3M405_CAE:0.13681,A8XYD8_CAE:0.39156)0.957:0.13990)0.917:0.10804)1.000:0.37946,(G0MQE4_CAE:0.63240,(A8XYD9_CAE:0.44179,E3M404_CAE:0.24433)0.914:0.15278)0.981:0.27490)0.894:0.30037)1.000:1.27663,(((A0A1E1WP20:0.98100,(H9JLQ7_BOM:0.62470,(A0A1E1W996:0.88892,(A0A194QIZ9:1.90994,A0A1E1WTJ3:0.49138)0.810:0.11139)0.938:0.29738)0.995:0.90830)1.000:1.24533,(W2SP02_NEC:2.52518,(U9SUY6_RHI:1.65825,((A0A168KTD0:0.16538,S2JP28_MUC:0.08345)1.000:0.78844,(A0A162U2C6:0.64248,(A0A162Y8C2:0.38177,((A0A162QN82:0.04558,S2JMR3_MUC:0.00981)0.999:0.29959,(I1BJ27_RHI:0.15034,I1BVF0_RHI:0.27661)0.947:0.17096)1.000:0.41245)0.984:0.22476)0.972:0.36908)0.890:0.30724)0.894:0.42049)0.998:1.10657)0.769:0.16031,(((G0MN42_CAE:1.99934,((A8WP33_CAE:1.54852,G0MN47_CAE:1.11154)0.997:0.75912,((G0PL43_CAE:1.14932,(E3MZV2_CAE:0.92347,(E3MZV3_CAE:0.72227,(E3MZV4_CAE:0.55978,E3MZV5_CAE:0.64084)0.991:0.31987)0.644:0.15217)0.824:0.20838)0.861:0.26101,((G0MN44_CAE:0.30622,(G0MN46_CAE:0.37666,G0MN45_CAE:0.24847)0.475:0.08652)1.000:0.89795,(G0MN48_CAE:1.74769,(Q23672_CAE:0.91288,(A8WP35_CAE:0.51318,E3MZV1_CAE:0.37957)1.000:0.47666)0.225:0.14087)0.620:0.13245)0.231:0.14976)0.386:0.19721)0.854:0.26542)0.933:0.32984,(K7IFU9_CAE:0.90535,(Q9XXC4_CAE:0.63453,(G0MN37_CAE:0.54789,(A8WP37_CAE:0.55644,E3MZU5_CAE:0.36826)0.884:0.16486)0.908:0.15180)0.990:0.48145)0.998:0.78608)0.969:0.51940,((E3MZV0_CAE:1.68886,O17812_CAE:1.86332)0.757:0.35271,G0MN40_CAE:2.55446)0.885:0.52206)0.679:0.34360)0.424:0.11081)0.783:0.13034)0.984:0.28106,((((((A0A0L0CLU1:0.09375,(A0A1I8M537:0.06645,A0A1I8PAJ3:0.08576)0.965:0.05002)0.999:0.13260,(A0A1A9XS27:0.06510,(A0A1A9V144:0.01704,(A0A1A9Z9X0:0.02846,A0A1B0G5D9:0.00020)0.655:0.00242)0.074:0.01074)1.000:0.45062)0.279:0.05054,(W8BFR0_CER:0.09831,(A0A0A1WJK5:0.04749,(A0A034WLZ8:0.00567,A0A0K8V744:0.04672)0.864:0.01619)0.999:0.08989)1.000:0.22020)0.941:0.12730,(B4NKX0_DRO:0.17821,((A0A0M3QXC3:0.15162,(B4JG78_DRO:0.09010,(B4KAI3_DRO:0.06316,B4LYG2_DRO:0.03176)0.672:0.01555)0.436:0.02327)0.994:0.08790,((B4GLD5_DRO:0.00702,Q293Z7_DRO:0.00020)1.000:0.11839,(B3LZ82_DRO:0.07042,(((Q9VGU4_DRO:0.00816,(B4HIF6_DRO:0.00319,B4QUL8_DRO:0.00680)1.000:0.04899)0.995:0.02889,B4PLF6_DRO:0.00682)0.640:0.00625,B3NZK2_DRO:0.00637)0.974:0.04378)0.999:0.09706)0.963:0.04628)0.144:0.04169)0.883:0.08546)1.000:1.34671,((A0A0V1FMN0:0.05825,(A0A0V1DCC9:0.00259,E5SIG6_TRI:0.01048)0.837:0.04176)0.994:0.49424,(A0A077YVR7:0.11051,A0A0N5DXD3:1.28712)0.987:0.61241)1.000:1.59930)0.839:0.23721,(((C1C0J1_CAL:2.09057,K1R3W1_CRA:2.61582)0.626:0.29419,(((A0A1D2NI61:0.91697,A0A1D2NI91:1.08503)0.993:0.94296,(A0A1D2NLH2:1.61222,A0A1D2NIU0:2.03358)0.853:0.36944)0.967:0.60790,(R7UYV1_CAP:1.51557,(A0A0L8I147:1.75593,V3ZSJ4_LOT:1.35142)0.820:0.29456)1.000:1.70238)0.655:0.14569)0.219:0.05750,(((((A0A1I7SU38:2.19710,((A0A0K2T8D2:2.54912,(A0A0L0CGD8:1.58344,((A0A1A9ZRT0:0.06049,(A0A1A9VW95:0.07213,A0A1A9X745:0.12411)0.947:0.03242)0.803:0.04857,A0A1B0FMP0:0.02553)0.999:1.23021)0.912:0.54154)0.966:0.98062,(((A0A0V1JRX3:0.00043,(A0A0V1CNC2:0.00591,E5S2Y1_TRI:0.00902)0.871:0.08015)0.999:1.09521,(A0A077YW22:0.08057,A0A0N5DNG2:0.15355)0.966:0.61311)1.000:1.22044,(A0A077Z6S7:0.67589,A0A0V1FRZ3:1.17631)0.984:0.81681)0.917:0.60806)0.639:0.26416)0.694:0.16944,(((A0A0K0ESW6:0.18548,(A0A090KVS6:0.03112,(A0A0N5BLW2:0.16741,A0A0N4ZAV2:0.16923)0.945:0.07023)0.969:0.21054)1.000:1.03317,(((A0A1I7ST79:0.54355,A0A1I8BEW5:0.70085)0.989:0.28969,(A0A0N4VP88:0.78492,(F1L7F6_ASC:0.26493,(A0A0N4UG26:0.84678,(A0A0B2UXR0:0.27524,A0A183UN12:0.12376)0.266:0.23058)0.992:0.33801)0.845:0.09898)0.960:0.16389)0.396:0.10973,((((A0A0K0CWY3:0.07442,A0A0R3PB63:0.07515)1.000:0.30563,(U6PUX9_HAE:0.07493,(W2TI17_NEC:0.41094,(A0A0N4Y403:0.12298,A0A183GD58:0.31845)1.000:0.88592)0.921:0.21496)0.689:0.05850)0.971:0.17195,(H2VPP7_CAE:0.13814,(I2HAB8_CAE:0.04811,(A8X383_CAE:0.01531,E3N0A0_CAE:0.01414)0.889:0.02039)0.351:0.01735)0.999:0.30254)0.320:0.12378,H3FCT8_PRI:1.09137)0.779:0.15116)0.996:0.58637)0.981:0.64237,(A0A183VS37:2.44380,K1Q939_CRA:2.69007)0.875:0.62193)0.900:0.39633)0.599:0.28719,(A0A1B0GKR5:2.68464,A0A132AL99:2.84893)0.763:0.39221)0.488:0.28995,A0A0K8V008:3.26915)0.188:0.04224,(A0A194PHG2:0.90028,A0A1E1WIW9:1.21666)1.000:2.05067)0.892:0.33212)0.923:0.24877)0.654:0.17945)0.799:0.08376)0.685:0.06032)0.923:0.08902,((((B3S6X7_TRI:1.56570,(A0A1I8BYM8:1.76949,I1FHQ0_AMP:2.41535)0.563:0.61125)0.788:0.37847,(((H3F4Y7_PRI:0.49274,(H2W7B1_CAE:0.19070,Q9TYQ0_CAE:0.07215)1.000:0.55244)0.964:0.27067,(((A0A0N4VLP2:0.25774,(F1LB40_ASC:0.03955,(A0A183UJ10:0.06472,A0A0M3JUI6:0.21277)0.941:0.04772)0.957:0.09547)0.648:0.08666,(A0A1I7VGI2:0.37940,A0A0N4UQG6:0.50563)0.965:0.14094)0.992:0.29943,A0A1I7S4U1:0.88531)0.442:0.08196)1.000:2.11277,(B3S6X5_TRI:1.41090,B3S6W3_TRI:1.50058)0.778:0.09365)0.812:0.16980)0.264:0.02977,((T2M7G5_HYD:1.49747,((((((B3S6W5_TRI:0.73614,(B3S6W7_TRI:1.04528,B3S6X0_TRI:0.88569)0.942:0.20836)0.879:0.10587,(B3S6W4_TRI:1.43635,((B3S6W8_TRI:0.98128,B3S6W9_TRI:0.96304)0.965:0.60481,(A0A1D2N8N8:2.65342,B3S6X4_TRI:1.68563)0.845:0.87645)0.982:0.68190)0.247:0.00019)0.909:0.13375,(B3RYR4_TRI:1.18775,B3SCR4_TRI:1.57759)0.955:0.49337)0.245:0.01447,(B3S6X2_TRI:1.04442,(B3S6X1_TRI:1.52767,B3S6X3_TRI:0.76561)0.790:0.15320)0.914:0.24524)0.780:0.07197,B3S6V8_TRI:1.83191)0.436:0.06412,(B3S6W1_TRI:1.32264,(B3S7B4_TRI:1.35162,B3S7B5_TRI:1.65055)0.911:0.40505)0.906:0.33711)0.953:0.17868)0.821:0.10274,((W4XCR0_STR:1.50064,(((A0A1D1VQR7:0.72851,(((((A0A1D2M9L0:0.33969,E0VXE9_PED:0.29915)0.874:0.06434,((X1WJG8_ACY:0.48645,(((A0A1B0CN01:0.03102,A0A1B0EZC5:0.09450)0.994:0.16208,((A0A182F3J5:0.03701,((A0A084WH13:0.45094,Q7PVJ6_ANO:0.04957)0.888:0.05504,(A0A182RIQ1:0.01554,((A0A182VME6:0.00020,(A0A182HGI1:0.00632,A0A182WW30:0.00021)0.894:0.00641)0.995:0.04386,A0A1B0ELB1:0.04307)0.131:0.02017)0.779:0.02653)0.791:0.03789)0.832:0.02910,(Q179F1_AED:0.11652,B0WFF9_CUL:0.10559)0.982:0.08870)1.000:0.20481)1.000:0.38950,(D6WYU3_TRI:0.22957,U4U1Y5_DEN:0.37280)0.981:0.17867)0.948:0.10898)0.836:0.06124,A0A067QI90:0.14256)0.790:0.05818)0.255:0.03746,(T1HCV7_RHO:0.39022,K7ITI1_NAS:0.52457)0.803:0.03790)0.959:0.06766,((A0A131ZVL5:0.45002,B7P2N2_IXO:0.22045)0.847:0.05985,T1J719_STR:0.31788)0.912:0.04336)0.067:0.05072,E9GVZ7_DAP:0.52590)0.990:0.21293)0.873:0.08432,(A0A077Z9F3:0.74683,(((A0A183C351:0.73674,A0A1I7RPW6:0.40323)0.929:0.20807,(A0A0N4Z026:0.16977,(A0A0N5CCH2:0.11311,(A0A090LNG2:0.11460,A0A0K0E4V7:0.09956)0.982:0.07674)0.776:0.13512)1.000:0.98585)0.972:0.19251,(((A0A0B2UW18:0.11887,A0A158PNA7:0.22813)0.819:0.08803,(A0A158Q5Y3:0.56865,((A0A044R5V3:0.00297,A0A182EDE4:0.00286)1.000:0.23600,(A0A1I7W543:0.15159,((A0A183Y711:0.06653,J9EW38_WUC:0.00021)0.998:0.18178,(A0A0J9Y6F9:0.11058,A0A0N4TTG6:0.01523)0.611:0.02015)0.999:0.11492)0.765:0.07039)1.000:0.74363)0.934:0.13543)0.851:0.13943,(H3E1M8_PRI:0.37422,(((((((A0A0F5C3Q8:0.70236,A0A183F245:0.13400)0.438:0.05796,A0A0N4X2M0:0.12442)0.340:0.14873,W6NEC7_HAE:0.00810)0.975:0.06091,(A0A0N4XJC3:0.99193,A0A0N4YML8:0.00022)0.937:0.06666)0.888:0.03237,(((A0A0B1S471:0.13525,A0A0B1TS93:0.03357)0.934:0.04112,W2SXG7_NEC:0.08422)0.728:0.02368,(A0A0D8XUG4:0.17766,(A0A158PC11:0.11679,A0A158PGX8:0.05258)0.999:0.13794)0.991:0.09281)0.903:0.03116)0.990:0.11174,(((G0MVE1_CAE:0.01462,H2W520_CAE:0.04095)0.687:0.00661,(E3LFE1_CAE:0.00019,Q20232_CAE:0.03103)0.803:0.00319)0.744:0.00017,A8WT46_CAE:0.02682)1.000:0.28060)0.582:0.04734,A0A1I7XQ40:0.20754)0.216:0.04641)0.992:0.17002)0.994:0.19684)0.977:0.17582)0.990:0.20771)0.600:0.02519,((T1EG97_HEL:1.08048,R7TS88_CAP:0.34373)0.832:0.15236,(A0A182Z0L9:1.06684,(A0A0L8HEW4:0.43719,K1RZP9_CRA:0.55623)0.787:0.11005)0.869:0.10162)0.986:0.28493)1.000:1.00029)0.981:0.42671,((B3RX72_TRI:1.30742,B3S6V7_TRI:1.27442)0.654:0.15651,(((B3S6V2_TRI:1.22888,B3S6V5_TRI:1.09868)0.973:0.55299,B3S6V6_TRI:1.13666)0.924:0.37133,B3S6V3_TRI:1.53292)0.833:0.18827)0.953:0.21576)0.967:0.27780)0.508:0.07303)0.962:0.19637,(((K1R753_CRA:0.14085,K1RDL7_CRA:0.18319)1.000:1.81265,(A7SL06_NEM:2.07604,(F0VPJ2_NEO:0.46587,(A0A074SLI8:0.05567,(S8FZA4_TOX:0.01156,(A0A086PXB0:0.00740,B9Q3G4_TOX:0.01099)0.014:0.00729)0.995:0.12310)0.431:0.20354)1.000:2.50130)0.665:0.21890)0.793:0.22119,C3Z278_BRA:2.17403)0.754:0.13815)0.979:0.20960)0.892:0.12117)0.527:0.04195)0.878:0.05818)0.000:0.05779,((A0A0D2VQ25:2.05883,A0A0L0DJA3:1.53283)0.978:0.95806,(A9YKP7_DRO:3.97332,(G0NW98_CAE:0.86692,G0NW99_CAE:1.11378)0.926:1.20101)0.757:0.50195)0.946:0.72712)0.368:0.07292,(((((D2VKD2_NAE:2.09381,(A0A194R0S7:2.52544,(A0A183VV91:1.05529,(A0A0R3W1X9:0.07093,(A0A0R3WTI5:0.14821,(A0A068YGZ6:0.03574,U6JML4_ECH:0.01319)1.000:0.13004)0.578:0.03196)0.985:0.52803)0.978:0.92674)0.781:0.74685)0.968:0.90764,((A0A0A1U3N0:1.85779,A0A163GEC9:2.01418)0.957:0.89633,((M5BY91_THA:1.25160,S8G124_FOM:0.82504)0.978:0.73156,(A0A0C2XR16:1.20777,V5GFC3_KAL:0.79910)0.995:1.11695)0.986:0.89770)0.530:0.15572)0.965:0.54431,((A0A0V0QX82:1.15790,A0D004_PAR:1.86146)0.988:0.60552,(((Q22BC1_TET:1.38131,((Q23I98_TET:1.19883,((Q23FQ6_TET:0.67095,(Q229Z0_TET:0.45620,((Q23YG0_TET:0.25265,Q23YG2_TET:0.65209)0.913:0.11514,(Q229A0_TET:0.28440,Q240M9_TET:0.33279)0.995:0.17006)0.895:0.07658)0.965:0.18059)0.800:0.13626,(I7M604_TET:0.98799,Q234M0_TET:1.17718)0.445:0.14140)0.979:0.38185)0.977:0.53223,(Q23JY5_TET:1.05165,W7X9W9_TET:0.65538)0.996:0.59864)0.783:0.34839)0.995:0.59866,(A0E996_PAR:1.44807,(A0CWE9_PAR:0.32609,(A0BIT0_PAR:0.17900,A0DYQ7_PAR:0.19452)0.985:0.17909)0.947:0.36182)1.000:1.24230)0.703:0.09449,((A0DP42_PAR:0.90544,(A0CE97_PAR:0.40576,(A0BMC5_PAR:0.21025,A0D2Y0_PAR:0.76535)0.235:0.13085)0.921:0.30515)1.000:1.91668,A0A078AGS8:2.29536)0.142:0.12473)0.902:0.19660)0.829:0.31498)0.919:0.38232,((((A0A0G4J1C7:1.24710,A0A0G4J5G9:0.72688)1.000:0.88407,((((A0A078AEU5:0.58853,A0A077ZN90:1.13838)0.868:0.23721,((A0A078A1T8:0.51769,(A0A078A1P8:1.74406,A0A078A919:0.03966)0.880:0.11629)0.907:0.17801,A0A078AVM1:0.64024)0.937:0.37587)1.000:0.89323,(A0A077ZZL7:1.25016,(A0A078A1X9:0.73707,A0A078AE34:0.96587)0.991:0.52635)0.999:0.58413)0.952:0.29340,((A0A0V0R0R5:0.80705,A0D9C9_PAR:1.20116)0.994:0.57235,((((A0CGC0_PAR:0.24894,A0DK22_PAR:0.31319)1.000:0.63940,(A0CL31_PAR:0.48095,A0D012_PAR:0.68676)0.998:0.49979)0.997:0.37008,(A0CZ40_PAR:1.16129,Q6BGG1_PAR:0.40247)0.966:0.22545)0.877:0.23740,(G0QXK0_ICH:0.72204,(I7M2Z2_TET:0.18479,I7MGN2_TET:0.12090)0.998:0.27306)1.000:0.44434)0.532:0.17285)0.909:0.23509)0.727:0.14479)0.985:0.33609,(A0A0G4G636:1.63763,((A0A0D2UL71:0.87532,((ADCA_DICDI:0.15363,F0ZK82_DIC:0.19959)1.000:0.99832,(D3BKB7_POL:0.25498,F4PH80_DIC:0.18690)0.976:0.26330)0.990:0.46128)0.985:0.43604,L8H8B9_ACA:1.92159)0.785:0.30538)0.691:0.19845)0.912:0.19006,((A0A0L0HBM7:2.51795,(Q22NR4_TET:2.86088,(D2VHV8_NAE:0.51166,(D2V665_NAE:0.37987,D2V674_NAE:1.11924)0.999:0.72776)0.976:0.71034)0.171:0.21496)0.900:0.32400,((A0A0D2X5K1:0.95151,(C3Y998_BRA:2.08659,I1G728_AMP:1.82807)0.676:0.38588)0.211:0.52565,(((K3WPB8_PYT:1.79036,((G4Z9S8_PHY:1.71452,(K3WPC5_PYT:0.89755,(D0NFN2_PHY:0.21189,G4Z314_PHY:0.28968)1.000:1.21347)0.836:0.36427)0.841:0.23330,((((A0A0W8D279:0.00020,(W2J8B6_PHY:0.25723,W2RCY2_PHY:0.00386)0.958:0.00038)0.991:0.15680,(G4Z597_PHY:0.19016,H3GVV3_PHY:0.15424)0.412:0.03373)1.000:0.72213,(G4Z598_PHY:0.26386,(W2ZJ16_PHY:0.00020,(A0A0W8D251:0.00430,W2RCZ4_PHY:0.00020)0.879:0.00853)1.000:0.61371)0.994:0.48426)0.979:0.43904,((H3G6V6_PHY:0.51321,(Q8LKK5_PHY:0.00024,Q8LKK8_PHY:0.02008)1.000:0.90287)0.753:0.70582,K3WDE8_PYT:2.46412)0.834:0.38364)0.960:0.35642)0.251:0.18430)0.981:0.43438,((K3WDF5_PYT:0.45404,((A0A0W8CAU1:0.0,W2RHJ7_PHY:0.0,W2XWQ3_PHY:0.0):0.20829,H3H4J2_PHY:0.18028)0.997:0.31178)0.993:0.39011,(A0A067BI07:1.48656,(A0A067BQZ3:0.29327,(A0A067CCW8:0.43397,A0A067CGM8:0.56310)0.874:0.10241)0.856:0.28765)0.990:0.46835)0.749:0.21085)0.374:0.15988,A0A067BRA5:2.45167)0.851:0.22368)0.642:0.16664)0.883:0.26611)0.945:0.22421)0.564:0.17447,(((B8CD35_THA:2.15363,(D7FWP5_ECT:0.89051,D7FWP6_ECT:0.83152)1.000:1.27394)0.836:0.30524,(A0A150QR73:2.95482,F0YKD8_AUR:2.00189)0.962:0.86741)0.534:0.31077,(A0A0N0P340:2.34833,((A0A0S4J277:0.68946,A0A0S4J5T9:0.55608)0.999:0.81985,(A0A0S4J9R2:0.96185,(A0A0S4J9F1:0.89406,A0A0S4JD52:0.58931)0.985:0.43846)0.972:0.38202)0.882:0.36810)0.969:0.61415)0.796:0.28991)0.997:0.40726)0.355:0.08259,(((A0A137NUC8:2.21709,(A0A0P9GG58:1.90430,(YC9F_SCHPO:1.18300,(B6JWM5_SCH:0.24944,(YA4C_SCHPO:0.17092,(S9Q102_SCH:0.05804,S9VU99_SCH:0.03573)1.000:0.14396)0.996:0.21546)0.983:0.38205)0.980:0.66752)0.620:0.12899)0.911:0.42225,(U9TB48_RHI:2.22997,((A0A167K352:0.79489,((A0A163DAI8:0.40435,(A0A168MV60:0.52725,(I1BII7_RHI:0.35313,S2J829_MUC:0.24585)1.000:0.30242)0.860:0.06631)0.963:0.11694,(A0A163JT31:0.69501,S2K6J2_MUC:0.44287)0.970:0.17464)0.816:0.06687)0.997:0.31448,((A0A170AMF3:0.88353,S2JSZ5_MUC:0.54609)0.951:0.28049,((A0A168ITI2:0.05346,S2JQJ1_MUC:0.04340)1.000:0.98640,(S2IYX0_MUC:0.49078,(A0A168LWH5:0.03812,S2JIM8_MUC:0.08051)1.000:0.67049)0.999:0.53143)0.903:0.20493)0.443:0.16600)0.926:0.33603)0.747:0.16779)0.961:0.47361,M5EE37_MAL:2.72140)0.930:0.41286)0.648:0.04541,(A0A0L0S4V1:0.00648,A0A0L0SV49:0.05130)1.000:2.28231)0.685:0.09102,((((A0A168MJQ1:0.03479,S2JD29_MUC:0.04321)1.000:1.96021,(I1CCC2_RHI:2.01457,U9T0B7_RHI:1.18301)0.945:0.73369)0.905:0.43037,((D3B7T7_POL:2.59841,((ADCB_DICDI:0.43664,F0ZKL2_DIC:0.38353)0.986:0.28850,(F0ZKJ1_DIC:0.76281,(D3AX02_POL:0.79781,F4PLJ0_DIC:0.72958)0.962:0.22592)0.742:0.10755)0.865:0.49814)0.960:0.75014,((A0A0N5BHI5:0.21244,(A0A090KWD5:0.15664,A0A0K0ET06:0.27767)0.874:0.12683)1.000:2.24854,A0A0N5BSP7:1.91498)0.964:0.78574)0.931:0.49210)0.915:0.66525,E1Z321_CHL:1.94554)0.835:0.39165)0.914:0.35438)0.979:0.49450)0.837:0.28164)0.562:0.15315)0.943:0.20592)0.991:0.27074,((((A0A1D2MWI2:0.38559,(((A0A067R126:0.26918,E0VGH1_PED:0.52046)0.904:0.08292,(((((((T1GQD1_MEG:0.25144,((A0A1I8PXC8:0.02514,T1PF02_MUS:0.02337)0.910:0.04723,((A0A0L0CL93:0.01613,ARRB_CALVI:0.02499)0.965:0.04416,((A0A0M4ENH8:0.01480,((B4IWL4_DRO:0.01497,(B3M676_DRO:0.00736,(B4KZ69_DRO:0.00361,((ARRB_DROME:0.00364,((B3NBQ1_DRO:0.0,B4PFK8_DRO:0.0,B4QM62_DRO:0.0):0.00019,B4HK12_DRO:0.00367)0.000:0.00019)0.883:0.00736,(ARRB_DROMI:0.00734,(B4H9J2_DRO:0.0,Q29D09_DRO:0.0):0.00014)0.872:0.00734)0.786:0.00363)0.786:0.00367)0.773:0.00374)0.266:0.00365,(B4MMF8_DRO:0.00743,B4LEM0_DRO:0.02230)0.837:0.00729)0.303:0.00022)0.983:0.03845,(W8AM87_CER:0.00744,(((A0A034VR78:0.00021,A0A0K8V243:0.00021)0.764:0.00373,A0A0A1WKD7:0.01102)0.769:0.00376,((A0A1A9V2X4:0.00372,A0A1A9XKA6:0.00021)0.454:0.01767,(A0A1A9ZFX2:0.00019,D3TMZ9_GLO:0.00740)0.769:0.00989)1.000:0.05561)0.206:0.00386)0.929:0.02207)0.791:0.03007)0.187:0.02295)0.983:0.09775)1.000:0.23970,((A0A182YPV6:0.01082,((A0A182I134:0.0,A0A182VJX5:0.0,A0A182X8P2:0.0,B1Q295_ANO:0.0):0.02310,(A0A182RIB3:0.01865,((W5JDI4_ANO:0.00021,(A0A182F9S8:0.00400,T1E9G4_ANO:0.00019)0.833:0.00401)0.966:0.02076,A0A084WKH0:0.03389)0.435:0.00807)0.775:0.00440)0.723:0.00504)0.969:0.05880,(B0WZD5_CUL:0.03711,(A0A182GVV7:0.02099,Q17GC6_AED:0.01316)0.993:0.05046)0.853:0.03908)0.999:0.13570)0.622:0.01375,A0A1B0GJK3:0.10513)0.880:0.06501,(H9JMZ4_BOM:0.04322,((G9JLB4_MAR:0.00019,I1ZAU4_MAR:0.00020)0.888:0.01539,(G6D7X2_DAN:0.04588,(A0A0N0PFA6:0.00610,A0A194PYD5:0.00451)0.917:0.02893)0.763:0.02939)0.463:0.01479)1.000:0.25434)0.991:0.09686,ARRH_LOCMI:0.11583)0.547:0.02996,((A0A1B0DMI6:1.12156,J9K341_ACY:0.28469)0.281:0.07490,((A0A026WU24:0.08062,((E2BAG7_HAR:0.05967,A0A0J7L4J6:0.03433)0.441:0.01516,(E2AHX7_CAM:0.02656,(A0A158NG06:0.02032,F4X6I1_ACR:0.00914)1.000:0.07460)0.287:0.01184)0.833:0.01444)0.959:0.05127,((A0A088AHT5:0.00022,V9IF63_API:0.01101)0.999:0.08614,K7IUT7_NAS:0.13595)0.925:0.04040)0.998:0.08151)0.534:0.02929)0.564:0.03270,(D6WSE6_TRI:0.20614,J3JYG7_DEN:0.15617)1.000:0.17932)0.251:0.03348)0.307:0.02321,(A0A0A9XSK7:0.15564,R4FNQ6_RHO:0.13917)0.966:0.07941)0.987:0.23158)0.916:0.16758,A0A0K2TSA8:1.46381)0.785:0.20213,(ARRH_LIMPO:0.35160,(B7PMB1_IXO:0.00411,V5HF40_IXO:0.00021)1.000:0.48191)0.998:0.29992)0.351:0.08783,E9H9G0_DAP:0.64066)0.998:0.39315)0.990:0.22239,(E9FZ55_DAP:0.77055,(A0A1D2N788:0.20024,((K7IUC3_NAS:0.16827,((E2C1L3_HAR:0.10358,(A0A026X484:0.20146,(A0A158N8U6:0.08990,(A0A0J7NSJ5:0.08693,E2A255_CAM:0.09243)0.955:0.04472)0.899:0.03875)0.963:0.06045)0.995:0.10260,(A0A088AF54:0.01763,V9IDF1_API:0.02566)1.000:0.18201)0.857:0.05470)1.000:0.41608,(Q9BIG9_LIB:0.23800,(((((ARRH_HELVI:0.09153,H9J2L8_BOM:0.08212)0.854:0.05010,(G6DB34_DAN:0.15416,(A0A194QH06:0.01770,A0A194QU54:0.00621)1.000:0.11279)0.983:0.06639)1.000:0.29709,(((A0A1B0CD09:0.05487,A0A1B0CZF1:0.03403)0.999:0.14047,(((W8BJ48_CER:0.02180,(A0A0A1WT72:0.00900,(A0A034W3M3:0.00020,A0A0K8WK21:0.01351)0.000:0.00021)0.960:0.02383)0.983:0.05636,((A0A1B0AGS3:0.00436,((A0A1A9VH66:0.0,D3TPE2_GLO:0.0):0.00019,A0A1A9YFQ3:0.00909)1.000:0.00022)1.000:0.12163,((A0A1I8PC89:0.06382,T1PLY1_MUS:0.01462)0.984:0.04585,(A0A0L0BY22:0.04385,ARR1_CALVI:0.02560)0.994:0.06841)0.678:0.02639)0.987:0.06816)0.910:0.05017,(A0A0M3QU80:0.04926,(((((B3NME0_DRO:0.0,B4I5E2_DRO:0.0,B4Q8D8_DRO:0.0):0.00019,(B4P8N4_DRO:0.00448,((B4GQ70_DRO:0.0,Q29LC9_DRO:0.0):0.01809,(B3MMF0_DRO:0.00020,B4MYT9_DRO:0.01790)0.866:0.00898)0.882:0.00901)0.000:0.00019)0.804:0.00446,ARRA_DROME:0.00021)0.903:0.01796,((B4KEG0_DRO:0.02704,B4LSW4_DRO:0.02711)0.740:0.00446,B4JCB0_DRO:0.03215)0.782:0.00459)0.777:0.00839,(A0A0H5AKF7:0.00022,A0A0H5AKJ4:0.00682)0.918:0.02095)0.780:0.01124)0.482:0.02622)1.000:0.46180)0.636:0.04297,(((T1DNM3_ANO:0.00398,W5JMY2_ANO:0.00019)0.756:0.00686,(A0A182R7N7:0.01635,(((A0A182UUL8:0.0,A0A182WXJ5:0.0):0.00020,(A0A182HQW9:0.00405,Q95NF3_ANO:0.00019)0.827:0.00399)0.998:0.03600,A0A182YIN5:0.00436)0.423:0.00415)0.876:0.02222)0.968:0.05357,(((B0W703_CUL:0.0,F8TBT1_CUL:0.0):0.00020,F8TBT2_CUL:0.00797)0.987:0.04842,(A0A182GJV5:0.01894,Q16IU7_AED:0.00571)0.959:0.04231)0.877:0.03268)1.000:0.14041)0.958:0.07964)0.879:0.07571,(D6WJ34_TRI:0.12390,J3JTI8_DEN:0.17369)0.972:0.09594)0.613:0.03841,((A0A0A9Z6A1:0.14516,T1HLD8_RHO:0.09798)0.967:0.10639,J9JWB3_ACY:0.72014)0.742:0.05749)0.493:0.04066)0.727:0.05264)0.986:0.14101)0.806:0.08160)0.998:0.31696)0.999:0.32631,(((A0A0K2V853:0.38106,A0A125S9L8:0.14646)0.856:0.03249,(T1IZ20_STR:0.15563,((T1KRS3_TET:0.29565,(A0A131Z1I8:0.10141,(B7PMV4_IXO:0.47728,V5GVA6_IXO:0.00020)0.972:0.07823)0.998:0.16466)0.921:0.06271,(X1X3E0_ACY:0.38206,(((A0A1B0C8T4:0.00021,A0A1B0D596:0.01717)0.996:0.15551,(((((A0A182RVF8:0.00139,((A0A182UWS9:0.00020,A0A182Y727:0.00022)0.838:0.00401,(((A0A182HY26:0.0,A0A182WXF0:0.0):0.00021,B0XCC2_CUL:0.42939)0.828:0.04711,Q66GU5_ANO:0.00022)0.913:0.02435)0.637:0.00646)0.763:0.00514,A0A084WAI6:0.01833)0.821:0.01087,(W5JWU1_ANO:0.00019,A0A182FPL5:0.00021)0.676:0.01248)0.910:0.04109,(B0XDH4_CUL:0.06195,Q16NE5_AED:0.12444)0.673:0.02852)0.924:0.08154,(A0A1B0D595:1.10526,A0A1A9U6C3:0.20049)0.764:0.08803)0.986:0.11366)0.994:0.11737,((((T1H9P7_RHO:0.10921,(A0A023F6Q2:0.00021,A0A0V0GBD4:0.00634)0.210:0.00412)0.974:0.13303,(A0A0A9Y0J1:0.10812,((A0A132AHZ5:0.54732,A0A1D2NCF3:0.15711)0.907:0.19079,E0W1L4_PED:0.15956)0.490:0.11328)0.299:0.04654)0.624:0.03918,((W8BWG7_CER:0.03434,(A0A034VYM6:0.00019,A0A0K8U0N7:0.00282)0.995:0.03416)0.882:0.03250,((((B4K866_DRO:0.03074,B4LY88_DRO:0.04145)0.345:0.01164,(B4JTQ4_DRO:0.05499,A0A0M4EMC1:0.08344)0.443:0.02257)0.964:0.04180,(B4N964_DRO:0.06880,((B4G3G0_DRO:0.07237,Q298D4_DRO:0.01861)0.984:0.05842,(B3LVE2_DRO:0.06651,(((B4QTB4_DRO:0.02209,B4IJ49_DRO:0.00019)0.914:0.00878,Q9V393_DRO:0.00021)0.785:0.00378,(B3P4Y7_DRO:0.00266,B4PP42_DRO:0.01824)0.748:0.00242)0.999:0.06772)0.978:0.05184)0.789:0.02200)0.638:0.03982)0.999:0.14863,(((A0A1A9VLW1:0.00021,A0A1A9YFT0:0.00259)0.997:0.05577,(A0A1A9Z4B4:0.00020,A0A1B0FL93:0.00254)0.925:0.00022)1.000:0.10191,(A0A0L0CJ44:0.04202,(A0A1I8PA51:0.07958,T1PM66_MUS:0.03493)0.942:0.04120)0.961:0.03856)0.854:0.02791)0.832:0.04237)1.000:0.36558)0.241:0.01689,((A0A067RMV7:0.08587,((E2C2N9_HAR:0.11212,((A0A087ZUT4:0.00020,V9IAX1_API:0.00338)0.997:0.06338,(A0A026WGJ5:0.01607,((A0A158NMH5:0.00570,F4WI29_ACR:0.00358)0.933:0.02013,E2ASV7_CAM:0.08893)0.828:0.01132)0.948:0.03408)0.887:0.02953)0.904:0.05887,K7IPA7_NAS:0.25952)0.992:0.10723)0.639:0.02337,((D6W6M4_TRI:0.03479,(N6UI42_DEN:0.11604,V5I9D5_ANO:0.01540)0.881:0.02436)0.614:0.05997,((A0A0N1ID58:0.00348,A0A194PQ77:0.00019)0.971:0.04335,(A0A0C5B7N5:0.04173,(G6DBI4_DAN:0.03013,M1Q038_BOM:0.05323)0.788:0.02021)0.106:0.01191)1.000:0.21857)0.754:0.05731)0.866:0.03336)0.944:0.06309)0.974:0.08782)0.442:0.03415)0.712:0.04709)0.906:0.03165)0.407:0.02276,E9HH60_DAP:0.17707)0.959:0.10162)0.946:0.07722)0.962:0.07637)0.341:0.05211,((C3ZEW6_BRA:0.28191,D1LWX1_SAC:0.10880)0.875:0.07181,W4Z6X2_STR:0.43542)0.467:0.04204)0.949:0.07727)0.617:0.10255,(((G7YGJ5_CLO:1.98384,Q4TFQ6_TET:1.37369)0.639:0.20817,(A0A0D2U397:1.66009,A9V110_MON:1.37007)0.885:0.28495)0.776:0.24409,K9LK86_MNE:1.43418)0.456:0.27538)0.914:0.14975,((E4WWL3_OIK:0.00267,E4YR87_OIK:0.00020)1.000:0.74151,(Q86BW6_HAL:0.29450,(H2ZAK4_CIO:0.03255,Q8MYB1_CIO:0.07387)1.000:0.20447)0.976:0.16502)0.909:0.11737)1.000:0.24689)0.949:0.11062,(E9REL3_LET:0.16392,(V9KT34_CAL:0.08278,(((W5N6D1_LEP:0.13533,(Q7T2D2_DAN:0.08250,(((A0A1A7ZYX0:0.01190,A0A1A8KRC9:0.11122)0.970:0.02721,(((((G3NAK9_GAS:0.03172,H2MD30_ORY:0.00851)0.212:0.01631,(A0A147AMG8:0.00019,(A0A087XA22:0.00019,M3ZWZ4_XIP:0.00361)0.878:0.00716)0.734:0.01035)0.829:0.01971,H3CQF2_TET:0.00020)0.558:0.00894,A0A0F8AE54:0.00460)0.774:0.00604,(H2RRP6_TAK:0.01429,I3K8S9_ORE:0.02171)0.454:0.01633)0.768:0.00849)0.942:0.05934,((W5KVF7_AST:0.02253,W5U8Q8_ICT:0.01361)0.996:0.08093,ARR3_ONCMY:0.02350)0.181:0.02135)0.962:0.06023)0.088:0.02368)0.906:0.05288,(H2SY40_TAK:0.11747,H3C2Y1_TET:0.40150)1.000:0.30247)0.764:0.03653,((A4QNQ6_XEN:0.00653,Q6GPY2_XEN:0.03126)1.000:0.11740,(((A0A151MYW4:0.14944,(A0A0B8RRP0:0.03439,((J3S875_CRO:0.0,T1DDK2_CRO:0.0):0.02403,U3FDD2_MIC:0.03439)0.528:0.00732)0.995:0.09347)0.260:0.04530,(F6UUH4_ORN:0.79293,((F6YVY8_MON:0.20054,G3VAC5_SAR:0.02355)0.986:0.05649,(F7ACY5_HOR:0.00750,(((L5JXH8_PTE:0.00735,((((B4YYE1_PIG:0.02301,(((A0A1A6G0R5:0.00022,(ARRB2_RAT:0.00723,ARRB2_MOUS:0.00019)0.837:0.00362)0.995:0.02568,I3NA34_ICT:0.01531)0.753:0.00501,(G1TPA9_RAB:0.01455,(H0XIW3_OTO:0.01723,(G3X811_BOV:0.00709,W5PD58_SHE:0.00020)0.985:0.02457)0.704:0.00171)0.778:0.00714)0.937:0.00494)0.947:0.00022,(((((F7ISB3_CAL:0.00366,(A0A0D9RKX9:0.00019,(A0A096P2G3:0.00021,(F6UI32_MAC:0.00019,G7PT86_MAC:0.00749)0.925:0.01377)0.831:0.00687)0.836:0.00685)0.000:0.00021,H2QBY1_PAN:0.00019)0.146:0.00022,G3QRU2_GOR:0.00020)0.849:0.00367,(ARRB2_HUMA:0.0,ARRB2_PONA:0.0,G1S6G2_NOM:0.0):0.00020)0.878:0.00735,(A0A091CTW8:0.00330,A0A0P6J5W9:0.00671)0.928:0.02022)0.786:0.00674)0.826:0.00488,L9KLK5_TUP:0.02220)0.740:0.00019,K9IKC6_DES:0.02571)0.132:0.00490)0.820:0.00483,(G3TD49_LOX:0.10149,S9X1A5_CAM:0.02673)0.801:0.03584)0.641:0.00020,((G1NY33_MYO:0.03424,(E2QUH6_CAN:0.04044,(G1MCK5_AIL:0.01708,M3YHA2_MUS:0.03165)0.764:0.00405)0.097:0.00017)0.841:0.01659,M3WI25_FEL:0.04850)0.767:0.00435)0.822:0.00019)0.961:0.04970)0.824:0.06875)0.763:0.04402)0.573:0.01577,K7GJY1_PEL:0.10319)0.900:0.04513)0.915:0.03443)0.837:0.03455)1.000:0.17502)0.892:0.10684)0.976:0.11554,((W5M3W4_LEP:0.00311,(((((G3NL33_GAS:0.05047,((Q4SB22_TET:0.95758,H3C138_TET:0.06921)0.991:0.21009,A0A0F8D0Z4:0.01712)0.512:0.04174)0.841:0.02094,((A0A1A8U939:0.02226,(A0A147AZM6:0.00501,(A0A087XZ26:0.00019,M4AIM7_XIP:0.00716)0.865:0.00932)0.708:0.00808)0.914:0.01304,H2N2Q4_ORY:0.12844)0.768:0.00393)0.727:0.00418,I3KEE9_ORE:0.04080)0.996:0.06805,W5KSL3_AST:0.02119)0.746:0.00569,C3PTE8_DAN:0.00369)0.994:0.05069)0.863:0.03776,V9KYL8_CAL:0.12207)0.613:0.01465)0.922:0.04390,(F6SKR5_XEN:0.20411,Q641D8_XEN:0.00050)0.895:0.01825)0.856:0.01628,(A0A151NM32:0.01139,K7G903_PEL:0.05818)0.753:0.00518)0.817:0.01416)0.106:0.03681)0.378:0.01984,(F7DMW7_MON:0.16176,G3WF55_SAR:0.03087)0.989:0.06915)0.972:0.06457,(F6SLQ7_HOR:0.00365,((((((A0A091CWF0:0.01777,H0UTF0_CAV:0.00019)0.890:0.05477,F1PQM2_CAN:0.00967)0.820:0.02518,L9LAA3_TUP:0.07184)0.150:0.00023,(S7PJS9_MYO:0.00386,G1QFJ0_MYO:0.00019)0.913:0.01123)0.482:0.02618,S9YQ08_CAM:0.01176)0.045:0.00019,M3WG21_FEL:0.00019)0.636:0.03775)0.489:0.00112)0.904:0.00021)0.000:0.00020,H0X514_OTO:0.00354)0.875:0.01207)0.000:0.00016)0.597:0.00021)0.774:0.01701)0.891:0.00700);
