# Supplementary material for: Uncovering missing pieces: duplication and deletion history of arrestins in deuterostomes
Source: BMC Evol Biol. 2017 Jul 6;17:163. doi: 10.1186/s12862-017-1001-4 (PMC5501109; doi:10.1186/s12862-017-1001-4)
Supplement: Supplementary file 3 — ML tree of arrestins (depicted in Fig. 4). Starting information for tree reconstruction was an alignment of arrestins investigated in this study, for which sequence information was close to complete. Sequences derived from genomic annotations were substituted by sequences with experimental evidence available if these were more complete. The tree was constructed using PhyML from the amino acid sequences of arrestin paralogs from an alignment of nucleotide sequences aligned with MACSE (model JTT+G+I with α 1.04, p-invariable 0.05, 200x bootstrapping). The tree can be visualized with a tree viewer, e.g. Dendroscope [115]. (NW 1340 kb) [file 12862_2017_1001_MOESM3_ESM.nw]

(ARR0.1_Str:0.094864	ARR0.1_Lyt:0.195017	(ARR0.1_Pat:0.330086	(((ARR0_Ciona:0.436662	(((ARR2.2_Pet:0.119159	(ARR2_Petr1:0.064252	(ARR2_Petr2:0.000001	ARR2_AB495:0.000001):0.000001):0.165517):0.036253	(((ARR4.1_Cal:0.564132	(ARR4_Latim:0.173908	(((ARR4_Anoli:0.084466	(ARR4_Lepis:0.239647	(((ARR4b_tpe|:0.375945	ARR4b_Asty:0.254569):0.176493	(ARR4b_Gadu:0.340558	(ARR4b_Xiph:0.289303	(ARR4b_Oryz:0.177965	(ARR4b_Oreo:0.090850	(ARR4b_Gast:0.184548	ARR4b_Taki:0.138823):0.110373):0.015960):0.018037):0.098899):0.273561):0.085514	((ARR4a_Asty:0.160938	ARR4a_tpe|:0.107638):0.044765	(ARR4a_Gadu:0.326005	((ARR4a_Oreo:0.047795	ARR4a_Taki:0.199103):0.019630	(ARR4a_Xiph:0.075158	(ARR4a_NM_0:0.072089	ARR4a_Gast:0.247927):0.034703):0.027506):0.107299):0.247204):0.125920):0.380533):0.101626):0.048686	((ARR4_Allig:0.116906	(ARR4_Ornit:0.322726	(((ARR4_Micro:0.076432	((ARR4_Tupai:0.165112	(ARR4_Macac:0.047334	(ARR4_HomoS:0.003721	(ARR4_Pongo:0.000001	ARR4_PanTr:0.000001):0.000001):0.000001):0.033029):0.062133	((ARR4_Ochot:0.117000	ARR4_Ictid:0.101665):0.012462	(ARR4_Rattu:0.024785	ARR4_MusMu:0.047465):0.196784):0.022436):0.009186):0.020716	((ARR4_Erina:0.083894	(ARR4_BosTa:0.057005	ARR4_SusSc:0.037159):0.010540):0.019037	(ARR4_Equus:0.028190	(ARR4_Ptero:0.104699	(ARR4_Canis:0.065067	ARR4_Ailur:0.040306):0.036912):0.028318):0.007903):0.027735):0.159054	(ARR4_Macro:0.208312	(ARR4_Sarco:0.110900	ARR4_Monod:0.174458):0.066440):0.129577):0.170252):0.127398):0.041585
(ARR0.1_Str:0.080289	ARR0.1_Lyt:0.176817	(((ARR0.2_Str:0.022720	ARR0.2_Lyt:0.091012):0.266878	(ARR0_Sacco:0.063081	ARR0_Branc:0.280657):0.098237):0.024358	(ARR0.1_Pat:0.375900	(ARR0_Ciona:0.341535	((ARR2.2_Pet:0.142318	((((((ARR2_Latim:0.040811	(ARR2_Pelod:0.000001	(ARR2_Allig:0.003380	((ARR2_Cucul:0.066990	((ARR2_Ophis:0.000001	(ARR2_AnasP:0.024828	(ARR2_Taeni:0.003437	(ARR2_Melea:0.000001	(ARR2_Gallu:0.005654	(((ARR2.1_Mac:0.220217	ARR2_Macro:0.015143):0.000001	(ARR2_Monod:0.000001	ARR2_Sarco:0.000001):0.000001):0.034464	(ARR2_Dasyp:0.011970	((ARR2_Loxod:0.003357	(ARR2_Sorex:0.090318	ARR2_Oryct:0.000001):0.010173):0.000001	(ARR2_Ailur:0.000001	(ARR2_Micro:0.003556	((ARR2_Ictid:0.000001	(ARR2_Rattu:0.000001	ARR2_MusMu:0.000001):0.016957):0.003376	(((ARR2_Macac:0.003981	(ARR2_Pongo:0.039488	(ARR2_PanTr:0.010363	(ARR2_HomoS:0.000001	(ARR2_BosTa:0.003377	(ARR2_Ochot:0.010356	ARR2_SusSc:0.028127):0.010065):0.003391):0.000001):0.000001):0.000001):0.003380	(ARR2_Canis:0.010215	ARR2_Equus:0.000001):0.000001):0.000001	(ARR2_Ptero:0.000001	ARR2_Tupai:0.017328):0.000001):0.000001):0.000001):0.000001):0.003395):0.013682):0.024496):0.029808):0.000001):0.010157):0.003242):0.006885):0.000007	(ARR2_Nippo:0.000001	ARR2_Halia:0.000001):0.000001):0.000001):0.021355	((ARR2_Ornit:0.039407	ARR2_GAFL0:0.017077):0.006479	(ARR2_Pytho:0.011330	ARR2_Xenop:0.041146):0.016606):0.010642):0.003408):0.006821):0.022527):0.007364	(ARR2_Lepis:0.002930	(ARR2a_NM_0:0.003295
(ARR0.1_Str:0.111444	ARR0.1_Lyt:0.162026	((ARR0.1_Pat:0.366415	((ARR0_Ciona:0.313773	(((((ARR2.2_Pet:0.179945	(ARR2_Latim:0.005318	(((ARR2_Pelod:0.000001	(ARR2_Allig:0.016780	((((ARR2_AnasP:0.007091	((ARR2_Melea:0.000001	(ARR2_Taeni:0.000001	ARR2_Gallu:0.000001):0.013293):0.000001	(ARR2_Ophis:0.000001	(ARR2_Cucul:0.035634	(ARR2_Nippo:0.000001	ARR2_Halia:0.000001):0.000001):0.003283):0.000007):0.018051):0.012524	(ARR2_Ornit:0.052466	ARR2_GAFL0:0.015099):0.014908):0.000001	((ARR2.1_Mac:0.167490	(ARR2_Monod:0.000001	(ARR2_Macro:0.000001	ARR2_Sarco:0.002936):0.000334):0.000001):0.074084	(ARR2_Dasyp:0.003259	(ARR2_Oryct:0.006644	(ARR2_Ptero:0.000001	(ARR2_Ailur:0.000001	((ARR2_BosTa:0.006698	(ARR2_Ictid:0.010013	(((ARR2_Sorex:0.047752	(ARR2_Rattu:0.000001	ARR2_MusMu:0.003296):0.006535):0.006718	(ARR2_HomoS:0.000001	(ARR2_Pongo:0.039034	(ARR2_Loxod:0.003303	ARR2_Ochot:0.026965):0.000001):0.000001):0.000001):0.000001	(ARR2_Macac:0.000001	ARR2_PanTr:0.006662):0.000007):0.000001):0.010022):0.006663	(ARR2_Micro:0.013991	(ARR2_Tupai:0.004283	(ARR2_Equus:0.003417	(ARR2_Canis:0.011910	ARR2_SusSc:0.021996):0.002603):0.005511):0.000001):0.000001):0.000001):0.000001):0.003438):0.003507):0.030759):0.021153):0.010070	(ARR2_Pytho:0.042224	ARR2_Xenop:0.011895):0.009613):0.006866):0.003307):0.021559	(ARR2_Lepis:0.008391	(ARR2a_NM_0:0.003193	(ARR2a_Asty:0.022125	((ARR2a_Xiph:0.012342	ARR2a_Gadu:0.108328):0.028832	(ARR2a_Oryz:0.068883
(ARR0.1_Str:0.148403	ARR0.1_Lyt:0.163096	((ARR0_Ciona:0.447652	((((((((ARR2_Lepis:0.008685	((ARR2a_Xiph:0.036337	(ARR2a_Gast:0.032375	(ARR2a_Oryz:0.062517	(ARR2a_Oreo:0.025918	(ARR2a_Taki:0.150112	ARR2a_Gadu:0.124057):0.023737):0.008187):0.000001):0.010302):0.023752	(ARR2a_Asty:0.019607	ARR2a_NM_0:0.003286):0.005936):0.033316):0.049440	(ARR2_Catsh:0.011311	ARR2_gnl|S:0.123768):0.054528):0.011606	(ARR2_Latim:0.005907	ARR2_Cmi_J:0.085767):0.018800):0.011248	(ARR2_Xenop:0.050475	(ARR2_Allig:0.003029	(ARR2_Pelod:0.000001	((((ARR2_Dasyp:0.019884	((((ARR2_BosTa:0.003325	((ARR2_Ictid:0.010059	(ARR2_Rattu:0.000001	ARR2_MusMu:0.003308):0.003273):0.003344	(ARR2_Pongo:0.039401	(((ARR2_HomoS:0.000001	ARR2_Loxod:0.000001):0.000001	(ARR2_Sorex:0.033720	(ARR2_Ochot:0.000001	ARR2_SusSc:0.023844):0.003327):0.009944):0.000001	(ARR2_Macac:0.007806	ARR2_PanTr:0.014376):0.014075):0.000001):0.000001):0.003313):0.003315	(ARR2_Canis:0.024675	ARR2_Equus:0.006795):0.000001):0.000001	(ARR2_Ailur:0.000001	(ARR2_Ptero:0.000001	ARR2_Tupai:0.016964):0.000001):0.000001):0.000001	(ARR2_Micro:0.006303	ARR2_Oryct:0.002190):0.001821):0.007194):0.013622	((ARR2.1_Mac:0.217144	ARR2_Macro:0.009046):0.000001	(ARR2_Monod:0.000001	ARR2_Sarco:0.000001):0.000001):0.050411):0.019287	(ARR2_Halia:0.000001	(ARR2_Nippo:0.000001	(ARR2_Cucul:0.047184	(ARR2_Ophis:0.000001	((ARR2_Melea:0.000001	ARR2_Gallu:0.000001):0.003328	(ARR2_Taeni:0.010011
(ARR0.1_Str:0.087254	ARR0.1_Lyt:0.158195	(((ARR0.2_Str:0.017077	ARR0.2_Lyt:0.177458):0.266372	(ARR0_Sacco:0.051548	ARR0_Branc:0.305552):0.121706):0.043282	(ARR0.1_Pat:0.387432	(ARR0_Ciona:0.403282	((((ARR2.2_Pet:0.157119	(ARR2_Petr1:0.028533	(ARR2_Petr2:0.000001	ARR2_AB495:0.000001):0.020957):0.134351):0.028956	((ARR3_NM_00:0.084213	((((((ARR3_Macro:0.000001	ARR3_Sarco:0.000001):0.033691	(ARR3_Monod:0.018753	ARR3.1_Mon:0.045446):0.005467):0.067895	(ARR3_BosTa:0.017367	(ARR3_Equus:0.000001	(ARR3_Tupai:0.003789	((ARR3_Micro:0.009562	(((ARR3_Ictid:0.007019	(ARR3_Ochot:0.000002	ARR3_Ornit:0.140496):0.025827):0.006937	(ARR3_MusMu:0.000001	ARR3_Rattu:0.003468):0.021284):0.000001	(ARR3_Macac:0.010590	(ARR3_HomoS:0.000001	(ARR3_NM__0:0.000001	ARR3_PanTr:0.007025):0.000001):0.000001):0.010686):0.006978):0.000001	(((ARR3_SusSc:0.015075	(ARR3_Canis:0.010387	(ARR3_Ailur:0.042025	ARR3_Nippo:0.040144):0.000920):0.010652):0.008053	(ARR3_Dasyp:0.014035	ARR3_Sorex:0.010617):0.006954):0.000001	(ARR3_Oryct:0.003404	(ARR3_Loxod:0.000001	ARR3_Ptero:0.038395):0.050523):0.000001):0.010396):0.010452):0.013886):0.025651):0.013981):0.110068	(ARR3_Allig:0.191762	ARR3_Pelod:0.017970):0.047142):0.004627	(ARR3_GAFD0:0.066338	ARR3_Pytho:0.100560):0.051339):0.031752	(ARR3_Latim:0.058670	((ARR3_JW869:0.077565	(ARR3_gnl|S:0.073637	ARR3_Catsh:0.049690):0.057594):0.029646	((ARR3b_NM_2:0.047761	(ARR3b_Asty:0.011150	(ARR3_Lepis:0.027994
(ARR0.1_Str:0.144687	ARR0.1_Lyt:0.108905	((ARR0_Ciona:0.380394	((((((ARR2_Cmi_J:0.119286	((ARR2_Latim:0.029578	((((ARR2_Halia:0.000001	(ARR2_Nippo:0.000001	(ARR2_Cucul:0.068643	ARR2_Ophis:0.000001):0.000001):0.000001):0.000001	((ARR2_Taeni:0.003350	ARR2_AnasP:0.006211):0.000001	(ARR2_Melea:0.000001	ARR2_Gallu:0.005931):0.003354):0.013490):0.007129	(((ARR2_Ornit:0.051023	ARR2_GAFL0:0.016470):0.007438	(ARR2_Pytho:0.038029	ARR2_Xenop:0.044665):0.020214):0.013853	(ARR2_Allig:0.006490	ARR2_Pelod:0.000001):0.008284):0.011398):0.001166	(((ARR2_Ailur:0.000001	(ARR2_Canis:0.024861	ARR2_SusSc:0.028115):0.004972):0.000001	(ARR2_Tupai:0.008543	((ARR2_BosTa:0.016584	(ARR2_PanTr:0.013439	(ARR2_Loxod:0.006483	(((ARR2_Ochot:0.006776	ARR2_Sorex:0.074622):0.006284	((ARR2_Ictid:0.000001	((ARR2.1_Mac:0.252514	ARR2_Macro:0.014057):0.000001	(ARR2_Monod:0.000001	ARR2_Sarco:0.000001):0.000001):0.079948):0.003242	(ARR2_Rattu:0.000001	ARR2_MusMu:0.009760):0.009779):0.003272):0.000001	(ARR2_HomoS:0.000001	(ARR2_Macac:0.007648	ARR2_Pongo:0.048498):0.000001):0.000001):0.000001):0.000001):0.013208):0.003136	(ARR2_Equus:0.003400	(ARR2_Ptero:0.000001	ARR2_Micro:0.006852):0.000001):0.000001):0.000001):0.000001):0.006505	(ARR2_Oryct:0.013092	ARR2_Dasyp:0.029486):0.000001):0.042010):0.054647):0.018162	(ARR2_Lepis:0.016744	(ARR2a_Asty:0.035235	(ARR2a_NM_0:0.000001	((ARR2a_Oryz:0.053409	(ARR2a_Oreo:0.005897	(ARR2a_Taki:0.198025	ARR2a_Gadu:0.080779):0.066147):0.014524):0.003376
(ARR0.1_Str:0.091277	ARR0.1_Lyt:0.141932	((ARR0_Ciona:0.304572	(((((ARR2_Latim:0.008234	(((ARR2_Cmi_J:0.093029	(ARR2_Lepis:0.006984	(ARR2a_NM_0:0.005997	(ARR2a_Asty:0.030090	((ARR2a_Gast:0.037527	ARR2a_Xiph:0.016198):0.008550	(ARR2a_Oryz:0.075567	(ARR2a_Taki:0.211017	(ARR2a_Oreo:0.008359	ARR2a_Gadu:0.105619):0.008223):0.011349):0.012644):0.031861):0.003539):0.020710):0.015584):0.016899	(ARR2_Catsh:0.026805	ARR2_gnl|S:0.081039):0.028519):0.011140	(ARR2_Xenop:0.008205	(((((((ARR2_Ailur:0.000001	(ARR2_Oryct:0.000001	((ARR2_BosTa:0.003079	(ARR2_Ictid:0.009280	((ARR2_Ochot:0.009470	ARR2_Sorex:0.037693):0.005970	(((ARR2_Loxod:0.000001	(ARR2_Rattu:0.000001	ARR2_MusMu:0.003055):0.015365):0.000001	(ARR2_HomoS:0.000001	ARR2_Pongo:0.021717):0.000001):0.000001	(ARR2_Macac:0.000001	ARR2_PanTr:0.005401):0.000769):0.000001):0.000001):0.003073):0.003073	(ARR2_Ptero:0.000001	ARR2_SusSc:0.015438):0.000001):0.000001):0.000001):0.000001	(ARR2_Tupai:0.011234	(ARR2_Micro:0.000001	ARR2_Dasyp:0.021681):0.000001):0.000001):0.000001	(ARR2_Canis:0.009534	ARR2_Equus:0.003097):0.000001):0.028087	((ARR2.1_Mac:0.212155	ARR2_Macro:0.000001):0.000001	(ARR2_Monod:0.000001	ARR2_Sarco:0.000001):0.000001):0.053402):0.017029	(ARR2_AnasP:0.012927	((ARR2_Halia:0.000001	(ARR2_Nippo:0.000001	ARR2_Ophis:0.000001):0.000001):0.000001	(ARR2_Cucul:0.047331	(ARR2_Melea:0.000001	(ARR2_Taeni:0.006105	ARR2_Gallu:0.000001):0.006132):0.012274):0.000001):0.008221):0.024454):0.000001	(ARR2_Allig:0.009297
(ARR0.1_Str:0.117163	ARR0.1_Lyt:0.174908	(ARR0.1_Pat:0.426176	((ARR0_Ciona:0.350605	(((ARR2.2_Pet:0.220849	((ARR2_Petr1:0.033505	(ARR2_Petr2:0.000001	ARR2_AB495:0.000001):0.000001):0.180063	((ARR3_Latim:0.055531	(ARR3_JW869:0.099257	(ARR3_gnl|S:0.064300	ARR3_Catsh:0.058439):0.041114):0.029183):0.022164	((ARR3_NM_00:0.118767	((ARR3_Pelod:0.054008	(ARR3_GAFD0:0.068889	ARR3_Pytho:0.085599):0.082708):0.032648	(((ARR3_Allig:0.082041	(ARR3_Nippo:0.000001	ARR3_Ornit:0.015046):0.075592):0.048040	(((ARR3_Equus:0.000001	(ARR3_Micro:0.004474	((ARR3_SusSc:0.010489	((ARR3_Tupai:0.017322	(ARR3_PanTr:0.003280	(ARR3_NM__0:0.000001	(ARR3_HomoS:0.000001	ARR3_Macac:0.009879):0.000001):0.000001):0.000001):0.006624	(ARR3_Ochot:0.028056	(ARR3_Ictid:0.006549	(ARR3_MusMu:0.000001	ARR3_Rattu:0.013158):0.040191):0.006609):0.000001):0.000001):0.003283	(ARR3_Dasyp:0.013231	(ARR3_Oryct:0.006582	(ARR3_Loxod:0.023933	ARR3_Ptero:0.038394):0.009561):0.000001):0.000001):0.004883):0.004995):0.006578	(ARR3_Canis:0.043749	(ARR3_Sorex:0.003318	(ARR3_Ailur:0.023054	ARR3_BosTa:0.016275):0.007619):0.000001):0.000002):0.043745	(ARR3.1_Mon:0.030780	(ARR3_Monod:0.000001	(ARR3_Macro:0.003617	ARR3_Sarco:0.003838):0.019351):0.003176):0.055355):0.045945):0.023443	(ARR3_Petro:0.039278	ARR3_Lethe:0.000001):0.604123):0.031736):0.038158):0.017653	((ARR3_Lepis:0.029292	((ARR3b_Asty:0.002994	ARR3b_NM_2:0.075531):0.007981	(ARR3a_Oreo:0.000001	(ARR3a_Xiph:0.006666
(ARR0.1_Str:0.092375	ARR0.1_Lyt:0.204951	(ARR0.1_Pat:0.315789	(((ARR0_Ciona:0.350755	(((ARR2.2_Pet:0.218423	((ARR2_Latim:0.028973	((ARR2_Lepis:0.006316	(ARR2a_NM_0:0.003150	(ARR2a_Asty:0.017066	(ARR2a_Gadu:0.164096	(ARR2a_Xiph:0.032778	(ARR2a_Gast:0.046962	(ARR2a_Oreo:0.034886	(ARR2a_Taki:0.209398	ARR2a_Oryz:0.048167):0.007225):0.000001):0.008673):0.033683):0.008242):0.014667):0.022974):0.038864	(ARR2_Cmi_J:0.103913	(ARR2_Catsh:0.039464	ARR2_gnl|S:0.061373):0.044059):0.017622):0.011888):0.000002	(((((ARR2_Dasyp:0.018943	(ARR2_Oryct:0.012586	(ARR2_Ailur:0.000001	((ARR2_BosTa:0.006303	(ARR2_Ochot:0.012707	ARR2_SusSc:0.026174):0.009390):0.006327	((ARR2_Ptero:0.000001	(ARR2_Tupai:0.012159	(ARR2_Canis:0.012892	ARR2_Equus:0.000001):0.000009):0.000001):0.000001	((ARR2_Sorex:0.041827	ARR2_Micro:0.013446):0.003135	((ARR2_Macac:0.003687	ARR2_PanTr:0.006182):0.000145	((ARR2_Pongo:0.042868	(ARR2_HomoS:0.000001	ARR2_Loxod:0.006256):0.000001):0.000001	(ARR2_Ictid:0.000001	(ARR2_Rattu:0.000001	ARR2_MusMu:0.006281):0.000001):0.006272):0.000001):0.006285):0.000001):0.000001):0.000001):0.006372):0.003101):0.026005	((ARR2.1_Mac:0.175599	ARR2_Macro:0.000001):0.000001	(ARR2_Monod:0.000001	ARR2_Sarco:0.000001):0.000001):0.054443):0.017328	(ARR2_AnasP:0.000001	(ARR2_Ophis:0.000001	(ARR2_Melea:0.000001	((ARR2_Taeni:0.000001	ARR2_Gallu:0.000001):0.009548	(ARR2_Halia:0.000001	(ARR2_Cucul:0.030719	ARR2_Nippo:0.000001):0.000001):0.003161):0.000001):0.000001):0.010998):0.011687):0.000001
(ARR0.1_Str:0.145121	ARR0.1_Lyt:0.181772	(ARR0.1_Pat:0.385763	(((ARR0_Ciona:0.374299	((((((ARR2_Latim:0.006017	((ARR2_Pelod:0.000001	(ARR2_Allig:0.009752	(((ARR2_Dasyp:0.019201	((ARR2_BosTa:0.012856	((ARR2_Loxod:0.000001	(ARR2_Pongo:0.029758	(ARR2_HomoS:0.000001	(ARR2_Ochot:0.012633	((ARR2_Ictid:0.000001	(ARR2.1_Mac:0.202462	(ARR2_Monod:0.000001	(ARR2_Macro:0.000001	ARR2_Sarco:0.000007):0.003265):0.000002):0.032106):0.003373	(ARR2_Sorex:0.049381	(ARR2_Rattu:0.000001	ARR2_MusMu:0.003146):0.005741):0.019958):0.001121):0.001937):0.000001):0.000001):0.000001	(ARR2_Macac:0.003692	ARR2_PanTr:0.006599):0.006384):0.006404):0.003141	((ARR2_Ailur:0.000001	((ARR2_Equus:0.000001	(ARR2_Canis:0.012011	ARR2_SusSc:0.015902):0.000194):0.001468	(ARR2_Ptero:0.000001	ARR2_Tupai:0.012353):0.000001):0.000001):0.000001	(ARR2_Micro:0.006530	ARR2_Oryct:0.009549):0.000249):0.000001):0.000001):0.051823	(ARR2_AnasP:0.006694	((ARR2_Taeni:0.012955	(ARR2_Melea:0.000001	ARR2_Gallu:0.005340):0.006458):0.006460	(ARR2_Nippo:0.000001	(ARR2_Halia:0.000001	(ARR2_Cucul:0.077728	ARR2_Ophis:0.000001):0.000001):0.000001):0.000001):0.003919):0.012619):0.000001	((ARR2_Ornit:0.062026	ARR2_GAFL0:0.000001):0.003794	(ARR2_Pytho:0.042615	ARR2_Xenop:0.018767):0.008911):0.006277):0.002689):0.013508):0.043906	(ARR2_Lepis:0.000001	(ARR2a_NM_0:0.000001	(ARR2a_Asty:0.014432	((ARR2a_Gast:0.029893	ARR2a_Xiph:0.010309):0.006147	(ARR2a_Oryz:0.068997	(ARR2a_Oreo:0.002823
(ARR0.1_Str:0.146348	ARR0.1_Lyt:0.197989	(((ARR0.1_Pat:0.451837	(ARR0_Ciona:0.471037	((((((ARR2_Latim:0.011633	ARR2_Cmi_J:0.119760):0.017522	((ARR2_Pelod:0.000001	((((ARR2_Dasyp:0.026264	(ARR2_Oryct:0.000001	(ARR2_Loxod:0.004006	((ARR2_Macac:0.020337	((ARR2_PanTr:0.021239	(ARR2_Pongo:0.047300	(ARR2_BosTa:0.000001	(ARR2_HomoS:0.000001	(ARR2_Rattu:0.000001	ARR2_MusMu:0.012224):0.008127):0.000001):0.000001):0.000001):0.000001	(ARR2_Ochot:0.008126	(ARR2_Sorex:0.032802	ARR2_SusSc:0.016432):0.000001):0.008135):0.000001):0.004071	(ARR2_Ailur:0.000001	(ARR2_Micro:0.000001	(ARR2_Ictid:0.000001	((ARR2_Canis:0.002050	ARR2_Equus:0.004081):0.002174	(ARR2_Ptero:0.000001	ARR2_Tupai:0.010697):0.000002):0.000001):0.000001):0.000001):0.000001):0.008507):0.000001):0.002582):0.019425	(ARR2_Macro:0.006041	(ARR2_Sarco:0.000001	(ARR2.1_Mac:0.189079	ARR2_Monod:0.000001):0.000001):0.000001):0.030339):0.026069	(ARR2_Taeni:0.000001	(ARR2_Gallu:0.000001	(ARR2_Ophis:0.000001	((ARR2_Halia:0.000001	ARR2_Melea:0.000001):0.000001	(ARR2_Nippo:0.000001	(ARR2_Cucul:0.094760	ARR2_AnasP:0.038669):0.000001):0.000001):0.000018):0.001512):0.002491):0.005350):0.007393	(ARR2_Allig:0.011888	(ARR2_Xenop:0.014147	(ARR2_Ornit:0.063520	(ARR2_GAFL0:0.020681	ARR2_Pytho:0.012399):0.016737):0.000001):0.011909):0.000001):0.004495):0.046869	(ARR2_Lepis:0.000001	(((ARR2a_Oreo:0.023178	(ARR2a_Gadu:0.167751	(ARR2a_Taki:0.194943	ARR2a_Oryz:0.013338):0.024420):0.014552):0.017773	(ARR2a_Gast:0.040651
(ARR0.1_Str:0.087655	ARR0.1_Lyt:0.147542	(ARR0.1_Pat:0.335471	((ARR0.2_Str:0.055889	ARR0.2_Lyt:0.091587):0.198445	((ARR0_Ciona:0.353797	((((ARR2.2_Pet:0.201226	(ARR2_Petr1:0.056304	(ARR2_Petr2:0.000001	ARR2_AB495:0.000001):0.000001):0.137894):0.038256	(((ARR3_Latim:0.036943	(ARR3_NM_00:0.097267	((ARR3_Pelod:0.045816	(ARR3_Allig:0.117985	((ARR3_Ornit:0.127087	((((((ARR3_Ictid:0.006306	ARR3_Ochot:0.022881):0.009466	(ARR3_MusMu:0.000001	ARR3_Rattu:0.003143):0.038811):0.000001	(ARR3_Macac:0.012606	(ARR3_HomoS:0.000001	(ARR3_NM__0:0.000001	ARR3_PanTr:0.000001):0.000001):0.000001):0.003132):0.003132	(ARR3_Tupai:0.010042	ARR3_Micro:0.000001):0.000001):0.000001	((ARR3_SusSc:0.016859	(ARR3_Canis:0.003140	ARR3_Ailur:0.016034):0.009722):0.012574	((ARR3_Oryct:0.003139	(ARR3_Equus:0.006571	(ARR3_Sorex:0.003146	(ARR3_Dasyp:0.006291	ARR3_BosTa:0.015791):0.000001):0.009451):0.000001):0.000001	(ARR3_Loxod:0.023385	ARR3_Ptero:0.026509):0.017592):0.000001):0.012560):0.038821	((ARR3_Macro:0.006730	ARR3_Sarco:0.003066):0.018300	(ARR3_Monod:0.000001	ARR3.1_Mon:0.061027):0.003934):0.060972):0.000007):0.036885	(ARR3_Nippo:0.045774	(ARR3_Petro:0.060441	ARR3_Lethe:0.000007):0.406999):0.115563):0.012675):0.026615):0.012814	(ARR3_GAFD0:0.046044	ARR3_Pytho:0.110193):0.038945):0.045925):0.032677):0.009387	(ARR3_JW869:0.067782	(ARR3_gnl|S:0.082595	ARR3_Catsh:0.038154):0.049401):0.034619):0.016312	(ARR3_Lepis:0.029281	((ARR3b_Asty:0.006397	(ARR3b_NM_2:0.026501
(ARR0.1_Str:0.090622	ARR0.1_Lyt:0.171455	((ARR0_Ciona:0.483184	((((((ARR2_Latim:0.014054	((ARR2_Cmi_J:0.102093	(ARR2a_Gadu:0.112766	(ARR2_Lepis:0.026408	(((ARR2a_Oryz:0.066451	ARR2a_Xiph:0.023637):0.022623	(ARR2a_Gast:0.041429	(ARR2a_Taki:0.231960	ARR2a_Oreo:0.026018):0.018569):0.004263):0.026633	(ARR2a_Asty:0.023414	ARR2a_NM_0:0.016972):0.009634):0.011209):0.017637):0.015841):0.017494	(ARR2_Catsh:0.038307	ARR2_gnl|S:0.095020):0.030989):0.033481):0.011352	(ARR2_GAFL0:0.014224	(((ARR2_Allig:0.013559	ARR2_Pelod:0.010037):0.002996	(ARR2_Ophis:0.000001	(ARR2_AnasP:0.027440	((ARR2_Nippo:0.000001	ARR2_Halia:0.000001):0.000001	((ARR2_Melea:0.000001	ARR2_Gallu:0.000001):0.003290	(ARR2_Taeni:0.003622	((((ARR2_Ictid:0.003332	((ARR2_Loxod:0.000001	(ARR2_Macac:0.019396	ARR2_PanTr:0.005134):0.004994):0.000001	(ARR2_HomoS:0.000001	(ARR2_Sorex:0.048722	(ARR2_Rattu:0.000001	ARR2_MusMu:0.013321):0.002478):0.017526):0.000001):0.000001):0.000001	(ARR2_Ochot:0.000001	ARR2_Pongo:0.052975):0.000001):0.003317	(ARR2_Ptero:0.000001	((ARR2_Micro:0.006286	ARR2_Oryct:0.002199):0.001831	((ARR2_Tupai:0.008727	ARR2_Dasyp:0.013380):0.003310	(ARR2_BosTa:0.006679	(ARR2_Ailur:0.000001	(ARR2_Equus:0.003448	(ARR2_Canis:0.011400	ARR2_SusSc:0.033382):0.003327):0.004608):0.000001):0.000001):0.000001):0.000001):0.000007):0.053222	(ARR2.1_Mac:0.178495	(ARR2_Monod:0.000001	(ARR2_Macro:0.000001	ARR2_Sarco:0.000007):0.003458):0.000001):0.028138):0.023054):0.006693):0.010285):0.000001):0.000002):0.014237):0.010732
(ARR0.1_Str:0.101784	ARR0.1_Lyt:0.151778	(ARR0.1_Pat:0.309223	(((ARR0_Ciona:0.477772	((((((ARR2_Latim:0.010186	((ARR2_Allig:0.018040	(ARR2_Pelod:0.000001	(((ARR2_AnasP:0.000001	(ARR2_Ophis:0.000001	((ARR2_Cucul:0.034576	(ARR2_Melea:0.000001	(ARR2_Taeni:0.007163	ARR2_Gallu:0.000001):0.007199):0.007163):0.000001	(ARR2_Nippo:0.000001	ARR2_Halia:0.000001):0.000001):0.000001):0.004392):0.018295	(ARR2_GAFL0:0.028395	(ARR2_Ornit:0.033979	(ARR2_Dasyp:0.025149	(((ARR2_Ictid:0.003586	(ARR2_Rattu:0.000001	(ARR2_MusMu:0.000001	(ARR2.1_Mac:0.234283	(ARR2_Monod:0.000001	(ARR2_Macro:0.004964	ARR2_Sarco:0.000007):0.003660):0.000001):0.074302):0.000001):0.000001):0.005714	(ARR2_BosTa:0.000001	(ARR2_Ochot:0.000001	ARR2_SusSc:0.021851):0.003579):0.009131):0.006668	(ARR2_Equus:0.007269	(ARR2_Ailur:0.000001	(ARR2_HomoS:0.000001	(((ARR2_Ptero:0.000001	ARR2_Tupai:0.033572):0.000001	(ARR2_Loxod:0.000001	ARR2_Canis:0.014816):0.000001):0.000001	(ARR2_Oryct:0.007200	(ARR2_PanTr:0.011013	(ARR2_Pongo:0.033270	(ARR2_Macac:0.012568	(ARR2_Sorex:0.040121	ARR2_Micro:0.003589):0.007277):0.000001):0.000001):0.000001):0.000001):0.000001):0.000001):0.000001):0.000001):0.007695):0.044874):0.013932):0.000001):0.003497	(ARR2_Pytho:0.039114	ARR2_Xenop:0.038789):0.012173):0.011675):0.000001):0.026525	(ARR2_Lepis:0.014934	(ARR2a_NM_0:0.000001	(ARR2a_Asty:0.011693	(ARR2a_Xiph:0.032320	(ARR2a_Oryz:0.092570	(ARR2a_Oreo:0.037119	(ARR2a_Gadu:0.146492
(ARR0.1_Str:0.117622	ARR0.1_Lyt:0.185427	(((ARR0.1_Pat:0.517101	(ARR0_Ciona:0.423246	((((ARR2.2_Pet:0.166648	((((ARR2_Allig:0.010775	ARR2_Pelod:0.000001):0.000001	((((ARR2_Dasyp:0.009873	(ARR2_Oryct:0.003574	(ARR2_Loxod:0.003565	((ARR2_Sorex:0.040489	ARR2_Micro:0.003726):0.003668	((((ARR2_Macac:0.008518	(ARR2_Pongo:0.063461	(ARR2_HomoS:0.000001	(ARR2_PanTr:0.022464	(ARR2_Ictid:0.003628	(ARR2_Rattu:0.000001	ARR2_MusMu:0.003600):0.007233):0.007255):0.000001):0.000001):0.000001):0.003617	(ARR2_Tupai:0.018793	ARR2_Ailur:0.000001):0.000001):0.000001	(ARR2_Canis:0.026290	ARR2_Equus:0.000001):0.000001):0.000001	(ARR2_Ptero:0.000001	(ARR2_BosTa:0.010945	(ARR2_Ochot:0.003573	ARR2_SusSc:0.022523):0.007305):0.007294):0.000001):0.000001):0.007274):0.000001):0.008196):0.029482	(ARR2.1_Mac:0.223108	(ARR2_Monod:0.000001	(ARR2_Macro:0.000001	ARR2_Sarco:0.000007):0.003630):0.000001):0.059762):0.023007	(ARR2_AnasP:0.013877	((ARR2_Halia:0.000001	(ARR2_Nippo:0.000001	(ARR2_Cucul:0.052496	ARR2_Ophis:0.000001):0.000002):0.000001):0.000001	(ARR2_Taeni:0.014709	(ARR2_Melea:0.000001	ARR2_Gallu:0.000001):0.003649):0.003647):0.000001):0.014994):0.000001	((ARR2_Ornit:0.062038	ARR2_GAFL0:0.000001):0.014620	(ARR2_Pytho:0.015348	ARR2_Xenop:0.022145):0.010335):0.007064):0.003614):0.028191	(ARR2_Latim:0.020508	(ARR2_Cmi_J:0.117139	(ARR2_Catsh:0.052885	ARR2_gnl|S:0.097204):0.028020):0.020467):0.012682):0.011039	(ARR2_Lepis:0.006037	(ARR2a_NM_0:0.000001	(ARR2a_Asty:0.012346
(ARR0.1_Str:0.136852	ARR0.1_Lyt:0.185479	(ARR0.1_Pat:0.456309	((ARR0_Ciona:0.382987	(((((ARR2_Latim:0.027979	((ARR2_GAFL0:0.014316	(ARR2_Ornit:0.062198	(((((ARR2_Dasyp:0.019831	(ARR2_Ailur:0.000001	(((ARR2_Ptero:0.000001	(ARR2_Tupai:0.025183	(ARR2_Sorex:0.035727	ARR2_Oryct:0.000001):0.006499):0.006585):0.000001	(ARR2_SusSc:0.017873	(ARR2_Canis:0.005307	ARR2_Equus:0.003325):0.008824):0.005009):0.000001	((ARR2_Macac:0.011243	(ARR2_Pongo:0.030131	(ARR2_PanTr:0.016801	((ARR2_Ochot:0.012983	(ARR2_HomoS:0.000001	(ARR2_Rattu:0.000001	ARR2_MusMu:0.012936):0.006444):0.000001):0.000001	(ARR2_Loxod:0.000001	ARR2_Ictid:0.000001):0.000001):0.000001):0.000001):0.000001):0.003223	(ARR2_BosTa:0.007730	ARR2_Micro:0.003377):0.001961):0.000001):0.000001):0.006429):0.028464	(ARR2.1_Mac:0.199841	(ARR2_Monod:0.000001	(ARR2_Macro:0.004503	ARR2_Sarco:0.003240):0.003362):0.000001):0.044072):0.036531	(ARR2_Halia:0.000001	(ARR2_Nippo:0.000001	(ARR2_Cucul:0.049595	(ARR2_Ophis:0.000001	(ARR2_AnasP:0.026602	(ARR2_Melea:0.000001	(ARR2_Taeni:0.000001	ARR2_Gallu:0.000001):0.016430):0.003229):0.003287):0.000007):0.000001):0.000001):0.036479):0.002959	(ARR2_Allig:0.019603	ARR2_Pelod:0.003260):0.003896):0.003426	(ARR2_Pytho:0.045112	ARR2_Xenop:0.018717):0.016112):0.004897):0.006260):0.038199	((ARR2_Lepis:0.010136	(((ARR2a_Oreo:0.050054	(ARR2a_Gast:0.039928	(ARR2a_Taki:0.240298	ARR2a_Gadu:0.081971):0.040427):0.004992):0.000001	(ARR2a_Oryz:0.079275	ARR2a_Xiph:0.022571):0.009915):0.041021
(ARR0.1_Str:0.102341	ARR0.1_Lyt:0.144118	(ARR0.2_Lyt:0.047443	(ARR0.2_Str:0.038810	(ARR0.1_Pat:0.451113	((ARR0_Ciona:0.400481	(((((ARR2_Xenop:0.014013	(ARR2_Allig:0.000001	((((ARR2_Dasyp:0.015217	(ARR2_Ptero:0.000001	(((ARR2_Ailur:0.000001	((ARR2_BosTa:0.003145	(((ARR2_Macac:0.007336	ARR2_Ictid:0.006303):0.000001	(ARR2_Loxod:0.000001	(ARR2_Pongo:0.029890	(ARR2_Rattu:0.000001	ARR2_MusMu:0.000001):0.009412):0.000001):0.000001):0.000001	((ARR2_Ochot:0.003180	ARR2_Sorex:0.048633):0.003094	(ARR2_PanTr:0.027093	ARR2_HomoS:0.000001):0.000001):0.000001):0.003141):0.003141	(ARR2_SusSc:0.019317	ARR2_Tupai:0.003899):0.000001):0.000001):0.000001	(ARR2_Micro:0.000260	ARR2_Oryct:0.009404):0.006130):0.000001	(ARR2_Canis:0.012775	ARR2_Equus:0.006396):0.000001):0.000001):0.003883):0.013145	(ARR2.1_Mac:0.181783	(ARR2_Monod:0.000001	(ARR2_Macro:0.008423	ARR2_Sarco:0.003106):0.003236):0.000001):0.044962):0.017709	(ARR2_Latim:0.020153	(ARR2_Cmi_J:0.051365	(ARR2_Catsh:0.015915	ARR2_gnl|S:0.083385):0.057965):0.012039):0.038034):0.012076	((ARR2_Pelod:0.000001	(ARR2_Lepis:0.000001	(ARR2a_NM_0:0.003374	(ARR2a_Asty:0.018971	(ARR2a_Gadu:0.099061	(ARR2a_Xiph:0.028261	(ARR2a_Taki:0.177991	(ARR2a_Gast:0.037330	(ARR2a_Oryz:0.067689	ARR2a_Oreo:0.021984):0.000001):0.000285):0.002766):0.005103):0.010325):0.003125):0.034958):0.073704):0.003150	((ARR2_GAFL0:0.016120	ARR2_Pytho:0.026553):0.012457	(ARR2_Ornit:0.051980	((ARR2_Ophis:0.000001
(ARR0.1_Str:0.069975	ARR0.1_Lyt:0.218271	((ARR0.1_Pat:0.278379	(ARR0_Ciona:0.392054	((ARR2.2_Pet:0.249016	(((((ARR2_Latim:0.025463	(ARR2_Catsh:0.016610	ARR2_gnl|S:0.080448):0.053407):0.010320	(((ARR2a_Asty:0.006994	ARR2a_NM_0:0.003510):0.003076	((ARR2a_Oryz:0.061792	(ARR2a_Xiph:0.011211	(ARR2a_Taki:0.218707	ARR2a_Gadu:0.052453):0.034848):0.015167):0.012489	(ARR2a_Gast:0.017531	ARR2a_Oreo:0.021133):0.000001):0.025033):0.020882	(ARR2_Lepis:0.001494	ARR2_Cmi_J:0.089450):0.010342):0.034800):0.006130	(ARR2_Allig:0.024250	(ARR2_Pelod:0.000001	((ARR2_Cucul:0.060870	((ARR2_Halia:0.000001	(ARR2_Nippo:0.000001	ARR2_AnasP:0.006806):0.000001):0.000001	(ARR2_Ophis:0.000001	(ARR2_Taeni:0.000001	((ARR2_Melea:0.000001	ARR2_Gallu:0.000001):0.003464	((ARR2_Dasyp:0.006833	(ARR2_Oryct:0.010398	(ARR2_Tupai:0.004487	(ARR2_Ailur:0.000001	(ARR2_Equus:0.000001	((ARR2_Canis:0.025054	(ARR2_BosTa:0.003454	((ARR2_Sorex:0.049628	(ARR2_Ochot:0.000001	ARR2_SusSc:0.017442):0.003468):0.010312	((ARR2_Loxod:0.003429	(ARR2_Pongo:0.046276	(ARR2_HomoS:0.000001	(ARR2_Macac:0.008005	ARR2_PanTr:0.009191):0.008731):0.000001):0.000001):0.000001	(ARR2_MusMu:0.006886	(ARR2_Rattu:0.000001	ARR2_Ictid:0.021096):0.000001):0.003434):0.000001):0.003441):0.003444):0.000001	(ARR2_Ptero:0.000001	ARR2_Micro:0.007160):0.000007):0.000001):0.000001):0.000001):0.003475):0.000001):0.025531	(ARR2.1_Mac:0.244321	(ARR2_Monod:0.000001
(ARR0.1_Str:0.106933	ARR0.1_Lyt:0.221771	(ARR0.1_Pat:0.387994	(((ARR0_Ciona:0.371126	((((((ARR2_Latim:0.032262	(ARR2_Pelod:0.000001	(ARR2_Allig:0.035977	((((ARR2_Dasyp:0.018599	(ARR2_Oryct:0.003206	(ARR2_Loxod:0.003199	(ARR2_BosTa:0.009755	(ARR2_Equus:0.006662	(ARR2_Ailur:0.000001	(ARR2_Micro:0.003366	(((((ARR2_Sorex:0.029579	(ARR2_Ochot:0.000001	ARR2_SusSc:0.023355):0.003261):0.006477	(ARR2_Macac:0.003756	ARR2_PanTr:0.010785):0.002676):0.000001	(ARR2_Ictid:0.006546	(ARR2_Rattu:0.000001	ARR2_MusMu:0.006490):0.006461):0.003261):0.000001	(ARR2_HomoS:0.000001	ARR2_Pongo:0.044401):0.000001):0.003241	(ARR2_Ptero:0.000001	(ARR2_Tupai:0.034725	(ARR2_Canis:0.010774	ARR2.2_Pet:0.173083):0.016976):0.000001):0.000001):0.000001):0.000001):0.000001):0.000001):0.006688):0.000001):0.007588):0.034676	((ARR2_Monod:0.000001	ARR2_Sarco:0.000001):0.000001	(ARR2.1_Mac:0.159545	ARR2_Macro:0.000001):0.000001):0.036234):0.035119	(ARR2_Ophis:0.000001	((ARR2_Nippo:0.000001	(ARR2_Halia:0.000001	(ARR2_Cucul:0.080146	(ARR2_Taeni:0.019787	(ARR2_Melea:0.000001	ARR2_Gallu:0.000001):0.003268):0.003265):0.000001):0.000001):0.000001	ARR2_AnasP:0.018975):0.000001):0.016789):0.000001	((ARR2_Ornit:0.053811	ARR2_GAFL0:0.003311):0.006430	(ARR2_Pytho:0.052612	ARR2_Xenop:0.025755):0.007577):0.012952):0.003350):0.003305):0.019209):0.002231	((ARR2_Lepis:0.003068	(ARR2a_NM_0:0.003139	(ARR2a_Asty:0.012536	(ARR2a_Oreo:0.060394	((ARR2a_Gadu:0.122985	(ARR2a_Taki:0.245513
(ARR0.1_Str:0.150312	ARR0.1_Lyt:0.276415	(ARR0.1_Pat:0.467082	((ARR0.2_Str:0.024768	ARR0.2_Lyt:0.183758):0.292752	(ARR0_Sacco:0.075397	(ARR0_Branc:0.207850	(ARR0_Ciona:0.471523	(((((ARR2_Pelod:0.000001	((ARR2_Cucul:0.039429	(ARR2_Nippo:0.000001	(ARR2_Halia:0.000001	((ARR2_Melea:0.000001	ARR2_Gallu:0.000001):0.003616	(ARR2_Ophis:0.000001	(ARR2_Taeni:0.001084	ARR2_AnasP:0.027693):0.002253):0.000231):0.003607):0.000001):0.000001):0.007211	(ARR2_Allig:0.019643	((ARR2_Latim:0.014423	((ARR2_Cmi_J:0.061068	(ARR2_Lepis:0.011384	((ARR2a_Asty:0.017694	ARR2a_NM_0:0.015132):0.002730	((ARR2a_Gast:0.022048	(ARR2a_Taki:0.153557	ARR2a_Oreo:0.000006):0.028649):0.001317	(ARR2a_Xiph:0.028311	(ARR2a_Oryz:0.048799	ARR2a_Gadu:0.129386):0.028019):0.016431):0.043860):0.014446):0.035508):0.026358	(ARR2_Catsh:0.009935	ARR2_gnl|S:0.060558):0.057312):0.021411):0.033503	((ARR2_Ptero:0.000001	((ARR2_Tupai:0.013395	ARR2_Equus:0.011025):0.000001	(ARR2_Oryct:0.010733	(ARR2_Ailur:0.000001	(ARR2_Dasyp:0.010689	(ARR2_BosTa:0.003552	(ARR2_Canis:0.029319	(ARR2_Micro:0.015114	(ARR2_Macac:0.008382	(ARR2_Ictid:0.007138	(ARR2_Loxod:0.000001	(((ARR2_PanTr:0.014796	(ARR2_HomoS:0.000001	ARR2_Pongo:0.034082):0.000001):0.000001	(ARR2_Rattu:0.000001	ARR2_MusMu:0.007094):0.003542):0.000001	(ARR2_Sorex:0.051251	(ARR2_Ochot:0.014239
(ARR0.1_Str:0.055436	ARR0.1_Lyt:0.212687	((ARR0_Ciona:0.488882	((ARR2.2_Pet:0.220967	((((ARR4_Latim:0.123077	ARR4.1_Cal:0.439491):0.078104	((ARR4_Allig:0.140680	(ARR4_Pelod:0.077804	((ARR4_Taeni:0.062886	(((ARR4_Ophis:0.023575	(ARR4_Strut:0.043073	ARR4_Halia:0.047901):0.015644):0.000001	(ARR4_Gallu:0.023436	ARR4_Melea:0.000001):0.054485):0.021157	(ARR4_Cucul:0.047372	(ARR4_Nippo:0.074658	ARR4_AnasP:0.000001):0.020933):0.000001):0.020194):0.056406	(ARR4_Pytho:0.225549	(ARR4_Anoli:0.065981	((ARR4_Ornit:0.298756	(((ARR4_Micro:0.089093	((ARR4_Tupai:0.134311	(ARR4_Macac:0.016195	(ARR4_PanTr:0.000001	(ARR4_Pongo:0.000001	ARR4_HomoS:0.003883):0.000001):0.000001):0.049003):0.014141	(ARR4_Ictid:0.137256	(ARR4_Ochot:0.124500	(ARR4_Rattu:0.017589	ARR4_MusMu:0.032475):0.206269):0.042252):0.010099):0.013762):0.032939	(ARR4_Equus:0.032026	((ARR4_Erina:0.084487	(ARR4_Canis:0.039192	ARR4_Ailur:0.058878):0.063841):0.027067	(ARR4_Ptero:0.133389	(ARR4_BosTa:0.032918	ARR4_SusSc:0.026682):0.028156):0.014691):0.010304):0.035281):0.206204	(ARR4_Monod:0.237605	(ARR4_Sarco:0.040444	ARR4_Macro:0.109935):0.060533):0.328887):0.086650):0.107371	(ARR4_Lepis:0.218835	(((ARR4b_tpe|:0.346484	ARR4b_Asty:0.191797):0.151998	((ARR4a_Asty:0.197134	ARR4a_tpe|:0.163441):0.088577	((ARR4a_Gast:0.193858	(ARR4a_Gadu:0.335310	(ARR4a_Oreo:0.041627	ARR4a_Taki:0.161599):0.025221):0.032714):0.029894	(ARR4a_Xiph:0.082350
(ARR0.1_Str:0.165751	ARR0.1_Lyt:0.106209	((ARR0.1_Pat:0.359581	(ARR0_Ciona:0.428609	(((ARR2_Xenop:0.014914	(((ARR2_Latim:0.056219	(ARR2_Catsh:0.024023	ARR2_gnl|S:0.094239):0.040461):0.020894	(ARR2_Cmi_J:0.082589	(ARR2_Lepis:0.010506	(ARR2a_Asty:0.012983	(ARR2a_NM_0:0.002916	(ARR2a_Gadu:0.117921	(ARR2a_Xiph:0.022437	(ARR2a_Gast:0.038298	(ARR2a_Oryz:0.051845	(ARR2a_Taki:0.270115	ARR2a_Oreo:0.000003):0.023597):0.008820):0.004408):0.018532):0.019806):0.004874):0.020618):0.043128):0.016105):0.022470	((ARR2_Allig:0.000001	(ARR2_Ornit:0.044182	((ARR2_Dasyp:0.020259	((ARR2_Sorex:0.038784	(ARR2_Rattu:0.000001	ARR2_MusMu:0.003112):0.002647):0.013024	(ARR2_HomoS:0.000001	(ARR2_Loxod:0.000001	(((((ARR2_Ictid:0.006289	ARR2_Ailur:0.000001):0.000001	(ARR2_Ptero:0.000001	ARR2_Tupai:0.011043):0.000001):0.000001	(ARR2_Ochot:0.006375	ARR2_SusSc:0.032869):0.003033):0.000001	(ARR2_Pongo:0.019331	(ARR2_Micro:0.007756	ARR2_Oryct:0.008375):0.003091):0.000001):0.000001	((ARR2_BosTa:0.006272	(ARR2_Canis:0.024023	ARR2_Equus:0.006407):0.000001):0.000001	(ARR2_Macac:0.018519	ARR2_PanTr:0.015556):0.015219):0.000001):0.000001):0.000001):0.000001):0.005361):0.026466	(ARR2.1_Mac:0.184619	(ARR2_Monod:0.000001	(ARR2_Macro:0.008820	ARR2_Sarco:0.006502):0.000001):0.000001):0.037291):0.021631):0.008382):0.002971	(ARR2_Pelod:0.006248	((ARR2_Ophis:0.000001	(ARR2_Halia:0.000001	(ARR2_Nippo:0.000001	(ARR2_Cucul:0.055787	(ARR2_AnasP:0.020669
(ARR0.1_Str:0.098474	ARR0.1_Lyt:0.185942	(ARR0.1_Pat:0.346857	((ARR0.2_Str:0.030992	ARR0.2_Lyt:0.112018):0.200490	((ARR0_Ciona:0.397842	((((ARR2.2_Pet:0.115988	(((ARR2_Pelod:0.000001	(((((ARR2_Micro:0.000001	((ARR2_Tupai:0.004027	ARR2_Dasyp:0.021346):0.014368	(ARR2_Ailur:0.000001	(((ARR2_Macac:0.000001	ARR2_PanTr:0.008045):0.001772	((ARR2_Sorex:0.029386	ARR2_Oryct:0.000001):0.003228	(ARR2_Pongo:0.031214	((ARR2_Ptero:0.000001	(ARR2_Canis:0.013809	ARR2_Equus:0.009956):0.000002):0.000001	((ARR2_BosTa:0.000001	(ARR2_Ochot:0.009729	ARR2_SusSc:0.016521):0.000001):0.002727	(ARR2_Ictid:0.003235	(ARR2_Rattu:0.000001	ARR2_MusMu:0.006442):0.009668):0.001735):0.001983):0.000001):0.000001):0.000001):0.000001	(ARR2_HomoS:0.000001	ARR2_Loxod:0.000001):0.000001):0.000001):0.000001):0.000001):0.020767	(ARR2.1_Mac:0.185180	(ARR2_Monod:0.000001	(ARR2_Macro:0.004771	ARR2_Sarco:0.000007):0.003268):0.000001):0.056515):0.009128	(ARR2_Cucul:0.036717	((ARR2_Ophis:0.000001	(ARR2_Gallu:0.000001	(ARR2_Melea:0.000001	(ARR2_Taeni:0.006447	ARR2_AnasP:0.000001):0.000001):0.003205):0.000007):0.000007	(ARR2_Nippo:0.000001	ARR2_Halia:0.000001):0.000001):0.002213):0.010410):0.006175	(ARR2_GAFL0:0.000001	(ARR2_Pytho:0.052529	ARR2_Xenop:0.041817):0.007376):0.003217):0.009993	(ARR2_Ornit:0.036580	ARR2_Allig:0.000001):0.009819):0.006576):0.032604	(ARR2_Lepis:0.012265	(ARR2a_Asty:0.015537	(ARR2a_NM_0:0.006325	((ARR2a_Gast:0.026706	(ARR2a_Taki:0.096069
(ARR0.1_Str:0.122331	ARR0.1_Lyt:0.140483	((ARR0.1_Pat:0.358164	((ARR0_Ciona:0.366229	(((((ARR2.2_Pet:0.230365	(((ARR2_Latim:0.026854	(ARR2_Ornit:0.040941	(ARR2_GAFL0:0.012757	((ARR2_Pelod:0.000001	(ARR2_Allig:0.022482	(((ARR2_Dasyp:0.019725	((ARR2_Loxod:0.000001	ARR2_Oryct:0.009579):0.000001	((ARR2_HomoS:0.000001	((ARR2_Macac:0.000001	ARR2_PanTr:0.012143):0.000958	(ARR2_Ailur:0.000001	((ARR2_BosTa:0.000001	(ARR2_Ictid:0.000001	((ARR2_Ochot:0.003196	(ARR2_Pongo:0.043326	ARR2_Tupai:0.016791):0.000001):0.000001	(ARR2_Equus:0.003280	(ARR2_Canis:0.007291	ARR2_SusSc:0.011441):0.001842):0.002278):0.000001):0.000001):0.000001	(ARR2_Ptero:0.000001	(ARR2_Sorex:0.039247	ARR2_Micro:0.006611):0.006457):0.000007):0.000001):0.000001):0.000001):0.000001	(ARR2_Rattu:0.000001	ARR2_MusMu:0.016088):0.006377):0.003225):0.009358):0.041131	(ARR2.1_Mac:0.176300	(ARR2_Monod:0.000001	(ARR2_Macro:0.008756	ARR2_Sarco:0.009693):0.000001):0.000001):0.056381):0.031329	((ARR2_AnasP:0.026307	(ARR2_Melea:0.000001	(ARR2_Taeni:0.006090	ARR2_Gallu:0.000001):0.013225):0.003169):0.003233	(ARR2_Halia:0.000001	(ARR2_Nippo:0.000001	ARR2_Ophis:0.000001):0.000001):0.000001):0.016601):0.006996):0.000001):0.013002	(ARR2_Xenop:0.011000	(ARR2_Cucul:0.051628	ARR2_Pytho:0.029764):0.011857):0.004137):0.000001):0.006742):0.035983):0.024993	(ARR2_Lepis:0.003487	(ARR2a_NM_0:0.006246	(ARR2a_Asty:0.033995	(ARR2a_Gadu:0.179810	(ARR2a_Xiph:0.030195	((ARR2a_Taki:0.177845
(ARR0.1_Str:0.148920	ARR0.1_Lyt:0.165675	(ARR0.2_Lyt:0.000001	(ARR0.2_Str:0.004100	((ARR0.1_Pat:0.314978	(ARR0_Ciona:0.443102	(((((ARR2_Latim:0.039954	((ARR2_Pelod:0.000001	(ARR2_Allig:0.014327	((ARR2_Taeni:0.008818	(ARR2_Ophis:0.000001	((ARR2_Melea:0.000001	ARR2_Gallu:0.000001):0.010930	(ARR2_Halia:0.000001	(ARR2_Nippo:0.000001	(ARR2_Cucul:0.058552	ARR2_AnasP:0.024201):0.000001):0.000001):0.000001):0.001010):0.001304):0.011080	((ARR2_Dasyp:0.021400	((ARR2_Loxod:0.000001	ARR2_Oryct:0.000001):0.000001	((ARR2_Equus:0.007470	(ARR2_Ailur:0.000001	(ARR2_HomoS:0.000001	(((ARR2_Ictid:0.003570	((ARR2_Rattu:0.000001	ARR2_MusMu:0.003551):0.007113	((ARR2.1_Mac:0.173116	ARR2_Macro:0.000001):0.000001	(ARR2_Monod:0.000001	ARR2_Sarco:0.000001):0.000001):0.064259):0.000001):0.007591	(ARR2_BosTa:0.003571	(ARR2_Ochot:0.007204	ARR2_SusSc:0.030349):0.003491):0.012171):0.008849	((ARR2_Canis:0.028385	(ARR2_Macac:0.012911	ARR2_PanTr:0.013640):0.001217):0.000001	(ARR2_Pongo:0.000004	ARR2_Tupai:0.004614):0.050439):0.000001):0.000001):0.000001):0.000001):0.000001	(ARR2_Ptero:0.000001	(ARR2_Sorex:0.035791	ARR2_Micro:0.000001):0.007109):0.000008):0.007636):0.003704):0.043168	((ARR2_Ornit:0.050233	ARR2_GAFL0:0.000002):0.007530	(ARR2_Pytho:0.040850	ARR2_Xenop:0.033874):0.018632):0.003407):0.003303):0.011583):0.007489):0.013581	(ARR2_Lepis:0.010552	(ARR2a_NM_0:0.000001	(ARR2a_Asty:0.013470	(ARR2a_Xiph:0.020747	((ARR2a_Taki:0.269953
(ARR0.1_Str:0.099743	ARR0.1_Lyt:0.259361	(((ARR0_Ciona:0.509731	(((((ARR2.2_Pet:0.252826	(((ARR2_Pelod:0.000001	(ARR2_Allig:0.015275	((((ARR2_Dasyp:0.015337	(ARR2_BosTa:0.007571	(ARR2_Ailur:0.000001	(ARR2_Oryct:0.007588	(((ARR2_Tupai:0.014620	(ARR2_Canis:0.036073	ARR2_Equus:0.003995):0.000001):0.000001	((ARR2_Loxod:0.000001	(((ARR2_Macac:0.008843	ARR2_PanTr:0.013884):0.005482	(ARR2_Sorex:0.057828	(ARR2_Ochot:0.011403	ARR2_SusSc:0.039567):0.003798):0.007515):0.000001	(ARR2_HomoS:0.000001	ARR2_Pongo:0.047476):0.000001):0.000001):0.000001	(ARR2_Ictid:0.003787	(ARR2_Rattu:0.000001	ARR2_MusMu:0.003758):0.011313):0.003782):0.003768):0.000001	(ARR2_Ptero:0.000001	ARR2_Micro:0.008033):0.000001):0.000001):0.000001):0.000001):0.007817):0.020816	(ARR2.1_Mac:0.245447	(ARR2_Monod:0.000001	(ARR2_Macro:0.005789	ARR2_Sarco:0.007972):0.000001):0.000001):0.068526):0.035489	(ARR2_Halia:0.000001	(ARR2_Nippo:0.000001	(ARR2_Cucul:0.069806	(ARR2_Ophis:0.000001	(ARR2_AnasP:0.039720	(ARR2_Melea:0.000001	(ARR2_Taeni:0.000001	ARR2_Gallu:0.000001):0.011851):0.007953):0.003857):0.000007):0.000001):0.000001):0.038467):0.004021	((ARR2_Ornit:0.074880	ARR2_GAFL0:0.013428):0.001071	(ARR2_Pytho:0.044729	ARR2_Xenop:0.029301):0.017750):0.012230):0.000001):0.007885):0.027166	(ARR2_Lepis:0.000002	((ARR2a_Asty:0.018772	ARR2a_NM_0:0.000001):0.002755	((ARR2a_Xiph:0.005677	(ARR2a_Taki:0.179008	ARR2a_Gadu:0.111574):0.050468):0.013572	(ARR2a_Gast:0.034472	(ARR2a_Oryz:0.050700
(ARR0.1_Str:0.095544	ARR0.1_Lyt:0.206048	(ARR0.1_Pat:0.331083	(((ARR0_Ciona:0.500297	((((((ARR2_Latim:0.033101	((ARR2_Lepis:0.000017	(((ARR2a_Taki:0.186174	ARR2a_Gadu:0.072044):0.030133	(ARR2a_Gast:0.030636	(ARR2a_Oreo:0.034782	(ARR2a_Oryz:0.079201	ARR2a_Xiph:0.022631):0.014242):0.000640):0.024577):0.032575	(ARR2a_Asty:0.025191	ARR2a_NM_0:0.009584):0.000285):0.041106):0.041878	(ARR2_Cmi_J:0.109096	(ARR2_Catsh:0.032010	ARR2_gnl|S:0.115680):0.043115):0.024808):0.029467):0.000083	((ARR2_AnasP:0.006935	ARR2_GAFL0:0.012914):0.000001	(((ARR2_Ophis:0.000001	(ARR2_Cucul:0.088549	(ARR2_Nippo:0.000001	((ARR2_Taeni:0.000001	ARR2_Gallu:0.011674):0.006429	(ARR2_Halia:0.000001	(ARR2_Melea:0.000001	ARR2_Ornit:0.072330):0.006415):0.000001):0.000001):0.000001):0.000001):0.017153	(ARR2_Pelod:0.009206	(ARR2_Allig:0.005459	((ARR2_SusSc:0.013752	((ARR2_HomoS:0.000001	(ARR2_BosTa:0.006326	(ARR2_Ochot:0.006309	((ARR2_Macac:0.014614	(ARR2_MusMu:0.009490	(ARR2_Rattu:0.000001	ARR2_Sorex:0.032203):0.000001):0.009480):0.000001	(ARR2_Pongo:0.046352	(ARR2_PanTr:0.016646	(ARR2_Loxod:0.000001	(ARR2_Oryct:0.006444	ARR2_Dasyp:0.022293):0.003026):0.003150):0.000001):0.000001):0.000001):0.000001):0.000001):0.003160	(ARR2_Micro:0.000001	(ARR2_Ictid:0.009577	(ARR2_Ailur:0.000001	((ARR2_Canis:0.023734	ARR2_Equus:0.013013):0.000001	(ARR2_Ptero:0.000001	ARR2_Tupai:0.031995):0.000001):0.000001):0.000001):0.000001):0.000001):0.009216):0.034518	((ARR2.1_Mac:0.174791
(ARR0.1_Str:0.188234	ARR0.1_Lyt:0.156746	(ARR0.1_Pat:0.431049	(((ARR0_Ciona:0.495336	((((ARR2.2_Pet:0.197965	(((ARR2_Latim:0.025915	(ARR2_Catsh:0.044021	ARR2_gnl|S:0.094019):0.031285):0.021277	(ARR2_Pelod:0.000001	(ARR2_Allig:0.003440	(((ARR2_Dasyp:0.007496	((ARR2_Sorex:0.043666	ARR2_Micro:0.000001):0.003551	(ARR2_Ailur:0.000001	(ARR2_Equus:0.003606	((ARR2_HomoS:0.000001	((ARR2_Ictid:0.003560	((ARR2_Rattu:0.000001	ARR2_MusMu:0.007095):0.007092	(ARR2_Monod:0.000001	(ARR2_Sarco:0.000001	(ARR2.1_Mac:0.178190	ARR2_Macro:0.014802):0.000001):0.000001):0.088491):0.000001):0.017840	(ARR2_Pongo:0.033228	(ARR2_Loxod:0.000001	(ARR2_Macac:0.025500	ARR2_PanTr:0.007826):0.006864):0.000001):0.000001):0.000001):0.003552	((ARR2_BosTa:0.007163	(ARR2_Ochot:0.007190	ARR2_SusSc:0.014611):0.003505):0.018006	(ARR2_Oryct:0.000001	(ARR2_Canis:0.015218	(ARR2_Ptero:0.000001	ARR2_Tupai:0.013152):0.000001):0.000001):0.000001):0.000001):0.000001):0.000001):0.000001):0.003383):0.061919	(ARR2_AnasP:0.022796	((ARR2_Ophis:0.000001	(ARR2_Melea:0.000001	(ARR2_Taeni:0.000001	ARR2_Gallu:0.000001):0.010795):0.010769):0.000001	(ARR2_Cucul:0.057107	(ARR2_Nippo:0.000001	ARR2_Halia:0.000001):0.000001):0.000001):0.008540):0.013706):0.011917	(ARR2_Xenop:0.053133	(ARR2_Ornit:0.060436	(ARR2_GAFL0:0.000001	ARR2_Pytho:0.036608):0.011324):0.000001):0.007160):0.014770):0.003899):0.021082):0.016824	(ARR2_Cmi_J:0.134770	(ARR2_Lepis:0.000006	(ARR2a_NM_0:0.003752	(ARR2a_Asty:0.016441
(ARR0.1_Str:0.196336	ARR0.1_Lyt:0.144285	((ARR0_Ciona:0.323179	((((ARR3_JW869:0.039269	((ARR3_Latim:0.043878	((ARR3_NM_00:0.085536	(ARR3_Pelod:0.054025	(ARR3_Allig:0.124581	(ARR3_GAFD0:0.043978	ARR3_Pytho:0.099098):0.058032):0.033062):0.034383):0.034615	(ARR3_Ornit:0.107941	((ARR3_BosTa:0.006839	(ARR3_Equus:0.000001	(((ARR3_SusSc:0.014528	(ARR3_Loxod:0.034759	ARR3_Oryct:0.003442):0.000001):0.000001	((ARR3_Ochot:0.022492	ARR3_Micro:0.000001):0.000001	((ARR3_Ictid:0.000001	ARR3_Tupai:0.033448):0.010394	(ARR3_MusMu:0.000001	ARR3_Rattu:0.003457):0.021047):0.006935):0.003460):0.000001	(ARR3_Dasyp:0.006930	(ARR3_Ptero:0.023176	((ARR3_Sorex:0.000001	(ARR3_Canis:0.011011	ARR3_Ailur:0.043388):0.010911):0.000001	(ARR3_Macac:0.010498	(ARR3_HomoS:0.000001	(ARR3_NM__0:0.000001	ARR3_PanTr:0.000001):0.000001):0.000001):0.010488):0.000001):0.003672):0.000001):0.003459):0.014346):0.016187	((ARR3_Monod:0.002499	(ARR3_Macro:0.007625	ARR3_Sarco:0.010200):0.013338):0.009721	(ARR3.1_Mon:0.016320	ARR3_Nippo:0.178059):0.017502):0.080439):0.043419):0.047665):0.005652):0.012290	((ARR3_gnl|S:0.070805	ARR3_Catsh:0.032579):0.032732	(((ARR3_Lepis:0.021696	(ARR3b_Asty:0.003268	ARR3b_NM_2:0.046366):0.013490):0.008824	((ARR3a_Asty:0.032465	ARR3a_Dani:0.075657):0.039041	(ARR3a_Gadu:0.009675	((ARR3a_Oryz:0.007047	(ARR3a_Gast:0.010566	ARR3a_Taki:0.000001):0.007052):0.000001	(ARR3a_Xiph:0.021171	ARR3a_Oreo:0.008027):0.006796):0.015366):0.017558):0.028149):0.013817	(ARR3b_Taki:0.314648
(ARR0.1_Str:0.128224	ARR0.1_Lyt:0.191612	(ARR0.1_Pat:0.297114	((ARR0_Sacco:0.115991	(ARR0_Branc:0.326428	(ARR0_Ciona:0.463305	((((((((ARR2_Latim:0.022735	ARR2_Cmi_J:0.095605):0.010808	(ARR2_Catsh:0.080423	ARR2_gnl|S:0.099935):0.031516):0.031302	(ARR2_Lepis:0.008197	((ARR2a_Xiph:0.037361	(ARR2a_Gast:0.048544	(ARR2a_Oreo:0.029671	(ARR2a_Oryz:0.082932	(ARR2a_Taki:0.189384	ARR2a_Gadu:0.078811):0.022944):0.011862):0.012437):0.010708):0.028712	(ARR2a_Asty:0.012702	ARR2a_NM_0:0.000001):0.005188):0.043280):0.027934):0.009013	(ARR2_Pelod:0.000001	(ARR2_Allig:0.009683	((ARR2_GAFL0:0.007270	(ARR2_Ornit:0.048490	((ARR2_AnasP:0.019713	(ARR2_Melea:0.000001	(((((ARR2_Micro:0.008002	ARR2_Oryct:0.004390):0.003918	(ARR2_Ailur:0.000001	(ARR2_Ptero:0.000001	((ARR2_Tupai:0.007924	ARR2_Dasyp:0.029164):0.003140	(ARR2_SusSc:0.006409	(ARR2_Canis:0.001476	ARR2_Equus:0.003220):0.001793):0.000001):0.000001):0.000001):0.000001):0.003280	(ARR2_Ictid:0.000001	((ARR2_Pongo:0.042510	((ARR2_PanTr:0.009749	(ARR2_HomoS:0.000001	ARR2_BosTa:0.009540):0.000001):0.000001	(ARR2_Loxod:0.000001	ARR2_Ochot:0.003168):0.000001):0.000001):0.000001	(ARR2_Macac:0.007455	(ARR2_Sorex:0.065872	(ARR2_Rattu:0.000001	ARR2_MusMu:0.006325):0.009659):0.006225):0.000001):0.006369):0.000001):0.023188	(ARR2.1_Mac:0.168904	(ARR2_Monod:0.000001	(ARR2_Macro:0.008962	ARR2_Sarco:0.003164):0.003382):0.000001):0.032410):0.043029	(ARR2_Taeni:0.000001
(ARR0.1_Str:0.143293	ARR0.1_Lyt:0.225499	(ARR0.1_Pat:0.315460	((ARR0.2_Str:0.005334	ARR0.2_Lyt:0.125118):0.220178	(ARR0_Sacco:0.085988	(ARR0_Branc:0.208204	(ARR0_Ciona:0.435043	(((((ARR2_Pytho:0.039894	((ARR2_Xenop:0.028198	((ARR2_Latim:0.054014	((ARR2_Lepis:0.000001	(ARR2_Cmi_J:0.112730	(ARR2a_Asty:0.018282	(ARR2a_NM_0:0.000001	(ARR2a_Xiph:0.021486	(ARR2a_Oryz:0.052968	(ARR2a_Oreo:0.050413	(ARR2a_Gast:0.051307	(ARR2a_Taki:0.220567	ARR2a_Gadu:0.094851):0.024695):0.010087):0.004439):0.012060):0.060941):0.009610):0.004990):0.023960):0.021909	(ARR2_Catsh:0.048633	ARR2_gnl|S:0.084586):0.039959):0.025098):0.014913	(ARR2_Pelod:0.000001	(ARR2_Allig:0.010496	(((ARR2_Dasyp:0.031696	(ARR2_Oryct:0.000001	(((ARR2_BosTa:0.007027	(ARR2_SusSc:0.007146	(ARR2_Ochot:0.017691	ARR2_Sorex:0.053758):0.000001):0.010522):0.003507	(ARR2_Loxod:0.003477	(ARR2_Pongo:0.036493	((ARR2_HomoS:0.000001	(ARR2_Macac:0.000001	ARR2_PanTr:0.015289):0.002755):0.000001	(ARR2_Ictid:0.007023	(ARR2_Rattu:0.000001	ARR2_MusMu:0.006978):0.006967):0.003507):0.000001):0.000001):0.003474):0.003508	(ARR2_Equus:0.000001	(ARR2_Ailur:0.000001	((ARR2_Tupai:0.013200	ARR2_Micro:0.000001):0.000001	(ARR2_Ptero:0.000001	ARR2_Canis:0.007300):0.000001):0.000001):0.000001):0.000001):0.003554):0.007345):0.026691	((ARR2.1_Mac:0.203675	ARR2_Macro:0.013111):0.000001	(ARR2_Monod:0.000001	ARR2_Sarco:0.000001):0.000001):0.062257):0.021756	(ARR2_Ophis:0.000001
(ARR0.1_Str:0.132804	ARR0.1_Lyt:0.189952	(((ARR0.1_Pat:0.419130	(ARR0_Ciona:0.419526	(((((((ARR2_Latim:0.028004	(ARR2_Cmi_J:0.100552	(ARR2_Catsh:0.045746	ARR2_gnl|S:0.101273):0.049704):0.026030):0.017718	(ARR2_Pelod:0.000001	(ARR2_Allig:0.006575	((((ARR2_Taeni:0.000001	ARR2_Gallu:0.000001):0.016489	(ARR2_Melea:0.000001	(ARR2_Ophis:0.000001	(ARR2_Cucul:0.061630	(ARR2_Nippo:0.000001	ARR2_Halia:0.000001):0.000001):0.001639):0.001631):0.000001):0.009847	(ARR2_AnasP:0.000001	((ARR2_Ailur:0.000001	((ARR2_Loxod:0.000001	((ARR2_Micro:0.014529	ARR2_Oryct:0.006619):0.005778	(ARR2_Pongo:0.030404	(ARR2_Ictid:0.000001	((((ARR2_Canis:0.006883	ARR2_Equus:0.000001):0.000007	(ARR2_Ptero:0.000001	(ARR2_Ochot:0.003284	ARR2_SusSc:0.010055):0.003234):0.000007):0.000001	(ARR2_Tupai:0.004102	ARR2_Dasyp:0.011741):0.007941):0.000001	(ARR2_HomoS:0.000001	(ARR2_Macac:0.003776	ARR2_PanTr:0.004868):0.005056):0.000001):0.000001):0.000001):0.000001):0.000001):0.000001	(ARR2_BosTa:0.009827	(ARR2_Sorex:0.067224	(ARR2_Rattu:0.000001	ARR2_MusMu:0.009774):0.000001):0.013072):0.000001):0.000001):0.031145	((ARR2.1_Mac:0.159185	ARR2_Macro:0.013360):0.000001	(ARR2_Monod:0.000001	ARR2_Sarco:0.000001):0.000001):0.046977):0.019086):0.000001):0.023374	((ARR2_Ornit:0.058025	ARR2_GAFL0:0.000001):0.012093	(ARR2_Pytho:0.040478	ARR2_Xenop:0.030751):0.004655):0.006531):0.011525):0.006852):0.026269):0.003867	(ARR2_Lepis:0.012442	(ARR2a_NM_0:0.006554	(ARR2a_Asty:0.021114	(ARR2a_Gadu:0.124646
(ARR0.1_Str:0.078193	ARR0.1_Lyt:0.295044	(ARR0.1_Pat:0.309158	(((ARR0_Ciona:0.400577	(((ARR2.2_Pet:0.151740	(((ARR2_Petr1:0.039821	(ARR2_Petr2:0.000001	ARR2_AB495:0.000001):0.000001):0.117280	(((ARR3_NM_00:0.103884	(ARR3_Pelod:0.027403	(((ARR3_Nippo:0.000001	ARR3_Ornit:0.068224):0.094430	((ARR3_BosTa:0.009064	(ARR3_Tupai:0.028640	(ARR3_Equus:0.003476	(ARR3_Dasyp:0.006735	((ARR3_Oryct:0.013525	ARR3_Micro:0.000001):0.000009	(((ARR3_Sorex:0.013637	(ARR3_SusSc:0.025388	(ARR3_Canis:0.025016	ARR3_Ailur:0.031168):0.003769):0.010215):0.000001	(ARR3_Ictid:0.006718	(ARR3_Ochot:0.021983	((ARR3_MusMu:0.000001	ARR3_Rattu:0.003335):0.027264	(ARR3_Macac:0.010155	(ARR3_HomoS:0.000001	(ARR3_NM__0:0.000001	ARR3_PanTr:0.000001):0.000001):0.000001):0.010222):0.000001):0.000001):0.003357):0.000001	(ARR3_Loxod:0.021054	ARR3_Ptero:0.023074):0.010122):0.000001):0.000001):0.003352):0.000001):0.018417):0.026227	(ARR3.1_Mon:0.034026	(ARR3_Monod:0.006875	(ARR3_Macro:0.003564	ARR3_Sarco:0.003250):0.016356):0.002481):0.049428):0.025641):0.029900	(ARR3_Allig:0.093961	(ARR3_GAFD0:0.040458	ARR3_Pytho:0.096245):0.050195):0.024410):0.014204):0.022959):0.030735	(ARR3_Latim:0.035671	(ARR3_JW869:0.073088	(ARR3_gnl|S:0.045238	ARR3_Catsh:0.036916):0.041236):0.027452):0.022009):0.007354	((ARR3_Lepis:0.009462	(ARR3b_Taki:0.328748	ARR3b_Gast:0.100548):0.119744):0.013838	(ARR3b_Asty:0.000001	(ARR3b_NM_2:0.029492	((ARR3a_Asty:0.072378	ARR3a_Dani:0.074383):0.018894
(ARR0.1_Str:0.088092	ARR0.1_Lyt:0.280762	(ARR0.1_Pat:0.388502	((ARR0.2_Str:0.038402	ARR0.2_Lyt:0.138820):0.268099	(ARR0_Sacco:0.065384	(ARR0_Branc:0.188590	(ARR0_Ciona:0.379112	((ARR2.2_Pet:0.211162	((ARR2_Latim:0.029516	(((ARR2_Allig:0.006917	ARR2_Pelod:0.000001):0.000001	((ARR2_AnasP:0.000001	(ARR2_Ophis:0.000001	((ARR2_Cucul:0.058153	(ARR2_Taeni:0.017648	(ARR2_Melea:0.000001	ARR2_Gallu:0.005863):0.007017):0.003422):0.000001	(ARR2_Nippo:0.000001	ARR2_Halia:0.000001):0.000001):0.000001):0.004827):0.020637	(((ARR2_Dasyp:0.022855	(ARR2_Tupai:0.022760	((ARR2_Oryct:0.006942	((ARR2_BosTa:0.006955	((ARR2_Pongo:0.035385	((ARR2_HomoS:0.000001	(ARR2_Ictid:0.006919	(ARR2_Macac:0.003973	ARR2_PanTr:0.011079):0.003090):0.000001):0.000001	(ARR2_Loxod:0.000001	(ARR2_Ochot:0.010683	ARR2_Sorex:0.064121):0.006634):0.000001):0.000001):0.000001	(ARR2_Rattu:0.000001	ARR2_MusMu:0.003441):0.003437):0.010407):0.003420	(ARR2_Ailur:0.000001	(ARR2_Equus:0.000001	(ARR2_Canis:0.019846	ARR2_SusSc:0.016377):0.003283):0.000007):0.000001):0.000001):0.000001	(ARR2_Ptero:0.000001	ARR2_Micro:0.007334):0.000001):0.000001):0.012323):0.017936	(ARR2.1_Mac:0.228035	(ARR2_Monod:0.000001	(ARR2_Macro:0.000001	ARR2_Sarco:0.004549):0.002318):0.000001):0.075424):0.038489	(ARR2_GAFL0:0.003516	(ARR2_Ornit:0.048728	(ARR2_Pytho:0.045754	ARR2_Xenop:0.024936):0.018816):0.000001):0.010482):0.000001):0.021328):0.028643	(((ARR2a_NM_0:0.006789	(ARR2a_Asty:0.000949
(ARR0.1_Str:0.161981	ARR0.1_Lyt:0.133787	(ARR0.1_Pat:0.358195	((ARR0_Ciona:0.415459	((ARR2.2_Pet:0.147139	(((ARR2_Petr1:0.054957	(ARR2_Petr2:0.000001	ARR2_AB495:0.000001):0.000001):0.099463	(((((ARR3_NM_00:0.122406	(ARR3_Ornit:0.095435	((ARR3_BosTa:0.012425	(ARR3_Sorex:0.006517	((ARR3_Equus:0.003263	((((ARR3_Tupai:0.020225	ARR3_Micro:0.004228):0.000001	((ARR3_SusSc:0.020060	(ARR3_Ochot:0.027649	(ARR3_Ictid:0.010407	(ARR3_MusMu:0.000001	ARR3_Rattu:0.012429):0.039113):0.016163):0.001880):0.000001	(ARR3_PanTr:0.003135	(ARR3_HomoS:0.000001	(ARR3_NM__0:0.000001	ARR3_Macac:0.006297):0.000001):0.000001):0.003148):0.006280):0.003124	(ARR3_Ptero:0.034319	ARR3_Dasyp:0.009427):0.000001):0.000001	(ARR3_Loxod:0.041522	ARR3_Oryct:0.009444):0.000001):0.006278):0.003026	(ARR3_Canis:0.016452	ARR3_Ailur:0.029376):0.009220):0.003081):0.013854):0.014121	((ARR3_Macro:0.000001	ARR3_Sarco:0.003469):0.021997	(ARR3_Monod:0.000001	ARR3.1_Mon:0.028716):0.015891):0.065184):0.042236):0.020475):0.020745	(ARR3_Latim:0.047080	((ARR3_JW869:0.060336	(ARR3_gnl|S:0.093901	ARR3_Catsh:0.046730):0.031952):0.009641	(((ARR3b_Asty:0.004363	(ARR3b_NM_2:0.065589	ARR3_Lepis:0.030477):0.006485):0.014571	((ARR3a_Gadu:0.010228	(ARR3a_Asty:0.055641	ARR3a_Dani:0.077110):0.027498):0.013283	(ARR3a_Oryz:0.009313	(ARR3a_Taki:0.000001	(ARR3a_Gast:0.006305	(ARR3a_Xiph:0.018497	ARR3a_Oreo:0.007415):0.005820):0.006202):0.000168):0.015523):0.063871):0.031792	(ARR3b_Taki:0.289712
(ARR0.1_Str:0.087766	ARR0.1_Lyt:0.212556	(ARR0_Branc:0.217081	(ARR0_Sacco:0.050983	((ARR0.1_Pat:0.404634	(ARR0_Ciona:0.449434	((ARR3_Ornit:0.087015	(((ARR3_NM_00:0.088857	((ARR3_Pelod:0.053675	((((ARR3_Canis:0.031206	((ARR3_Oryct:0.003252	(ARR3_BosTa:0.030062	(ARR3_Ailur:0.037003	(ARR3_Loxod:0.039119	ARR3_Ptero:0.032883):0.000001):0.000001):0.009696):0.000001	(ARR3_Equus:0.000001	ARR3_SusSc:0.031114):0.006786):0.000001):0.000001	(ARR3_Dasyp:0.009923	ARR3_Sorex:0.010055):0.003261):0.016472	((ARR3_Tupai:0.028697	ARR3_Micro:0.000001):0.000001	(((ARR3_Ictid:0.006653	ARR3_Ochot:0.020758):0.003251	(ARR3_MusMu:0.000001	ARR3_Rattu:0.003287):0.020015):0.000001	(ARR3_Macac:0.009914	(ARR3_HomoS:0.000001	(ARR3_NM__0:0.000001	ARR3_PanTr:0.000001):0.000001):0.000001):0.009955):0.009914):0.000002):0.033792	((ARR3_Monod:0.003520	(ARR3_Macro:0.003527	ARR3_Sarco:0.009905):0.026802):0.007540	(ARR3.1_Mon:0.008495	ARR3_Nippo:0.084588):0.017958):0.063789):0.067650):0.022529	(ARR3_GAFD0:0.058327	(ARR3_Allig:0.121854	ARR3_Pytho:0.050459):0.025464):0.033956):0.020563):0.014066	((ARR3b_Asty:0.003395	(ARR3b_NM_2:0.050632	(ARR3_Lepis:0.016500	(ARR3b_Taki:0.312908	ARR3b_Gast:0.079999):0.121658):0.023495):0.000002):0.027553	((ARR3a_Asty:0.056580	ARR3a_Dani:0.046550):0.011384	(ARR3a_Oreo:0.000001	(ARR3a_Xiph:0.013035	(ARR3a_Gast:0.009983	(ARR3a_Oryz:0.009965	(ARR3a_Taki:0.000001	ARR3a_Gadu:0.040605):0.000001):0.003303):0.002538):0.014788):0.033089):0.038183):0.039947):0.024407
(ARR0.1_Str:0.037559	ARR0.1_Lyt:0.179190	(ARR0.1_Pat:0.263291	(((ARR0_Ciona:0.389100	((((ARR2.2_Pet:0.127725	(((ARR2_Latim:0.017646	(ARR2_Cmi_J:0.090322	(ARR2_Catsh:0.005400	ARR2_gnl|S:0.080341):0.040242):0.026751):0.034114	(ARR2_Lepis:0.002203	(ARR2a_NM_0:0.003601	(ARR2a_Asty:0.025346	((ARR2a_Xiph:0.029468	(ARR2a_Oryz:0.045542	ARR2a_Gadu:0.142398):0.024635):0.006865	(ARR2a_Oreo:0.030167	(ARR2a_Taki:0.188405	ARR2a_Gast:0.014770):0.013746):0.004541):0.057905):0.009809):0.057910):0.034452):0.008826	(ARR2_Pelod:0.000001	(ARR2_Allig:0.006858	((ARR2_Cucul:0.063241	((ARR2_Nippo:0.000001	ARR2_Halia:0.000001):0.000001	(ARR2_Ophis:0.000001	(ARR2_AnasP:0.014490	(ARR2_Melea:0.000001	(ARR2_Taeni:0.000001	ARR2_Gallu:0.000001):0.003427):0.003354):0.006945):0.000007):0.000001):0.014278	((ARR2_Ornit:0.058723	(ARR2_GAFL0:0.007344	(ARR2_Ailur:0.000001	((ARR2_BosTa:0.006842	(ARR2_Ochot:0.013695	ARR2_SusSc:0.013888):0.000001):0.013716	(((ARR2_Ptero:0.000001	((ARR2_Tupai:0.013471	ARR2_Dasyp:0.014275):0.009673	(ARR2_Sorex:0.059561	(ARR2_Pongo:0.035227	((ARR2_HomoS:0.000001	(ARR2_Loxod:0.003389	(ARR2_Macac:0.023550	ARR2_PanTr:0.005192):0.005152):0.000001):0.000001	((ARR2_Ictid:0.003402	((ARR2.1_Mac:0.213209	ARR2_Macro:0.004694):0.000001	(ARR2_Monod:0.000001	ARR2_Sarco:0.000001):0.000001):0.065719):0.000001	(ARR2_Rattu:0.000001	ARR2_MusMu:0.003383):0.010191):0.013622):0.000001):0.000001):0.010226):0.000001):0.000001
(ARR0.1_Str:0.096389	ARR0.1_Lyt:0.180199	(ARR0.2_Lyt:0.024008	(ARR0.2_Str:0.033931	(ARR0.1_Pat:0.468724	(ARR0_Sacco:0.091148	(ARR0_Branc:0.215663	(ARR0_Ciona:0.449479	((((ARR3_Petro:0.029890	ARR3_Lethe:0.017694):0.463715	(((ARR4.1_Cal:0.521126	(ARR4_Lepis:0.246227	(ARR4_Latim:0.203569	((ARR4_Allig:0.124999	(ARR4_Xenop:0.436530	ARR4_AF203:0.162260):0.072677):0.056168	(ARR4_Pelod:0.071245	(((ARR4_Strut:0.041341	((ARR4_AnasP:0.009613	((ARR4_Halia:0.068564	(ARR4_Cucul:0.050440	ARR4_Taeni:0.081043):0.018153):0.004252	(ARR4_Ophis:0.030021	ARR4_Nippo:0.061418):0.000001):0.014550):0.014713	(ARR4_Gallu:0.004648	ARR4_Melea:0.009806):0.073268):0.014061):0.042244	(ARR4_Anoli:0.053517	ARR4_Pytho:0.191523):0.055674):0.020728	((ARR4_Ornit:0.305126	(((((ARR4_Ochot:0.175637	ARR4_Ictid:0.090388):0.046572	(ARR4_Rattu:0.031927	ARR4_MusMu:0.042229):0.213702):0.022757	(ARR4_Micro:0.127547	(ARR4_Macac:0.045104	(ARR4_HomoS:0.003886	(ARR4_Pongo:0.000001	ARR4_PanTr:0.000001):0.000001):0.000001):0.087836):0.006156):0.015593	((ARR4_Tupai:0.141319	(ARR4_Canis:0.064773	ARR4_Ailur:0.034522):0.059430):0.020959	((ARR4_Ptero:0.129213	(ARR4_Equus:0.021455	ARR4_Erina:0.117009):0.013792):0.007077	(ARR4_BosTa:0.040571	ARR4_SusSc:0.021688):0.027787):0.017062):0.021439):0.215328	(ARR4_Monod:0.222208	(ARR4_Sarco:0.019503	ARR4_Macro:0.160463):0.072391):0.279955):0.182567):0.061350	(((ARR4b_tpe|:0.350222
(ARR0.1_Str:0.099625	ARR0.1_Lyt:0.223818	(ARR0.1_Pat:0.353296	(((ARR0_Ciona:0.451834	(((ARR2.2_Pet:0.210552	(ARR2_Petr1:0.062811	(ARR2_Petr2:0.000001	ARR2_AB495:0.000001):0.000001):0.122325):0.009413	(((ARR4.1_Cal:0.482555	((ARR4_Latim:0.244072	((ARR4_Allig:0.131420	(((ARR4_Micro:0.068546	((ARR4_Tupai:0.081008	(ARR4_Macac:0.066506	(ARR4_PanTr:0.000001	(ARR4_HomoS:0.000001	ARR4_Pongo:0.000001):0.000001):0.000001):0.023943):0.074756	((ARR4_Ochot:0.118022	ARR4_Ictid:0.130468):0.016732	(ARR4_Rattu:0.027827	ARR4_MusMu:0.066692):0.149102):0.021211):0.021961):0.019834	((ARR4_Erina:0.061555	(ARR4_Canis:0.032279	ARR4_Ailur:0.058054):0.037503):0.006360	(ARR4_Equus:0.034977	(ARR4_Ptero:0.114223	(ARR4_BosTa:0.039670	ARR4_SusSc:0.020501):0.028155):0.030081):0.045154):0.036614):0.206240	(ARR4_Macro:0.083283	(ARR4_Sarco:0.100373	ARR4_Monod:0.246567):0.045006):0.210240):0.249697):0.056769	((ARR4_Ornit:0.299039	(ARR4_Lepis:0.165676	(((ARR4b_tpe|:0.367888	ARR4b_Asty:0.203140):0.166868	(ARR4b_Gadu:0.346734	(ARR4b_Xiph:0.202840	(ARR4b_Oryz:0.219493	(ARR4b_Oreo:0.139527	(ARR4b_Gast:0.189375	ARR4b_Taki:0.198215):0.061421):0.037911):0.013848):0.090204):0.172214):0.066620	(ARR4a_tpe|:0.106981	(ARR4a_Asty:0.200621	(ARR4a_Gadu:0.291989	((ARR4a_Gast:0.266575	(ARR4a_Xiph:0.119141	ARR4a_NM_0:0.095376):0.055554):0.018568	(ARR4a_Oreo:0.068280	ARR4a_Taki:0.193531):0.035748):0.106548):0.265076):0.103638):0.257243):0.320612):0.160448):0.101329	(ARR4_Pelod:0.102089
(ARR0.1_Str:0.080595	ARR0.1_Lyt:0.268626	(ARR0.1_Pat:0.379322	((ARR0.2_Str:0.019838	ARR0.2_Lyt:0.149252):0.271414	(ARR0_Sacco:0.094803	(ARR0_Branc:0.141158	(ARR0_Ciona:0.388433	((((((ARR2_Dasyp:0.017035	(ARR2_Oryct:0.003382	(ARR2_Ptero:0.000001	((ARR2_Ictid:0.000001	(ARR2_Rattu:0.000001	ARR2_MusMu:0.006790):0.020613):0.013672	(ARR2_Ailur:0.000001	(ARR2_Micro:0.000001	(((ARR2_Macac:0.011519	ARR2_PanTr:0.006658):0.000208	(ARR2_HomoS:0.000001	(ARR2_Sorex:0.020608	(ARR2_Loxod:0.006782	(ARR2_Pongo:0.024234	(ARR2_Ochot:0.010270	(ARR2_BosTa:0.013658	ARR2_SusSc:0.039278):0.000001):0.013683):0.000001):0.000001):0.000001):0.000001):0.013732	(ARR2_Tupai:0.022746	(ARR2_Canis:0.021385	ARR2_Equus:0.003512):0.000007):0.000001):0.000001):0.000001):0.000001):0.000001):0.006888):0.003340):0.044192	((ARR2_GAFL0:0.013516	((((ARR2.1_Mac:0.189641	ARR2_Macro:0.000001):0.000001	(ARR2_Monod:0.000001	ARR2_Sarco:0.000001):0.000001):0.067693	(ARR2_Taeni:0.006926	(ARR2_Ophis:0.000001	(ARR2_Cucul:0.050376	(ARR2_Halia:0.000001	(ARR2_Nippo:0.000001	(ARR2_AnasP:0.017796	(ARR2_Melea:0.000001	ARR2_Gallu:0.000001):0.006809):0.000001):0.000001):0.000001):0.000007):0.003297):0.013488):0.003864	(ARR2_Pelod:0.000001	(ARR2_Ornit:0.053214	ARR2_Allig:0.000001):0.006760):0.003345):0.010122):0.000007	(ARR2_Pytho:0.025943	ARR2_Xenop:0.046887):0.022816):0.001828):0.036483	(ARR2_Latim:0.024729	((ARR2_Cmi_J:0.090019	(ARR2_Lepis:0.009071	((ARR2a_Gadu:0.122372
(ARR0.1_Str:0.164345	ARR0.1_Lyt:0.128822	(ARR0.2_Lyt:0.018409	(ARR0.2_Str:0.027440	(ARR0.1_Pat:0.405408	(ARR0_Sacco:0.072485	(ARR0_Branc:0.146184	(ARR0_Ciona:0.465990	(((((((ARR2_Pelod:0.000001	(ARR2_Allig:0.016812	(((ARR2_AnasP:0.007244	(ARR2_Melea:0.000001	(((((ARR2_Micro:0.009906	ARR2_Oryct:0.015276):0.005430	((ARR2_Macac:0.007573	(ARR2_Pongo:0.009960	(ARR2_PanTr:0.013465	(ARR2_Loxod:0.000001	(ARR2_HomoS:0.000001	((ARR2_Ochot:0.000001	ARR2_BosTa:0.009912):0.002788	(ARR2_Ictid:0.006639	(ARR2_Sorex:0.033533	(ARR2_Rattu:0.000001	ARR2_MusMu:0.006603):0.000001):0.006585):0.001796):0.002016):0.000001):0.000001):0.000001):0.000001):0.006612	((ARR2_Equus:0.000001	(ARR2_Canis:0.009258	ARR2_SusSc:0.021909):0.002574):0.003984	(ARR2_Ptero:0.000001	ARR2_Ailur:0.000001):0.000001):0.000001):0.000001):0.000001	(ARR2_Tupai:0.016373	ARR2_Dasyp:0.017048):0.012857):0.043652	((ARR2.1_Mac:0.192866	ARR2_Macro:0.009397):0.000001	(ARR2_Monod:0.000001	ARR2_Sarco:0.000001):0.000001):0.057397):0.023919	(ARR2_Taeni:0.000001	ARR2_Gallu:0.000001):0.012299):0.004573):0.003320):0.003340	(ARR2_Halia:0.000001	(ARR2_Nippo:0.000001	ARR2_Ophis:0.000001):0.000001):0.000001):0.017607	((ARR2_Xenop:0.023989	(ARR2_GAFL0:0.006082	ARR2_Pytho:0.063192):0.006606):0.000001	(ARR2_Cucul:0.040592	ARR2_Ornit:0.038488):0.003790):0.006822):0.007350):0.006714):0.041074	(ARR2_Latim:0.023461	(ARR2_Cmi_J:0.126501	(ARR2_Catsh:0.010837	ARR2_gnl|S:0.104934):0.050351):0.036419):0.022529):0.019148
(ARR0.1_Str:0.123223	ARR0.1_Lyt:0.214812	(ARR0.1_Pat:0.357100	(((ARR0_Ciona:0.430102	(((((ARR2_Latim:0.028590	((ARR2_Xenop:0.011554	((ARR2_Pelod:0.006368	((ARR2_AnasP:0.000001	((ARR2_Melea:0.000001	(ARR2_Taeni:0.000001	ARR2_Gallu:0.000001):0.016160):0.003204	(ARR2_Ophis:0.000001	(ARR2_Cucul:0.063485	(ARR2_Nippo:0.000001	ARR2_Halia:0.000001):0.000001):0.000007):0.003221):0.009030):0.026908	(ARR2_Pytho:0.036041	(ARR2_Ornit:0.033549	ARR2_GAFL0:0.006302):0.019363):0.009811):0.000001):0.006396	(ARR2_Allig:0.000001	(((((ARR2_Ptero:0.000001	(ARR2_Ailur:0.000001	(ARR2_Tupai:0.000001	ARR2_Micro:0.006768):0.000001):0.000001):0.000001	(ARR2_Equus:0.003256	(ARR2_Canis:0.013317	ARR2_SusSc:0.017481):0.011212):0.000512):0.000001	(ARR2_BosTa:0.009636	(ARR2_Macac:0.011095	(ARR2_Loxod:0.003177	(ARR2_Pongo:0.040555	(ARR2_PanTr:0.006548	(ARR2_Ictid:0.006400	(ARR2_HomoS:0.000001	(ARR2_Ochot:0.009618	(ARR2_Sorex:0.039584	(ARR2_Rattu:0.000001	ARR2_MusMu:0.003174):0.009636):0.006301):0.000001):0.000001):0.000001):0.000001):0.000001):0.000001):0.006415):0.003168):0.003190	(ARR2_Oryct:0.009612	ARR2_Dasyp:0.012783):0.000001):0.029557	((ARR2.1_Mac:0.163720	ARR2_Monod:0.000001):0.000001	(ARR2_Macro:0.000001	ARR2_Sarco:0.000001):0.003178):0.039784):0.009328):0.000001):0.006319):0.036195	((ARR2_Lepis:0.005493	((ARR2a_Gadu:0.106170	((ARR2a_Oreo:0.023355	(ARR2a_Taki:0.264917	ARR2a_Oryz:0.064045):0.007118):0.001372	(ARR2a_Gast:0.016472	ARR2a_Xiph:0.025907):0.010220):0.024258):0.012667
(ARR0.1_Str:0.103154	ARR0.1_Lyt:0.104407	(ARR0.1_Pat:0.212270	((ARR0_Ciona:0.356659	((ARR2.2_Pet:0.149528	(((((ARR2_Allig:0.010138	(ARR2_Pelod:0.000001	(((((ARR2_Ailur:0.000001	(((ARR2_Ptero:0.000001	(ARR2_Ictid:0.006770	(((ARR2_Ochot:0.003338	ARR2_BosTa:0.013553):0.003373	(ARR2_Sorex:0.030810	(ARR2_Rattu:0.000001	ARR2_MusMu:0.010063):0.003344):0.010083):0.000001	(ARR2_HomoS:0.000001	((ARR2_Loxod:0.000001	ARR2_Pongo:0.031856):0.000001	(ARR2_Macac:0.007600	ARR2_PanTr:0.003380):0.003467):0.000001):0.000001):0.006734):0.003365):0.000001	(ARR2_SusSc:0.016945	(ARR2_Canis:0.010275	ARR2_Equus:0.003417):0.000001):0.000001):0.000001	(ARR2_Tupai:0.013135	ARR2_Dasyp:0.003356):0.006745):0.000001):0.000001	(ARR2_Micro:0.006899	ARR2_Oryct:0.010101):0.000264):0.014412	((ARR2.1_Mac:0.213424	ARR2_Macro:0.004821):0.000001	(ARR2_Monod:0.000001	ARR2_Sarco:0.000001):0.000001):0.049505):0.037391	(ARR2_AnasP:0.013934	((ARR2_Ophis:0.000001	(ARR2_Melea:0.000001	(ARR2_Taeni:0.000001	ARR2_Gallu:0.000001):0.003404):0.006812):0.000001	(ARR2_Halia:0.000001	(ARR2_Cucul:0.041609	ARR2_Nippo:0.000001):0.000001):0.000001):0.003198):0.008305):0.004888	(ARR2_Xenop:0.015714	(ARR2_Ornit:0.065236	(ARR2_GAFL0:0.006508	ARR2_Pytho:0.024469):0.003287):0.000001):0.010213):0.003766):0.000001):0.028081	(ARR2_Latim:0.023333	(ARR2_Cmi_J:0.091301	(ARR2_Catsh:0.020896	ARR2_gnl|S:0.074227):0.021862):0.024169):0.015382):0.003870	(ARR2_Lepis:0.003266	(ARR2a_NM_0:0.000001	(ARR2a_Asty:0.016996
(ARR0.1_Str:0.076973	ARR0.1_Lyt:0.213746	(ARR0.1_Pat:0.355969	(((ARR0_Ciona:0.414735	(((((((ARR2_Pelod:0.000001	(ARR2_Allig:0.016882	((((ARR2_Halia:0.000001	(ARR2_Cucul:0.055739	ARR2_Nippo:0.000001):0.000001):0.000001	(ARR2_Ophis:0.000001	(ARR2_Melea:0.000001	(ARR2_Taeni:0.006798	ARR2_Gallu:0.000001):0.006830):0.017128):0.000001):0.010314	((ARR2_Dasyp:0.023489	(ARR2_Oryct:0.006674	(ARR2_Loxod:0.003321	((ARR2_Sorex:0.051652	ARR2_Micro:0.003610):0.003445	(ARR2_Ailur:0.000001	((ARR2_Equus:0.003503	(ARR2_Macac:0.003894	((ARR2_PanTr:0.006975	(ARR2_HomoS:0.000001	ARR2_Pongo:0.045372):0.000001):0.000001	((ARR2_BosTa:0.003384	(ARR2_Ochot:0.003393	ARR2_SusSc:0.021125):0.000001):0.014405	((ARR2_Ictid:0.000001	((ARR2.1_Mac:0.177616	ARR2_Macro:0.000001):0.000001	(ARR2_Monod:0.000001	ARR2_Sarco:0.000001):0.000001):0.067706):0.003358	(ARR2_Rattu:0.000001	ARR2_MusMu:0.003369):0.010175):0.009282):0.010375):0.000001):0.003388):0.000001	(ARR2_Ptero:0.000001	(ARR2_Canis:0.017677	ARR2_Tupai:0.013880):0.000001):0.000001):0.000001):0.000001):0.010330):0.000001):0.000001):0.045184	(ARR2_AnasP:0.020343	(ARR2_Ornit:0.073264	ARR2_GAFL0:0.000001):0.000891):0.012511):0.000001):0.006655	(ARR2_Pytho:0.031804	ARR2_Xenop:0.040825):0.016626):0.006890):0.003318):0.022515	(ARR2_Lepis:0.005472	(ARR2a_Asty:0.017466	(ARR2a_NM_0:0.000001	((ARR2a_Xiph:0.020924	(ARR2a_Gast:0.036825	(ARR2a_Oryz:0.089627	ARR2a_Oreo:0.017264):0.000001):0.005647):0.016735	(ARR2a_Taki:0.267823
(ARR0.1_Str:0.011331	ARR0.1_Lyt:0.282210	(((ARR0.1_Pat:0.439427	(ARR0_Ciona:0.470537	((((ARR2.2_Pet:0.209527	(ARR2_Petr1:0.041439	(ARR2_Petr2:0.000001	ARR2_AB495:0.000001):0.000001):0.102488):0.051464	(((ARR3_Nippo:0.102837	ARR3_NM_00:0.000002):0.075063	(((ARR3_Pelod:0.052597	((ARR3_Allig:0.184398	((ARR3_BosTa:0.010139	((ARR3_Ptero:0.044382	((ARR3_Tupai:0.021400	((ARR3_HomoS:0.000001	ARR3_Macac:0.010121):0.000001	(ARR3_NM__0:0.000001	ARR3_PanTr:0.006715):0.000001):0.006909):0.003200	(ARR3_Sorex:0.003335	(ARR3_Canis:0.021961	ARR3_Ailur:0.026927):0.017452):0.000001):0.000001):0.007131	((ARR3_Dasyp:0.013409	(((ARR3_Ochot:0.000001	ARR3_Ornit:0.120612):0.021204	(ARR3_Ictid:0.006659	ARR3_Micro:0.000001):0.006789):0.003210	(ARR3_Loxod:0.032620	ARR3_Oryct:0.006638):0.000001):0.000001):0.000001	(ARR3_SusSc:0.023883	(ARR3_Equus:0.000001	(ARR3_MusMu:0.000001	ARR3_Rattu:0.000001):0.037056):0.000001):0.003328):0.000007):0.017273):0.011178	(ARR3.1_Mon:0.017630	(ARR3_Monod:0.021612	(ARR3_Macro:0.006992	ARR3_Sarco:0.000001):0.025924):0.009484):0.077795):0.033490):0.029769	(ARR3_GAFD0:0.047802	ARR3_Pytho:0.094750):0.081540):0.033683):0.051897	(ARR3_Latim:0.045558	(ARR3_JW869:0.087303	(ARR3_gnl|S:0.123822	ARR3_Catsh:0.051195):0.038953):0.016258):0.010497):0.008083	((ARR3_Lepis:0.022646	(ARR3b_Asty:0.016507	(ARR3b_NM_2:0.055996	((ARR3a_Asty:0.042651	ARR3a_Dani:0.091645):0.025536	(ARR3a_Gadu:0.020049	((ARR3a_Taki:0.003243
(ARR0.1_Str:0.032230	ARR0.1_Lyt:0.275005	((ARR0.1_Pat:0.397602	(ARR0_Sacco:0.071127	(ARR0_Branc:0.236226	(ARR0_Ciona:0.554938	((ARR2.2_Pet:0.202002	((ARR2_Petr1:0.039854	(ARR2_Petr2:0.000001	ARR2_AB495:0.000001):0.010135):0.239010	(((((ARR3_Pelod:0.087200	((ARR3_Allig:0.177115	((ARR3_Nippo:0.070171	ARR3_Ornit:0.000004):0.118002	((ARR3_BosTa:0.016725	(ARR3_Sorex:0.005042	(ARR3_Ochot:0.014188	((ARR3_Micro:0.000001	(ARR3_Ictid:0.000001	(ARR3_MusMu:0.000001	ARR3_Rattu:0.014216):0.025983):0.013982):0.003494	(ARR3_Dasyp:0.003495	((ARR3_Oryct:0.010542	((ARR3_SusSc:0.014324	(ARR3_Equus:0.003579	(ARR3_Canis:0.033497	ARR3_Ailur:0.034981):0.015608):0.007012):0.000001	(ARR3_Tupai:0.018186	(ARR3_PanTr:0.003483	(ARR3_HomoS:0.000001	(ARR3_NM__0:0.000001	ARR3_Macac:0.021177):0.000001):0.000001):0.007041):0.003451):0.000001):0.000001	(ARR3_Loxod:0.026401	ARR3_Ptero:0.056310):0.010491):0.010518):0.000001):0.000001):0.009275):0.011918):0.018071	((ARR3_Macro:0.000001	ARR3_Sarco:0.008065):0.020475	(ARR3_Monod:0.000001	ARR3.1_Mon:0.032987):0.000001):0.071959):0.021087):0.038590):0.021470	(ARR3_GAFD0:0.058846	ARR3_Pytho:0.109380):0.091733):0.029040):0.030885	(ARR3_NM_00:0.167806	(ARR3_Lepis:0.046292	((ARR3b_Asty:0.014927	(ARR3b_NM_2:0.058696	(ARR3a_Gadu:0.043044	((ARR3a_Xiph:0.025884	ARR3a_Oreo:0.003923):0.004134	(ARR3a_Taki:0.000001	((ARR3a_Gast:0.022341	ARR3a_Oryz:0.014968):0.007972
(ARR0.1_Str:0.119812	ARR0.1_Lyt:0.222986	(ARR0.1_Pat:0.407153	(((ARR0_Ciona:0.551674	(((ARR2.2_Pet:0.168711	(ARR2_Petr1:0.060801	(ARR2_Petr2:0.000001	ARR2_AB495:0.000001):0.000001):0.146907):0.035337	(((ARR4.1_Cal:0.548966	(ARR4_AB495:0.037570	ARR4_Petro:0.102212):0.406305):0.069667	((ARR4_AF203:0.186974	(ARR4_Xenop:0.294255	(ARR4_Latim:0.251103	(ARR4_Allig:0.145606	(ARR4_Pelod:0.084374	((ARR4_Taeni:0.116313	(ARR4_Cucul:0.057441	(ARR4_Halia:0.037712	(ARR4_Ophis:0.026217	(ARR4_Nippo:0.039944	((ARR4_Strut:0.091206	ARR4_AnasP:0.014540):0.016565	(ARR4_Gallu:0.000001	ARR4_Melea:0.009950):0.021920):0.017850):0.000002):0.009296):0.025338):0.007974):0.059265	((ARR4_Ornit:0.403259	((((ARR4_Micro:0.107238	(((ARR4_Ochot:0.127435	ARR4_Ictid:0.131853):0.026732	(ARR4_Rattu:0.033038	ARR4_MusMu:0.054853):0.181838):0.014247	(ARR4_Tupai:0.109901	(ARR4_Macac:0.052631	(ARR4_HomoS:0.004219	(ARR4_Pongo:0.000001	ARR4_PanTr:0.000001):0.000001):0.000001):0.039197):0.019862):0.038904):0.020424	((ARR4_Ptero:0.138285	(ARR4_Equus:0.037079	ARR4_Erina:0.164693):0.006298):0.027559	(ARR4_BosTa:0.069301	ARR4_SusSc:0.027436):0.038788):0.022720):0.039251	(ARR4_Canis:0.069701	ARR4_Ailur:0.055815):0.037166):0.262500	(ARR4_Monod:0.174934	(ARR4_Sarco:0.094424	ARR4_Macro:0.173772):0.041436):0.170927):0.106391):0.227381	(ARR4_Anoli:0.053962	ARR4_Pytho:0.187251):0.035032):0.015732):0.031019):0.024908):0.063065):0.059315):0.008053):0.066738	(ARR4_Lepis:0.199750	(((ARR4b_tpe|:0.292445
(ARR0.1_Str:0.107037	ARR0.1_Lyt:0.179811	(((ARR0.1_Pat:0.412975	(ARR0_Ciona:0.430738	((ARR3_Latim:0.058718	((((ARR3_NM_00:0.120745	(ARR3_Ornit:0.092865	((ARR3_BosTa:0.004250	(ARR3_Equus:0.000001	(ARR3_Sorex:0.013230	((ARR3_SusSc:0.027896	(ARR3_Canis:0.013493	ARR3_Ailur:0.031250):0.014747):0.014309	(ARR3_Dasyp:0.006527	(((ARR3_Tupai:0.030867	ARR3_Micro:0.004361):0.000001	((ARR3_Ochot:0.013412	(ARR3_Ictid:0.003391	(ARR3_MusMu:0.000001	ARR3_Rattu:0.003243):0.030382):0.006625):0.003065	(ARR3_PanTr:0.003293	(ARR3_NM__0:0.000001	(ARR3_HomoS:0.000001	ARR3_Macac:0.009952):0.000001):0.000001):0.006655):0.003272):0.003256	(ARR3_Oryct:0.000001	(ARR3_Loxod:0.000001	ARR3_Ptero:0.011838):0.014942):0.000001):0.000001):0.003569):0.000001):0.003269):0.015471):0.025298	((ARR3_Monod:0.010752	(ARR3_Macro:0.003532	ARR3_Sarco:0.006938):0.046285):0.001986	(ARR3.1_Mon:0.023444	ARR3_Nippo:0.088672):0.015620):0.046201):0.017027):0.052594):0.014502	((ARR3_Allig:0.173681	ARR3_Pelod:0.000002):0.039278	(ARR3_GAFD0:0.041832	ARR3_Pytho:0.112034):0.049963):0.023103):0.034109	((ARR3_Lepis:0.049327	(ARR3b_Asty:0.000001	ARR3b_NM_2:0.043969):0.018298):0.020825	((ARR3a_Dani:0.064875	(ARR3a_Asty:0.031775	(ARR3b_Taki:0.384744	ARR3b_Gast:0.091911):0.114806):0.041246):0.023629	(ARR3a_Taki:0.000001	(ARR3a_Oryz:0.003417	(ARR3a_Gadu:0.045118	(ARR3a_Xiph:0.013716	(ARR3a_Gast:0.003417	ARR3a_Oreo:0.010905):0.000001):0.003417):0.000001):0.000001):0.032066):0.030502):0.038761):0.019686	(ARR3_JW869:0.068720
(ARR0.1_Str:0.131056	ARR0.1_Lyt:0.137308	((ARR0_Branc:0.188329	(ARR0_Ciona:0.340163	(((((ARR2_Latim:0.013015	((ARR2_Ophis:0.000001	(ARR2_Allig:0.013534	(ARR2_Pelod:0.000001	((((ARR2_Dasyp:0.016696	(ARR2_Ictid:0.006781	((ARR2_BosTa:0.010121	(ARR2_Pongo:0.038176	(((ARR2_PanTr:0.006775	ARR2_HomoS:0.000001):0.000001	(ARR2_Macac:0.007373	(ARR2_Ochot:0.006912	ARR2_Sorex:0.037997):0.006613):0.000001):0.000001	(ARR2_Loxod:0.000001	(ARR2_Rattu:0.000001	ARR2_MusMu:0.010106):0.006727):0.000001):0.000001):0.000001):0.006753	((ARR2_Ptero:0.000001	ARR2_Micro:0.007178):0.000004	(ARR2_Ailur:0.000001	((ARR2_Tupai:0.025882	ARR2_Oryct:0.001188):0.005587	(ARR2_Equus:0.000001	(ARR2_Canis:0.041317	ARR2_SusSc:0.029747):0.013221):0.000007):0.000001):0.000001):0.000001):0.000001):0.003775):0.020473	(ARR2.1_Mac:0.223244	(ARR2_Monod:0.000001	(ARR2_Macro:0.000001	ARR2_Sarco:0.002843):0.000657):0.000001):0.058116):0.024718	(ARR2_AnasP:0.041705	(ARR2_Cucul:0.068961	(ARR2_Halia:0.000001	(ARR2_Nippo:0.000001	(ARR2_Taeni:0.014155	(ARR2_Melea:0.000001	ARR2_Gallu:0.000001):0.003480):0.007079):0.000001):0.000001):0.000002):0.021528):0.000001	(ARR2_GAFL0:0.020240	(ARR2_Ornit:0.061126	(ARR2_Pytho:0.063597	ARR2_Xenop:0.007414):0.022631):0.000008):0.010151):0.003460):0.000001):0.000001):0.039637	((ARR2_Cmi_J:0.087833	(ARR2_Lepis:0.010431	(ARR2a_NM_0:0.007319	(ARR2a_Asty:0.019442	(ARR2a_Xiph:0.042324	(ARR2a_Gast:0.021573	(ARR2a_Oryz:0.087365
(ARR0.1_Str:0.115043	ARR0.1_Lyt:0.257231	(ARR0.1_Pat:0.375447	((ARR0.2_Str:0.017429	ARR0.2_Lyt:0.148364):0.234247	(ARR0_Sacco:0.058995	(ARR0_Branc:0.168599	(ARR0_Ciona:0.418512	((((ARR2.2_Pet:0.123105	(ARR2_Petr1:0.056799	(ARR2_Petr2:0.000001	ARR2_AB495:0.000001):0.021904):0.128236):0.057739	(((ARR2_Latim:0.029561	((ARR2_Pelod:0.000001	(((ARR2_Halia:0.000001	(ARR2_Nippo:0.000001	(ARR2_Cucul:0.049159	(ARR2_Ophis:0.000001	(ARR2_AnasP:0.021798	(ARR2_Melea:0.000001	(ARR2_Taeni:0.006456	ARR2_Gallu:0.000001):0.006485):0.006510):0.003186):0.000007):0.000001):0.000001):0.023811	(ARR2_GAFL0:0.030028	ARR2_Pytho:0.046997):0.018564):0.000001	(ARR2_Xenop:0.029955	(ARR2_Allig:0.016126	(ARR2_Ornit:0.060702	((ARR2_Dasyp:0.024146	(ARR2_Oryct:0.009577	(ARR2_Loxod:0.003168	(ARR2_Equus:0.003307	(((ARR2_Sorex:0.022913	(ARR2_Rattu:0.000001	ARR2_MusMu:0.003196):0.006297):0.009783	(ARR2_Pongo:0.030283	(ARR2_HomoS:0.000001	(ARR2_PanTr:0.009945	(ARR2_Ictid:0.000001	(ARR2_Macac:0.014651	ARR2_Ochot:0.009661):0.000001):0.000001):0.000001):0.000001):0.000001):0.003209	(ARR2_BosTa:0.006437	(ARR2_Ptero:0.000001	(ARR2_Micro:0.010349	(ARR2_Ailur:0.000001	(ARR2_Tupai:0.016825	(ARR2_Canis:0.012903	ARR2_SusSc:0.028506):0.004857):0.000001):0.000001):0.000001):0.000001):0.000001):0.000001):0.006464):0.000001):0.004857):0.027646	((ARR2_Monod:0.000001	ARR2_Sarco:0.000001):0.000001	(ARR2.1_Mac:0.184557
(ARR0.1_Str:0.073741	ARR0.1_Lyt:0.248123	(ARR0.1_Pat:0.356526	(((ARR0_Ciona:0.449897	((((ARR2.2_Pet:0.147902	(ARR2_Petr1:0.007696	(ARR2_Petr2:0.000001	ARR2_AB495:0.000001):0.000001):0.127764):0.034973	((((((ARR3_Latim:0.037981	ARR3_Catsh:0.052651):0.021657	(ARR3_gnl|S:0.089217	ARR3_JW869:0.073402):0.014892):0.067256	(((ARR3_Lepis:0.014848	(ARR3b_Asty:0.009355	ARR3b_NM_2:0.050599):0.003197):0.016254	(ARR3a_Asty:0.100276	(ARR3a_Oreo:0.016074	(ARR3a_Xiph:0.039176	(ARR3a_Taki:0.000001	((ARR3a_Gadu:0.048076	ARR3a_Dani:0.114364):0.043791	(ARR3a_Gast:0.006417	ARR3a_Oryz:0.009774):0.002963):0.010364):0.019861):0.000002):0.039050):0.034456):0.019947	(ARR3b_Gast:0.068809	(ARR3b_Taki:0.199092	(ARR3_Petro:0.050555	ARR3_Lethe:0.000001):0.494741):0.058965):0.108120):0.042805):0.030867	((ARR3_Allig:0.174622	ARR3_Pelod:0.038150):0.045460	(ARR3_GAFD0:0.041305	ARR3_Pytho:0.100759):0.118752):0.000004):0.020259	((ARR3_BosTa:0.012953	((ARR3_Sorex:0.000001	(ARR3_Canis:0.013900	ARR3_Ailur:0.046540):0.013300):0.003383	(ARR3_Equus:0.009814	((ARR3_Ptero:0.031722	ARR3_Tupai:0.037299):0.000001	((ARR3_Ochot:0.016513	((ARR3_SusSc:0.013620	(ARR3_MusMu:0.000001	ARR3_Rattu:0.016007):0.035387):0.013327	(ARR3_NM__0:0.000001	(ARR3_Macac:0.006498	(ARR3_HomoS:0.000001	(ARR3_PanTr:0.000001	(ARR3_Ictid:0.009748	ARR3_Micro:0.009079):0.009798):0.013000):0.000001):0.000001):0.009791):0.000001):0.006494	((ARR3_Loxod:0.056978	ARR3_Oryct:0.022883):0.000001
(ARR0.1_Str:0.097411	ARR0.1_Lyt:0.173963	((ARR0.1_Pat:0.323571	(ARR0.2_Str:0.032681	ARR0.2_Lyt:0.107773):0.240712):0.036291	(ARR0_Sacco:0.069939	(ARR0_Branc:0.193101	(ARR0_Ciona:0.441280	(((((((((ARR2_AnasP:0.022508	((ARR2_Cucul:0.060246	(ARR2_Taeni:0.009751	(ARR2_Melea:0.000001	ARR2_Gallu:0.005777):0.009720):0.006449):0.000001	(ARR2_Halia:0.000001	(ARR2_Nippo:0.000001	ARR2_Ophis:0.000001):0.000001):0.000001):0.004708):0.020202	(((ARR2_Ornit:0.048437	ARR2_GAFL0:0.018826):0.006907	(ARR2_Pytho:0.029185	ARR2_Xenop:0.010863):0.003985):0.009888	(ARR2_Allig:0.013010	ARR2_Pelod:0.000001):0.006826):0.003930):0.003567	(ARR2.1_Mac:0.195217	(ARR2_Monod:0.000001	(ARR2_Macro:0.004458	ARR2_Sarco:0.000007):0.003236):0.000001):0.065775):0.025567	(ARR2_Dasyp:0.013420	((ARR2_Sorex:0.051973	ARR2_Oryct:0.007382):0.009938	(((ARR2_Pongo:0.037912	((ARR2_HomoS:0.000001	ARR2_Loxod:0.003244):0.000001	(ARR2_Macac:0.007649	ARR2_PanTr:0.004983):0.005023):0.000001):0.000001	(ARR2_Ochot:0.016329	(ARR2_Ictid:0.006544	(ARR2_Rattu:0.000001	ARR2_MusMu:0.009769):0.009764):0.001041):0.002277):0.006519	((ARR2_Ailur:0.000001	(ARR2_Canis:0.010080	(ARR2_Micro:0.010498	(ARR2_Equus:0.003291	(ARR2_BosTa:0.013129	ARR2_SusSc:0.009812):0.003276):0.000001):0.000001):0.000001):0.000001	(ARR2_Ptero:0.000001	ARR2_Tupai:0.008342):0.000002):0.000001):0.002318):0.004040):0.024653):0.042461	((ARR2_Latim:0.035752	(ARR2_Catsh:0.020387	ARR2_gnl|S:0.087244):0.048570):0.037559	(ARR2_Cmi_J:0.066252
(ARR0.1_Str:0.070709	ARR0.1_Lyt:0.196098	((ARR0_Ciona:0.337630	(((((((ARR2_Pelod:0.000001	((ARR2_Allig:0.017235	(ARR2_Pytho:0.031235	ARR2_Xenop:0.031691):0.010704):0.000001	((((ARR2_Dasyp:0.021294	(ARR2_Oryct:0.010420	((ARR2_BosTa:0.000001	(ARR2_Loxod:0.003419	(ARR2_Ochot:0.000001	((ARR2_HomoS:0.000001	(ARR2_Pongo:0.032076	(ARR2_Sorex:0.038895	(ARR2_Rattu:0.000001	ARR2_MusMu:0.003419):0.003397):0.003453):0.000001):0.000001	(ARR2_Macac:0.007816	ARR2_PanTr:0.012916):0.012213):0.000001):0.000001):0.003427):0.006891	(((ARR2_Micro:0.003647	(ARR2_Ptero:0.000001	ARR2_SusSc:0.020946):0.000001):0.000001	(ARR2_Ictid:0.003432	ARR2_Ailur:0.000001):0.000001):0.000001	(ARR2_Tupai:0.026260	(ARR2_Canis:0.004862	ARR2_Equus:0.000001):0.005900):0.000001):0.000001):0.003516):0.015902):0.053690	(ARR2.1_Mac:0.156881	(ARR2_Monod:0.000001	(ARR2_Macro:0.009365	ARR2_Sarco:0.001654):0.001820):0.000001):0.024558):0.033824	(ARR2_Taeni:0.000001	(ARR2_Gallu:0.005816	((ARR2_Melea:0.003389	ARR2_AnasP:0.018400):0.000001	(ARR2_Ophis:0.000001	(ARR2_Cucul:0.063799	(ARR2_Nippo:0.000001	ARR2_Halia:0.000001):0.000001):0.001623):0.001756):0.017066):0.000002):0.008564):0.023859	(ARR2_Ornit:0.070791	ARR2_GAFL0:0.024455):0.006808):0.000001):0.003585):0.029451	((ARR2_Latim:0.007785	ARR2_Cmi_J:0.127535):0.011556	(ARR2_Catsh:0.042133	ARR2_gnl|S:0.057285):0.047943):0.015526):0.005958	(ARR2_Lepis:0.008664	(ARR2a_NM_0:0.003313	(ARR2a_Asty:0.016844	(ARR2a_Xiph:0.024226	(ARR2a_Oryz:0.045346
(ARR0.1_Str:0.072485	ARR0.1_Lyt:0.183080	(((ARR0.1_Pat:0.374694	(ARR0_Ciona:0.400781	((((((ARR2_Latim:0.040372	(ARR2_Cmi_J:0.125902	(ARR2_Catsh:0.022069	ARR2_gnl|S:0.096500):0.041127):0.024485):0.019976	(ARR2_Pelod:0.000001	((ARR2_Halia:0.000001	(ARR2_Nippo:0.000001	(ARR2_Cucul:0.069339	(ARR2_Ophis:0.000001	(ARR2_AnasP:0.000001	(ARR2_Melea:0.000001	(ARR2_Taeni:0.004318	ARR2_Gallu:0.000001):0.005135):0.003148):0.001642):0.001509):0.000001):0.000001):0.019227	(ARR2_GAFL0:0.012567	((ARR2_Allig:0.006474	(ARR2_Ornit:0.044008	(((ARR2_Oryct:0.006311	ARR2_Dasyp:0.009438):0.000001	(ARR2_Ailur:0.000001	((ARR2_Tupai:0.012169	ARR2_Micro:0.003265):0.000001	(ARR2_Ptero:0.000001	((ARR2_Ictid:0.012840	((ARR2_HomoS:0.000001	(ARR2_Ochot:0.012779	ARR2_BosTa:0.012669):0.003132):0.000001	((ARR2_Loxod:0.003135	(ARR2_Pongo:0.052206	(ARR2_Sorex:0.035676	(ARR2_Rattu:0.000001	ARR2_MusMu:0.006260):0.006243):0.009489):0.000001):0.000001	(ARR2_Macac:0.003536	ARR2_PanTr:0.008178):0.008296):0.000001):0.012722):0.003133	(ARR2_SusSc:0.022574	(ARR2_Canis:0.030776	ARR2_Equus:0.000001):0.000001):0.000001):0.000001):0.000001):0.000001):0.003301):0.023900	(ARR2.1_Mac:0.165184	(ARR2_Monod:0.000001	(ARR2_Macro:0.004065	ARR2_Sarco:0.000007):0.003146):0.000001):0.055963):0.024764):0.002192):0.009851	(ARR2_Pytho:0.037661	ARR2_Xenop:0.020944):0.013829):0.000006):0.000001):0.006569):0.023940):0.008351	(ARR2_Lepis:0.002744	(ARR2a_NM_0:0.003121	(ARR2a_Asty:0.021247	(ARR2a_Gadu:0.115100
(ARR0.1_Str:0.146592	ARR0.1_Lyt:0.147178	((ARR0_Branc:0.132313	(ARR0_Sacco:0.063359	(ARR0.1_Pat:0.404714	(ARR0.2_Str:0.012473	ARR0.2_Lyt:0.128649):0.226724):0.061511):0.098626):0.072771	(ARR0_Ciona:0.437925	((ARR2.2_Pet:0.190307	((ARR2_Latim:0.039697	((ARR2_Ornit:0.036043	((((ARR2_Dasyp:0.017267	(((ARR2_Loxod:0.000001	(ARR2_Ailur:0.000001	((ARR2_HomoS:0.000001	((ARR2_Pongo:0.009350	ARR2_Tupai:0.012162):0.018683	(ARR2_Ptero:0.000001	(ARR2_Canis:0.041652	ARR2_Equus:0.000001):0.000002):0.000001):0.000001):0.000001	(ARR2_Micro:0.003443	ARR2_Oryct:0.008633):0.008395):0.000001):0.000001):0.000001	((ARR2_Ictid:0.003882	(ARR2_Sorex:0.034583	(ARR2_Rattu:0.000001	ARR2_MusMu:0.006691):0.010377):0.013778):0.001470	(ARR2_SusSc:0.032665	(ARR2_Ochot:0.006784	ARR2_BosTa:0.017037):0.000001):0.003012):0.001758):0.000001	(ARR2_Macac:0.000001	ARR2_PanTr:0.013892):0.000007):0.006839):0.013934	(ARR2.1_Mac:0.216066	(ARR2_Monod:0.000001	(ARR2_Macro:0.013947	ARR2_Sarco:0.001399):0.002109):0.000001):0.075517):0.018334	(ARR2_AnasP:0.006831	((ARR2_Ophis:0.000001	(ARR2_Taeni:0.000002	ARR2_Gallu:0.000001):0.014168):0.000002	(ARR2_Melea:0.000001	(ARR2_Cucul:0.056114	(ARR2_Nippo:0.000001	ARR2_Halia:0.000001):0.000001):0.000001):0.000001):0.008006):0.017396):0.010848	((ARR2_GAFL0:0.003615	ARR2_Pytho:0.064160):0.010004	(ARR2_Pelod:0.000001	(ARR2_Xenop:0.011760	ARR2_Allig:0.000001):0.003373):0.003339):0.000001):0.006940):0.026791	((ARR2_Lepis:0.000002	(ARR2a_NM_0:0.006574
(ARR0.1_Str:0.093673	ARR0.1_Lyt:0.151363	((ARR0.1_Pat:0.313113	(ARR0_Sacco:0.044924	(ARR0_Branc:0.206897	(ARR0_Ciona:0.431240	((((((ARR2_Latim:0.028082	((ARR2_Pelod:0.000001	((ARR2_Allig:0.003373	((ARR2_Dasyp:0.022942	(ARR2_Oryct:0.006568	(ARR2_Ptero:0.000001	((ARR2_Tupai:0.008512	ARR2_Micro:0.010253):0.000001	((ARR2_Ailur:0.000001	(ARR2_SusSc:0.020156	(ARR2_Ictid:0.003313	((ARR2_Pongo:0.037092	(ARR2_BosTa:0.013201	((ARR2_Loxod:0.006551	(ARR2_Macac:0.007644	ARR2_PanTr:0.009375):0.004132):0.000001	(ARR2_HomoS:0.000001	ARR2_Ochot:0.006566):0.000001):0.000001):0.000001):0.000001	(ARR2_Rattu:0.000001	(ARR2_MusMu:0.003279	ARR2_Sorex:0.039932):0.000001):0.006568):0.009927):0.003296):0.000001):0.000001	(ARR2_Canis:0.020722	ARR2_Equus:0.003352):0.000002):0.000001):0.000001):0.006677):0.003480):0.042291	(ARR2_Monod:0.000001	(ARR2.1_Mac:0.180188	(ARR2_Macro:0.000001	ARR2_Sarco:0.000007):0.003391):0.000001):0.038067):0.023374):0.003233	((ARR2_Ophis:0.000001	(ARR2_Halia:0.000001	(ARR2_Nippo:0.000001	(ARR2_Cucul:0.043390	(ARR2_AnasP:0.021080	(ARR2_Melea:0.000001	(ARR2_Taeni:0.005485	ARR2_Gallu:0.000001):0.011084):0.006657):0.003269):0.000001):0.000001):0.000001):0.024970	((ARR2_Ornit:0.037338	ARR2_GAFL0:0.014217):0.012535	(ARR2_Pytho:0.050234	ARR2_Xenop:0.022765):0.013730):0.006469):0.000001):0.003332):0.032863	(ARR2_Lepis:0.000001	(ARR2a_Asty:0.025827	(ARR2a_NM_0:0.003241	(((ARR2a_Oryz:0.089228	ARR2a_Oreo:0.023835):0.003495
(ARR0.1_Str:0.083217	ARR0.1_Lyt:0.180020	(ARR0.1_Pat:0.348920	((ARR0.2_Str:0.004958	ARR0.2_Lyt:0.148472):0.265582	(ARR0_Sacco:0.073251	(ARR0_Branc:0.188804	(ARR0_Ciona:0.293694	((((((ARR2_Pelod:0.000001	(((ARR2_Gallu:0.005868	(ARR2_Taeni:0.000001	((ARR2_Halia:0.000001	(ARR2_Nippo:0.000001	ARR2_Ophis:0.000001):0.000001):0.000001	(ARR2_Melea:0.003489	(ARR2_Cucul:0.057717	ARR2_AnasP:0.013796):0.000001):0.000001):0.007005):0.000002):0.018002	(ARR2_Xenop:0.037476	(ARR2_Allig:0.010265	(ARR2_Ornit:0.032747	((((ARR2_Tupai:0.008524	ARR2_Dasyp:0.022989):0.004522	((ARR2_Sorex:0.048273	(((ARR2_Loxod:0.000001	(ARR2_HomoS:0.000001	ARR2_Pongo:0.031950):0.000001):0.000001	(ARR2_Macac:0.007933	ARR2_PanTr:0.008990):0.008952):0.000001	((ARR2_Ochot:0.013607	(ARR2_BosTa:0.003604	ARR2_SusSc:0.035261):0.003376):0.008940	(ARR2_Ictid:0.003383	(ARR2_Rattu:0.000001	ARR2_MusMu:0.003391):0.013666):0.005595):0.006228):0.000001):0.006836	(ARR2_Ptero:0.000001	(ARR2_Ailur:0.000001	(ARR2_Canis:0.018279	ARR2_Equus:0.000001):0.000007):0.000001):0.000001):0.000001):0.000001	(ARR2_Micro:0.006586	ARR2_Oryct:0.002253):0.001868):0.033827	(ARR2.1_Mac:0.184585	(ARR2_Monod:0.000001	(ARR2_Macro:0.000001	ARR2_Sarco:0.000007):0.003544):0.000001):0.057705):0.018041):0.007899):0.000001):0.007212):0.000001	(ARR2_GAFL0:0.010406	ARR2_Pytho:0.024542):0.010207):0.007171):0.029271	(ARR2_Latim:0.019241	(ARR2_Cmi_J:0.136659	(ARR2_Catsh:0.034256	ARR2_gnl|S:0.077869):0.019879):0.023983):0.029011):0.018940
(ARR0.1_Str:0.183690	ARR0.1_Lyt:0.154345	(ARR0.1_Pat:0.416131	((ARR0_Ciona:0.544336	(((ARR2.2_Pet:0.147444	(ARR2_Petr1:0.074004	(ARR2_Petr2:0.000001	ARR2_AB495:0.000001):0.000002):0.096391):0.014751	(((ARR3_Petro:0.036493	ARR3_Lethe:0.022099):0.559448	(ARR3_NM_00:0.079456	(((ARR3_JW869:0.070362	(ARR3_Latim:0.036844	(ARR3_gnl|S:0.106039	ARR3_Catsh:0.045242):0.033827):0.023990):0.018973	(((ARR3_Lepis:0.028584	(ARR3b_Asty:0.006079	ARR3b_NM_2:0.062342):0.011311):0.008863	((ARR3a_Xiph:0.024126	ARR3a_Oreo:0.006706):0.007422	((ARR3a_Taki:0.002901	(ARR3a_Gast:0.000001	(ARR3a_Asty:0.073974	ARR3a_Dani:0.055216):0.038372):0.007261):0.003382	(ARR3a_Oryz:0.007276	ARR3a_Gadu:0.030971):0.000001):0.013500):0.054956):0.035075	(ARR3b_Taki:0.302747	ARR3b_Gast:0.098997):0.093441):0.043679):0.010422	((((ARR3_Nippo:0.042244	ARR3_Ornit:0.104003):0.006425	((ARR3_BosTa:0.006293	(ARR3_Sorex:0.000001	((ARR3_Canis:0.010052	ARR3_Ailur:0.035813):0.014937	(ARR3_Equus:0.006884	(ARR3_SusSc:0.013860	(((((ARR3_Ochot:0.021281	(ARR3_Ictid:0.003571	(ARR3_MusMu:0.000001	ARR3_Rattu:0.016610):0.031406):0.006752):0.006353	(ARR3_PanTr:0.003339	(ARR3_NM__0:0.000001	(ARR3_HomoS:0.000001	ARR3_Macac:0.010055):0.000001):0.000001):0.006730):0.003336	(ARR3_Tupai:0.006940	ARR3_Micro:0.004906):0.000001):0.006650	(ARR3_Loxod:0.051319	ARR3_Oryct:0.013252):0.000001):0.000001	(ARR3_Ptero:0.036517	ARR3_Dasyp:0.010026):0.000001):0.000001):0.007430):0.000001):0.006662):0.017163):0.015977
(ARR0.1_Str:0.034149	ARR0.1_Lyt:0.270899	(ARR0.1_Pat:0.291329	((ARR0_Ciona:0.355370	(((ARR2_Cmi_J:0.103037	((ARR2_Latim:0.025195	((ARR2_Pelod:0.000001	(((ARR2_AnasP:0.014188	((ARR2_Melea:0.000001	(ARR2_Taeni:0.000001	ARR2_Gallu:0.000001):0.009796):0.003254	((ARR2_Nippo:0.000001	ARR2_Halia:0.000001):0.000001	(ARR2_Cucul:0.052818	ARR2_Ophis:0.000001):0.000001):0.000001):0.006367):0.006791	(ARR2_Ornit:0.059753	ARR2_GAFL0:0.013373):0.009176):0.003070	((ARR2_Allig:0.012769	((ARR2_Loxod:0.003141	(((ARR2_Ptero:0.000001	(ARR2_Ailur:0.000001	((ARR2_Tupai:0.024055	ARR2_Micro:0.000001):0.000001	(ARR2_BosTa:0.006394	(ARR2_Equus:0.006614	(ARR2_Canis:0.012930	ARR2_SusSc:0.024669):0.002493):0.003054):0.000001):0.000001):0.000001):0.000001	(ARR2_Pongo:0.037196	(((ARR2_Macac:0.011290	ARR2_PanTr:0.010191):0.009926	(ARR2_HomoS:0.000001	(ARR2_Sorex:0.013049	(ARR2_Rattu:0.000001	ARR2_MusMu:0.003161):0.006233):0.012898):0.000001):0.000001	(ARR2_Ochot:0.009575	ARR2_Ictid:0.003188):0.000001):0.000001):0.003182):0.006430	(ARR2_Oryct:0.000001	ARR2_Dasyp:0.025413):0.000001):0.000001):0.040060	((ARR2_Monod:0.000001	ARR2_Sarco:0.000001):0.000001	(ARR2.1_Mac:0.202102	ARR2_Macro:0.000001):0.000001):0.048613):0.029149):0.000001	(ARR2_Pytho:0.050694	ARR2_Xenop:0.011184):0.011984):0.006355):0.009648):0.039480	(ARR2_Lepis:0.002655	((ARR2a_Xiph:0.040789	((ARR2a_Taki:0.185192	ARR2a_Gast:0.015996):0.020225	(ARR2a_Oreo:0.029934	(ARR2a_Oryz:0.041190
(ARR0.1_Str:0.117279	ARR0.1_Lyt:0.151079	(ARR0.1_Pat:0.286319	(((ARR0_Ciona:0.449110	(((((((ARR2_Latim:0.017579	(ARR2_Cmi_J:0.098004	(ARR2_Catsh:0.007204	ARR2_gnl|S:0.136234):0.025657):0.012123):0.015581	(ARR2_Lepis:0.012347	(ARR2a_NM_0:0.000001	(ARR2a_Asty:0.016277	(ARR2a_Xiph:0.026322	(ARR2a_Gast:0.038685	(ARR2a_Oreo:0.012709	(ARR2a_Oryz:0.056702	(ARR2a_Taki:0.128277	ARR2a_Gadu:0.099604):0.031344):0.010010):0.007306):0.006799):0.026337):0.003275):0.025301):0.037527):0.020263	(ARR2_Pelod:0.000001	(ARR2_Allig:0.006585	(((ARR2_Nippo:0.000001	ARR2_Halia:0.000001):0.000001	(ARR2_Ophis:0.000001	(ARR2_AnasP:0.013187	(ARR2_Taeni:0.010256	(ARR2_Melea:0.000001	(ARR2_Gallu:0.005786	((ARR2_Sorex:0.029584	(ARR2_Dasyp:0.026110	((ARR2_Equus:0.010236	(ARR2_Ptero:0.000001	(ARR2_Ailur:0.000001	(((ARR2_Canis:0.028853	ARR2_Oryct:0.000001):0.000001	(ARR2_SusSc:0.034641	(ARR2_Ochot:0.003229	ARR2_BosTa:0.000001):0.000001):0.003233):0.000001	(ARR2_Tupai:0.003957	ARR2_Micro:0.000001):0.000001):0.000001):0.000001):0.000001):0.000001	(((ARR2_Loxod:0.000001	(ARR2_Ictid:0.003246	(ARR2_Rattu:0.000001	ARR2_MusMu:0.012981):0.003215):0.003239):0.000001	(ARR2_Macac:0.007406	ARR2_PanTr:0.021853):0.001776):0.000001	(ARR2_HomoS:0.000001	ARR2_Pongo:0.026865):0.000001):0.003229):0.009916):0.000001):0.018646	(ARR2_Macro:0.004843	(ARR2_Sarco:0.000001	(ARR2.1_Mac:0.176991	ARR2_Monod:0.000001):0.000001):0.000001):0.044349):0.026175):0.000001):0.006764):0.003322):0.003376):0.000007):0.010252
(ARR0.1_Str:0.051512	ARR0.1_Lyt:0.272523	(ARR0.1_Pat:0.355233	(((ARR0_Ciona:0.346246	((((ARR2.2_Pet:0.156313	((ARR2_Latim:0.017862	((ARR2_Ornit:0.061548	(ARR2_GAFL0:0.010378	(((ARR2_AnasP:0.017717	((ARR2_Ptero:0.000001	(ARR2_Ailur:0.000001	(ARR2_Micro:0.015545	((ARR2_Dasyp:0.014816	((ARR2_BosTa:0.008858	(ARR2_Loxod:0.000001	(ARR2_PanTr:0.008896	(ARR2_HomoS:0.000001	(ARR2_Pongo:0.040173	(ARR2_Ochot:0.008811	(ARR2_Macac:0.003316	(ARR2_Rattu:0.000001	ARR2_MusMu:0.008800):0.005859):0.000001):0.000001):0.000001):0.000001):0.000001):0.002928):0.005896	(ARR2_Tupai:0.003960	(ARR2_Equus:0.000001	(ARR2_Canis:0.017684	ARR2_SusSc:0.031489):0.009798):0.000007):0.000001):0.000001):0.000001	(ARR2_Ictid:0.008866	(ARR2_Sorex:0.038739	ARR2_Oryct:0.008778):0.008954):0.000001):0.000001):0.000001):0.000001):0.045580	(ARR2.1_Mac:0.177454	(ARR2_Monod:0.000001	(ARR2_Macro:0.004548	ARR2_Sarco:0.000007):0.003036):0.000001):0.049544):0.025255):0.000001	(ARR2_Halia:0.000001	((ARR2_Nippo:0.000001	ARR2_Ophis:0.000001):0.000001	(ARR2_Cucul:0.053778	(ARR2_Melea:0.000001	(ARR2_Taeni:0.000001	ARR2_Gallu:0.000001):0.018344):0.009111):0.000001):0.000001):0.012832):0.006564	((ARR2_Pytho:0.032541	ARR2_Xenop:0.014355):0.016561	(ARR2_Allig:0.011806	ARR2_Pelod:0.000001):0.003255):0.009320):0.003560):0.002972):0.029134	((ARR2_Cmi_J:0.078288	(ARR2_Lepis:0.009963	(ARR2a_NM_0:0.002963	(ARR2a_Asty:0.020002	((ARR2a_Xiph:0.005662	ARR2a_Gadu:0.150819):0.027879
(ARR0.1_Str:0.060293	ARR0.1_Lyt:0.201219	((ARR0.1_Pat:0.434452	((ARR0_Ciona:0.382021	(((((ARR2_Latim:0.015897	(ARR2_Cmi_J:0.103099	(ARR2_Catsh:0.030564	ARR2_gnl|S:0.078378):0.010703):0.027936):0.018573	((((((ARR2.1_Mac:0.163633	ARR2_Macro:0.004921):0.000001	(ARR2_Monod:0.000001	ARR2_Sarco:0.000001):0.000001):0.058006	((ARR2_Taeni:0.000002	ARR2_Gallu:0.000001):0.008167	(ARR2_Melea:0.000001	(ARR2_AnasP:0.046340	(ARR2_Ophis:0.000001	(ARR2_Cucul:0.088264	(ARR2_Nippo:0.000001	ARR2_Halia:0.000001):0.000001):0.000006):0.003580):0.003463):0.017038):0.012977):0.028429	((ARR2_GAFL0:0.004307	(ARR2_Ornit:0.070753	(ARR2_Dasyp:0.021475	((ARR2_BosTa:0.001590	ARR2_Tupai:0.027276):0.001925	(ARR2_Equus:0.003618	(((ARR2_Ailur:0.000001	ARR2_Oryct:0.000001):0.000001	(ARR2_Ptero:0.000001	(ARR2_Canis:0.008950	ARR2_SusSc:0.024659):0.002949):0.000001):0.000001	(ARR2_Micro:0.000001	((ARR2_Macac:0.016648	ARR2_PanTr:0.010988):0.010761	((ARR2_Ochot:0.003517	(ARR2_Sorex:0.028462	(ARR2_MusMu:0.010568	(ARR2_Loxod:0.000001	(ARR2_HomoS:0.000001	ARR2_Pongo:0.018093):0.000001):0.000001):0.000001):0.000001):0.000001	(ARR2_Rattu:0.000001	ARR2_Ictid:0.003518):0.000001):0.000001):0.007032):0.000001):0.000001):0.000001):0.014769):0.022708):0.012169):0.009607	(ARR2_Pytho:0.049559	ARR2_Xenop:0.008497):0.008513):0.004377):0.003565	(ARR2_Allig:0.010630	ARR2_Pelod:0.000001):0.000001):0.021809	(ARR2_Lepis:0.009204	(ARR2a_NM_0:0.000001	(ARR2a_Asty:0.020555	(ARR2a_Gadu:0.161031
(ARR0.1_Str:0.075504	ARR0.1_Lyt:0.164521	((ARR0_Ciona:0.380360	((ARR2.2_Pet:0.145578	(((ARR2_GAFL0:0.000001	(ARR2_Ornit:0.056093	(ARR2_Pytho:0.042207	ARR2_Xenop:0.020756):0.012833):0.000006):0.000001	(ARR2_Allig:0.013423	(ARR2_Pelod:0.000001	((((ARR2_BosTa:0.010012	(ARR2_Rattu:0.000001	ARR2_MusMu:0.003322):0.006655):0.000001	((ARR2_Micro:0.000005	ARR2_Oryct:0.006686):0.003322	((ARR2_Ictid:0.003335	(ARR2_Pongo:0.041771	(ARR2_Ailur:0.000001	(((ARR2_Equus:0.010450	(ARR2_Loxod:0.000001	(ARR2_HomoS:0.000001	ARR2_Canis:0.017043):0.000001):0.000001):0.000001	(ARR2_Macac:0.000001	ARR2_PanTr:0.003335):0.000008):0.000001	(ARR2_Ptero:0.000001	(ARR2_Sorex:0.030339	(ARR2_Ochot:0.000001	ARR2_SusSc:0.027528):0.000001):0.002762):0.003887):0.000001):0.000001):0.000001):0.000001	(ARR2_Tupai:0.013091	ARR2_Dasyp:0.023608):0.006664):0.000001):0.000001):0.011757	(ARR2.1_Mac:0.155528	(ARR2_Monod:0.000001	(ARR2_Macro:0.005206	ARR2_Sarco:0.000007):0.003478):0.000001):0.076463):0.031712	(((ARR2_Latim:0.010190	(ARR2_Cmi_J:0.097632	(ARR2_Catsh:0.029081	ARR2_gnl|S:0.131630):0.038725):0.032904):0.019415	(ARR2_Lepis:0.003754	(ARR2a_Asty:0.023515	(ARR2a_NM_0:0.000001	((ARR2a_Xiph:0.018618	(ARR2a_Taki:0.195088	ARR2a_Gast:0.015316):0.031334):0.002161	(ARR2a_Oreo:0.035594	(ARR2a_Oryz:0.045027	ARR2a_Gadu:0.129664):0.017530):0.010932):0.042852):0.007510):0.022988):0.031451):0.024516	(ARR2_Ophis:0.000001	((ARR2_Cucul:0.022229	(ARR2_AnasP:0.028462
(ARR0.1_Str:0.121996	ARR0.1_Lyt:0.196594	((ARR0.1_Pat:0.389387	(ARR0_Sacco:0.086488	(ARR0_Branc:0.235692	(ARR0_Ciona:0.418565	(((((((ARR2_Latim:0.049074	(ARR2_Cmi_J:0.082511	(ARR2_Catsh:0.025638	ARR2_gnl|S:0.124502):0.044703):0.055074):0.028157	(ARR2_Lepis:0.003982	(ARR2a_NM_0:0.006266	(ARR2a_Asty:0.008866	(ARR2a_Gadu:0.153924	((ARR2a_Gast:0.017511	(ARR2a_Taki:0.106605	ARR2a_Oreo:0.025572):0.010854):0.012964	(ARR2a_Oryz:0.058643	ARR2a_Xiph:0.026648):0.009196):0.045300):0.019685):0.014042):0.038865):0.026702):0.015126	(ARR2_Allig:0.015879	(ARR2_Pelod:0.000001	(((((ARR2_Tupai:0.007956	ARR2_Dasyp:0.015699):0.016172	((ARR2_Micro:0.009764	ARR2_Oryct:0.010894):0.005517	((ARR2_BosTa:0.003175	(ARR2_HomoS:0.000001	((ARR2_PanTr:0.016653	(ARR2_Pongo:0.035673	((ARR2_Ochot:0.006493	ARR2_Sorex:0.042212):0.003024	(ARR2_Macac:0.018681	ARR2_Loxod:0.003151):0.000001):0.000001):0.000001):0.000001	(ARR2_Rattu:0.000001	ARR2_MusMu:0.006331):0.003154):0.000001):0.006342):0.009571	(ARR2_Ptero:0.000001	(ARR2_Ailur:0.000001	(ARR2_Ictid:0.009549	(ARR2_Equus:0.000001	(ARR2_Canis:0.005853	ARR2_SusSc:0.019483):0.000121):0.000498):0.000001):0.000001):0.000001):0.000001):0.000001):0.041745	(ARR2.1_Mac:0.212134	(ARR2_Monod:0.000001	(ARR2_Macro:0.008822	ARR2_Sarco:0.001506):0.001676):0.000001):0.055765):0.034301	((ARR2_Taeni:0.000001	ARR2_Gallu:0.005566):0.005210	(ARR2_Melea:0.003181	((ARR2_Halia:0.000001	ARR2_AnasP:0.013416):0.000001
(ARR0.1_Str:0.122142	ARR0.1_Lyt:0.204656	(ARR0.1_Pat:0.346379	(((ARR0_Ciona:0.319231	(((((ARR2_Latim:0.009553	((ARR2_Pelod:0.000001	(ARR2_Allig:0.011899	(((ARR2_Dasyp:0.030366	(ARR2_Oryct:0.012004	(ARR2_Tupai:0.033898	(((ARR2_Sorex:0.036194	(ARR2_Macac:0.000001	(ARR2_Pongo:0.024257	((ARR2_HomoS:0.000001	(ARR2_PanTr:0.009021	ARR2_Loxod:0.002963):0.000001):0.000001	((ARR2_Ictid:0.003132	(ARR2.1_Mac:0.170479	(ARR2_Monod:0.000001	(ARR2_Macro:0.000001	ARR2_Sarco:0.000780):0.005461):0.000001):0.064488):0.002764	(ARR2_Rattu:0.000001	ARR2_MusMu:0.002953):0.014943):0.009036):0.000001):0.000001):0.000001):0.002970	(ARR2_BosTa:0.005988	(ARR2_Ochot:0.012112	ARR2_SusSc:0.021908):0.005845):0.009016):0.002976	(ARR2_Ailur:0.000001	((ARR2_Canis:0.022351	ARR2_Equus:0.003104):0.000002	(ARR2_Ptero:0.000001	ARR2_Micro:0.009385):0.000001):0.000001):0.000001):0.000001):0.003032):0.002822):0.047119	((ARR2_Ophis:0.000001	(ARR2_AnasP:0.017202	(ARR2_Melea:0.000001	(ARR2_Taeni:0.006101	ARR2_Gallu:0.000001):0.006127):0.006142):0.003019):0.000007	(ARR2_Halia:0.000001	(ARR2_Cucul:0.045902	ARR2_Nippo:0.000001):0.000001):0.000001):0.025667):0.000001	((ARR2_Ornit:0.084533	ARR2_GAFL0:0.000001):0.015257	(ARR2_Pytho:0.033466	ARR2_Xenop:0.021078):0.009691):0.005597):0.000001):0.003066):0.033770	((ARR2_Cmi_J:0.112395	(ARR2_Lepis:0.000001	(ARR2a_Asty:0.023804	(ARR2a_NM_0:0.000001	(ARR2a_Xiph:0.021566	((ARR2a_Gast:0.022503	(ARR2a_Taki:0.163436
(ARR0.1_Str:0.134720	ARR0.1_Lyt:0.251652	(ARR0.1_Pat:0.289445	((ARR0_Sacco:0.107663	(ARR0_Branc:0.218132	(ARR0_Ciona:0.456264	((((((ARR2_Cucul:0.067810	(ARR2_Pelod:0.000001	(ARR2_Ophis:0.000001	(ARR2_Allig:0.016181	(((ARR2_AnasP:0.012472	(ARR2_Taeni:0.009977	((((ARR2_Tupai:0.012181	ARR2_Dasyp:0.014963):0.007579	((ARR2_Ptero:0.000001	(((ARR2_BosTa:0.013019	(ARR2_Ochot:0.006373	ARR2_SusSc:0.020013):0.006422):0.003227	((ARR2_HomoS:0.000001	ARR2_Pongo:0.033468):0.000001	((ARR2_Loxod:0.000001	(ARR2_Macac:0.007192	ARR2_PanTr:0.013136):0.003600):0.000001	(ARR2_Ictid:0.013741	(ARR2_Sorex:0.038487	(ARR2_Rattu:0.000001	ARR2_MusMu:0.003186):0.003576):0.013206):0.002497):0.000001):0.003144):0.003270	(ARR2_Canis:0.030373	ARR2_Equus:0.000001):0.000001):0.000001):0.000001	(ARR2_Ailur:0.000001	(ARR2_Micro:0.005948	ARR2_Oryct:0.002123):0.001774):0.000001):0.000001):0.031161	(ARR2.1_Mac:0.248471	(ARR2_Monod:0.000001	(ARR2_Macro:0.000001	ARR2_Sarco:0.002248):0.001074):0.000001):0.019090):0.035880	(ARR2_Melea:0.000001	ARR2_Gallu:0.000001):0.000001):0.006546):0.006551):0.000001	(ARR2_Nippo:0.000001	ARR2_Halia:0.000001):0.000001):0.003295	(ARR2_GAFL0:0.009557	(ARR2_Ornit:0.063568	(ARR2_Pytho:0.062380	ARR2_Xenop:0.019195):0.014909):0.000007):0.009846):0.000001):0.000159):0.003087):0.000002):0.023197	(ARR2_Latim:0.007473	(ARR2_Cmi_J:0.113351	(ARR2_Catsh:0.032422	ARR2_gnl|S:0.101678):0.045363):0.020341):0.015505):0.013863	(ARR2_Lepis:0.000001	((ARR2a_Gadu:0.111516
(ARR0.1_Str:0.087874	ARR0.1_Lyt:0.133970	(ARR0.1_Pat:0.258952	(((ARR0_Ciona:0.440837	(((ARR3_JW869:0.094409	((ARR3_Latim:0.057048	(ARR3_NM_00:0.103230	(ARR3_Pelod:0.066899	(((ARR3_Ornit:0.115150	ARR3_Allig:0.116725):0.051425	(ARR3_Nippo:0.088558	((ARR3_BosTa:0.027327	(ARR3_Equus:0.003389	((ARR3_Sorex:0.000001	(ARR3_Canis:0.021874	ARR3_Ailur:0.047413):0.002190):0.010176	((((ARR3_Ochot:0.016405	(ARR3_Ictid:0.012879	(ARR3_SusSc:0.022923	(ARR3_MusMu:0.000001	ARR3_Rattu:0.012842):0.012095):0.004785):0.000001):0.000001	(ARR3_HomoS:0.000001	(ARR3_Macac:0.019562	(ARR3_NM__0:0.000001	ARR3_PanTr:0.006445):0.000001):0.000001):0.016438):0.006426	(ARR3_Tupai:0.024511	ARR3_Micro:0.008821):0.000001):0.003196	(ARR3_Dasyp:0.012889	(ARR3_Oryct:0.006382	(ARR3_Loxod:0.020095	ARR3_Ptero:0.027669):0.014053):0.000001):0.000001):0.010076):0.003156):0.019949):0.019283	(ARR3.1_Mon:0.013556	(ARR3_Monod:0.006390	(ARR3_Macro:0.003432	ARR3_Sarco:0.004460):0.018011):0.006440):0.063286):0.031559):0.045065):0.041584	(ARR3_GAFD0:0.074035	ARR3_Pytho:0.115413):0.074331):0.025651):0.058774):0.025830):0.011034	((ARR3_gnl|S:0.080823	ARR3_Catsh:0.048917):0.064629	(((ARR3_Lepis:0.022721	(ARR3b_Asty:0.016317	ARR3b_NM_2:0.045812):0.000001):0.014657	((ARR3a_Asty:0.049434	ARR3a_Dani:0.121529):0.031272	(ARR3a_Gadu:0.041530	(ARR3a_Oryz:0.013023	(ARR3a_Taki:0.003208	(ARR3a_Oreo:0.021568	(ARR3a_Gast:0.013174	ARR3a_Xiph:0.003288):0.012842):0.009810):0.000004):0.021311):0.027641):0.079788):0.038970
(ARR0.1_Str:0.070484	ARR0.1_Lyt:0.159658	((ARR0_Ciona:0.500767	(((ARR2.2_Pet:0.190642	((ARR2_Pelod:0.000001	((ARR2_GAFL0:0.030693	(ARR2_Ornit:0.055431	(ARR2_Pytho:0.038207	ARR2_Xenop:0.016406):0.007188):0.010224):0.006794	(ARR2_Allig:0.013541	(ARR2_Ophis:0.000001	(ARR2_Cucul:0.071802	((ARR2_Halia:0.000001	(ARR2_Taeni:0.007026	(ARR2_Melea:0.000001	(ARR2_Gallu:0.000001	((ARR2_Dasyp:0.014191	((ARR2_BosTa:0.006754	(ARR2_HomoS:0.000001	(((ARR2_Pongo:0.041309	(ARR2_Loxod:0.000001	ARR2_Ochot:0.006691):0.000001):0.000001	(ARR2_Macac:0.023871	ARR2_PanTr:0.011509):0.005829):0.000001	(ARR2_MusMu:0.006684	(ARR2_Rattu:0.000001	ARR2_Sorex:0.033615):0.000001):0.010054):0.000001):0.003351):0.006743	((ARR2_Ictid:0.010142	(ARR2_Tupai:0.016485	(ARR2_Ptero:0.000001	(ARR2_Ailur:0.000001	(ARR2_Equus:0.000001	(ARR2_Canis:0.033109	ARR2_SusSc:0.033556):0.003716):0.000007):0.000001):0.000001):0.000001):0.000001	(ARR2_Micro:0.006166	ARR2_Oryct:0.002222):0.001861):0.000001):0.013984):0.022558	(ARR2.1_Mac:0.220814	(ARR2_Monod:0.000001	(ARR2_Macro:0.000001	ARR2_Sarco:0.000007):0.003555):0.000001):0.039349):0.035606):0.000001):0.010347):0.006873):0.000001	(ARR2_Nippo:0.000001	ARR2_AnasP:0.028390):0.000001):0.000002):0.010603):0.000009):0.000001):0.003448):0.016742	((ARR2_Latim:0.015735	(ARR2_Cmi_J:0.109452	(ARR2_Catsh:0.045483	ARR2_gnl|S:0.087104):0.061029):0.008253):0.019081	(ARR2_Lepis:0.000002	(ARR2a_NM_0:0.000001	(ARR2a_Asty:0.010945	(ARR2a_Gadu:0.149069
(ARR0.1_Str:0.146593	ARR0.1_Lyt:0.200483	(ARR0.1_Pat:0.415541	((ARR0_Sacco:0.076106	(ARR0_Branc:0.201328	(ARR0_Ciona:0.435760	((ARR2.2_Pet:0.148064	(((ARR2_Latim:0.026241	((ARR2_Cmi_J:0.109246	(ARR2_Lepis:0.019547	(ARR2a_NM_0:0.008998	(ARR2a_Asty:0.022225	((ARR2a_Oryz:0.063640	(ARR2a_Xiph:0.004861	ARR2a_Gadu:0.154528):0.028378):0.018423	(ARR2a_Gast:0.041029	(ARR2a_Taki:0.177402	ARR2a_Oreo:0.019568):0.025456):0.000001):0.040291):0.003764):0.033137):0.029561):0.022689	(ARR2_Catsh:0.047116	ARR2_gnl|S:0.065064):0.037242):0.015119):0.000002	(ARR2_Allig:0.015073	(ARR2_Pelod:0.000001	((((ARR2_Dasyp:0.005598	(ARR2_Oryct:0.005683	(ARR2_Loxod:0.005659	(ARR2_Ailur:0.000001	(((ARR2_SusSc:0.017456	(ARR2_Equus:0.008822	ARR2_Tupai:0.025445):0.000001):0.000001	(ARR2_Canis:0.017727	(ARR2_BosTa:0.005774	(ARR2_Macac:0.009922	(ARR2_Pongo:0.029743	((ARR2_Ochot:0.008614	(ARR2_PanTr:0.014785	(ARR2_HomoS:0.000001	ARR2_Ictid:0.005767):0.000001):0.000001):0.000001	(ARR2_Sorex:0.050499	(ARR2_Rattu:0.000001	ARR2_MusMu:0.005741):0.002820):0.002918):0.000001):0.000001):0.002877):0.002875):0.000001):0.000001	(ARR2_Ptero:0.000001	ARR2_Micro:0.003012):0.000006):0.000001):0.008758):0.000001):0.005885):0.058514	(ARR2.1_Mac:0.190946	(ARR2_Monod:0.000001	(ARR2_Macro:0.000001	ARR2_Sarco:0.004407):0.001431):0.000001):0.045272):0.026217	(ARR2_Nippo:0.000001	(ARR2_Halia:0.000001	(ARR2_Cucul:0.049505	(ARR2_Ophis:0.000001
(ARR0.1_Str:0.110845	ARR0.1_Lyt:0.191419	((ARR0_Ciona:0.540371	((((((ARR2_Pelod:0.000001	(ARR2_Allig:0.011107	(((ARR2_Oryct:0.000001	(((ARR2_Ptero:0.000001	ARR2_Micro:0.003856):0.000007	((ARR2_BosTa:0.011129	((ARR2_Loxod:0.003651	((ARR2_HomoS:0.000001	ARR2_Pongo:0.049894):0.000001	((ARR2_Sorex:0.037515	(ARR2_Rattu:0.000001	ARR2_MusMu:0.003645):0.003288):0.011378	(ARR2_Ictid:0.011083	(ARR2_Ochot:0.003614	(ARR2.1_Mac:0.233102	(ARR2_Monod:0.000001	(ARR2_Macro:0.009961	ARR2_Sarco:0.000004):0.004086):0.000001):0.053390):0.007399):0.000001):0.003649):0.000001):0.000001	(ARR2_Macac:0.018019	ARR2_PanTr:0.013897):0.013361):0.007383):0.007346	(ARR2_Ailur:0.000001	(ARR2_Tupai:0.004486	ARR2_Dasyp:0.024923):0.008379):0.000001):0.000001):0.000001	(ARR2_SusSc:0.022398	(ARR2_Canis:0.014889	ARR2_Equus:0.003765):0.000002):0.000001):0.003687):0.037505	(ARR2_Cucul:0.057831	((ARR2_Nippo:0.000001	ARR2_Halia:0.000001):0.000001	(ARR2_Gallu:0.000001	(ARR2_Ophis:0.000001	(ARR2_Taeni:0.003693	(ARR2_Melea:0.000001	ARR2_AnasP:0.000001):0.000001):0.000908):0.000906):0.001878):0.003613):0.007681):0.011083	((ARR2_Ornit:0.042670	ARR2_GAFL0:0.016824):0.005235	(ARR2_Pytho:0.035641	ARR2_Xenop:0.020952):0.009098):0.003646):0.011306):0.003601):0.032566	(ARR2_Latim:0.035378	(ARR2_Cmi_J:0.124264	(ARR2_Catsh:0.033771	ARR2_gnl|S:0.095917):0.024607):0.017646):0.017136):0.005491	(ARR2_Lepis:0.013870	((ARR2a_Xiph:0.032251	((ARR2a_Taki:0.217371	ARR2a_Gast:0.033915):0.017293	(ARR2a_Oryz:0.068830
(ARR0.1_Str:0.143231	ARR0.1_Lyt:0.238834	((ARR0.1_Pat:0.510095	(ARR0.2_Str:0.000002	ARR0.2_Lyt:0.156741):0.269339):0.047492	(ARR0_Sacco:0.049412	(ARR0_Branc:0.242389	(ARR0_Ciona:0.405493	((ARR2.2_Pet:0.138975	((((ARR4_Latim:0.148290	ARR4.1_Cal:0.411088):0.043684	(ARR4_Xenop:0.431707	(((ARR4_Ornit:0.245706	((ARR4_Micro:0.111348	(((ARR4_Tupai:0.194975	(ARR4_Macac:0.044060	(ARR4_HomoS:0.000001	(ARR4_Pongo:0.000001	ARR4_PanTr:0.000001):0.000001):0.000002):0.063969):0.059627	(ARR4_Ictid:0.113553	(ARR4_Ochot:0.126562	(ARR4_Rattu:0.016594	ARR4_MusMu:0.060509):0.156198):0.034804):0.020667):0.018382	(((ARR4_Ptero:0.103344	(ARR4_Canis:0.074368	ARR4_Ailur:0.038287):0.052233):0.046802	(ARR4_Equus:0.050815	ARR4_Erina:0.119444):0.021904):0.018954	(ARR4_BosTa:0.041996	ARR4_SusSc:0.048998):0.036377):0.062305):0.023394):0.219362	(ARR4_Macro:0.077290	(ARR4_Sarco:0.078257	ARR4_Monod:0.220641):0.046616):0.176415):0.201158):0.100579	(ARR4_AF203:0.178567	(ARR4_Lepis:0.333983	(((ARR4b_tpe|:0.323936	ARR4b_Asty:0.242854):0.260874	(ARR4a_tpe|:0.133951	(ARR4a_Asty:0.182764	(ARR4a_Gadu:0.287266	(ARR4a_Taki:0.133288	(ARR4a_Oreo:0.055377	(ARR4a_Gast:0.207865	(ARR4a_Xiph:0.085364	ARR4a_NM_0:0.133914):0.057288):0.037308):0.074562):0.092847):0.254556):0.080622):0.253939):0.052647	(ARR4b_Gadu:0.387194	((ARR4b_Oreo:0.109949	(ARR4b_Oryz:0.223079	ARR4b_Xiph:0.259135):0.057447):0.042651	(ARR4b_Gast:0.211937
(ARR0.1_Str:0.099992	ARR0.1_Lyt:0.155388	(ARR0.1_Pat:0.281456	((ARR0_Ciona:0.393013	(((ARR2_Latim:0.015327	((ARR2_GAFL0:0.012898	(((ARR2_Dasyp:0.008203	((((ARR2_Macac:0.018074	((ARR2_Ochot:0.003106	ARR2_BosTa:0.006198):0.003097	(ARR2_Sorex:0.037842	((ARR2_Loxod:0.000001	(ARR2_Pongo:0.035595	(ARR2_PanTr:0.012577	ARR2_HomoS:0.000001):0.000001):0.000001):0.000001	(ARR2_Rattu:0.000001	ARR2_MusMu:0.012433):0.006193):0.000001):0.000001):0.000001):0.009349	(ARR2_Ailur:0.000001	(ARR2_Ictid:0.003100	(ARR2_Equus:0.000001	(ARR2_Canis:0.023266	ARR2_SusSc:0.041282):0.016011):0.000007):0.000001):0.000001):0.000001	(ARR2_Tupai:0.011689	ARR2_Oryct:0.003083):0.003157):0.000001	(ARR2_Ptero:0.000001	ARR2_Micro:0.006534):0.000006):0.007605):0.022628	((ARR2.1_Mac:0.189149	ARR2_Macro:0.000001):0.000001	(ARR2_Monod:0.000001	ARR2_Sarco:0.000001):0.000001):0.047821):0.025885	(ARR2_Ornit:0.066425	((ARR2_AnasP:0.018076	(ARR2_Ophis:0.000001	((ARR2_Melea:0.000001	(ARR2_Taeni:0.004886	ARR2_Gallu:0.000001):0.014875):0.013136	(ARR2_Halia:0.000001	(ARR2_Cucul:0.064097	ARR2_Nippo:0.000001):0.000001):0.000001):0.000001):0.013708):0.009726	((ARR2_Allig:0.009387	ARR2_Pelod:0.000001):0.000001	(ARR2_Pytho:0.041157	ARR2_Xenop:0.015432):0.020937):0.009344):0.000001):0.012542):0.003009):0.026370	((ARR2_Cmi_J:0.094358	(ARR2_Lepis:0.005468	(ARR2a_NM_0:0.003205	(ARR2a_Asty:0.018427	(ARR2a_Gadu:0.105995	(ARR2a_Xiph:0.021435	(ARR2a_Gast:0.030217
(ARR0.1_Str:0.146065	ARR0.1_Lyt:0.220431	(ARR0.1_Pat:0.343342	((ARR0.2_Str:0.014958	ARR0.2_Lyt:0.143320):0.227256	(ARR0_Sacco:0.081687	(ARR0_Branc:0.217538	(ARR0_Ciona:0.578813	((((((ARR2_Latim:0.041818	(ARR2_Catsh:0.006972	ARR2_gnl|S:0.083500):0.085865):0.008119	((((ARR2_Ornit:0.056291	ARR2_GAFL0:0.006442):0.006972	(ARR2_Pytho:0.047970	ARR2_Xenop:0.036074):0.004422):0.005120	((ARR2_Pelod:0.000001	(ARR2_Allig:0.000001	((ARR2_Oryct:0.003432	ARR2_Dasyp:0.027675):0.000001	((ARR2_Ictid:0.010516	(((ARR2_HomoS:0.000001	ARR2_Loxod:0.006879):0.000001	(ARR2_Pongo:0.047228	((ARR2_Macac:0.008407	ARR2_PanTr:0.020493):0.001481	(ARR2_Sorex:0.053455	(ARR2_Rattu:0.000001	ARR2_MusMu:0.010349):0.010535):0.006748):0.000001):0.000001):0.000001	(ARR2_Ochot:0.010368	ARR2_BosTa:0.013922):0.003456):0.010433):0.003459	((ARR2_Ptero:0.000001	ARR2_Micro:0.003692):0.000007	(ARR2_Tupai:0.009164	(ARR2_Ailur:0.000001	(ARR2_Equus:0.000001	(ARR2_Canis:0.021855	ARR2_SusSc:0.028343):0.000001):0.000001):0.000001):0.000001):0.000001):0.007217):0.047335):0.018014):0.000001	(ARR2_Ophis:0.000001	(ARR2_Cucul:0.065395	(ARR2_Halia:0.000001	(ARR2_Nippo:0.000001	(ARR2_AnasP:0.022176	(ARR2_Taeni:0.000001	(ARR2_Melea:0.000001	(ARR2_Gallu:0.000001	((ARR2_Monod:0.000001	ARR2_Sarco:0.000001):0.000001	(ARR2.1_Mac:0.196448	ARR2_Macro:0.009675):0.000001):0.062102):0.000001):0.007509):0.003629):0.007669):0.000001):0.000001):0.000001):0.018978):0.006514):0.021380	(ARR2_Lepis:0.000001
(ARR0.1_Str:0.024057	ARR0.1_Lyt:0.209207	(ARR0.1_Pat:0.258726	((ARR0.2_Str:0.024846	ARR0.2_Lyt:0.080767):0.218371	(ARR0_Sacco:0.063028	(ARR0_Branc:0.146435	(ARR0_Ciona:0.416745	((ARR3_Latim:0.059512	(((ARR3_gnl|S:0.061249	ARR3_Catsh:0.039548):0.032682	(((ARR3_Lepis:0.030206	(ARR3b_Asty:0.002694	ARR3b_NM_2:0.058354):0.008523):0.015217	(ARR3a_Oreo:0.000001	(ARR3a_Gadu:0.035733	(ARR3a_Xiph:0.014448	(ARR3a_Oryz:0.002884	(ARR3a_Taki:0.000001	(ARR3a_Gast:0.002883	(ARR3a_Asty:0.068946	ARR3a_Dani:0.043116):0.038579):0.000001):0.005791):0.002572):0.006244):0.000002):0.058893):0.005371	(ARR3b_Taki:0.259468	ARR3b_Gast:0.132519):0.114085):0.028005):0.018850	(ARR3_JW869:0.094195	(ARR3_NM_00:0.070378	((ARR3_Pelod:0.054105	(ARR3_Nippo:0.038929	((ARR3_BosTa:0.005169	((ARR3_Equus:0.000001	(ARR3_Dasyp:0.002834	(((ARR3_SusSc:0.020487	(ARR3_Ochot:0.017981	((ARR3_Ictid:0.011430	(ARR3_MusMu:0.000001	ARR3_Rattu:0.011336):0.022995):0.008557	(ARR3_HomoS:0.000001	(ARR3_NM__0:0.000001	(ARR3_PanTr:0.000001	ARR3_Macac:0.005724):0.000001):0.000001):0.014510):0.000001):0.000001):0.002837	(ARR3_Tupai:0.032764	ARR3_Micro:0.000001):0.000001):0.002833	(ARR3_Oryct:0.002821	(ARR3_Loxod:0.024467	ARR3_Ptero:0.021671):0.000001):0.000001):0.000001):0.009052):0.000001	(ARR3_Sorex:0.002879	(ARR3_Canis:0.015030	ARR3_Ailur:0.019205):0.015074):0.002984):0.009295):0.031241	(ARR3.1_Mon:0.046437	(ARR3_Monod:0.011999
(ARR0.1_Str:0.112588	ARR0.1_Lyt:0.180934	((ARR0_Ciona:0.359097	(((((ARR2_Latim:0.009090	(ARR2_Cmi_J:0.093446	(ARR2_Catsh:0.012282	ARR2_gnl|S:0.079967):0.052067):0.032522):0.031276	((ARR2_Pelod:0.000001	(ARR2_Allig:0.013533	(((ARR2_AnasP:0.013800	((ARR2_Nippo:0.000001	(ARR2_Halia:0.000001	(ARR2_Cucul:0.069465	ARR2_Ophis:0.000001):0.000001):0.000001):0.000001	(ARR2_Melea:0.000001	(ARR2_Taeni:0.011954	ARR2_Gallu:0.000001):0.012054):0.010278):0.011481):0.005948	(((ARR2_Ptero:0.000001	((ARR2_Ailur:0.000001	(ARR2_Tupai:0.020025	ARR2_Dasyp:0.010011):0.003327):0.000001	(ARR2_Canis:0.040200	ARR2_Equus:0.000001):0.000002):0.000001):0.000001	((ARR2_PanTr:0.006764	((ARR2_HomoS:0.000001	ARR2_Loxod:0.000001):0.000001	((ARR2_Macac:0.007330	ARR2_Pongo:0.013507):0.000001	((ARR2_Ictid:0.010531	((ARR2.1_Mac:0.235639	ARR2_Macro:0.009481):0.000001	(ARR2_Monod:0.000001	ARR2_Sarco:0.000001):0.000001):0.049862):0.006299	(ARR2_Rattu:0.000001	ARR2_MusMu:0.000001):0.009997):0.006717):0.000001):0.000001):0.003158	(ARR2_BosTa:0.006845	(ARR2_SusSc:0.028290	(ARR2_Ochot:0.009361	ARR2_Sorex:0.068878):0.000390):0.013495):0.006727):0.006847):0.000001	(ARR2_Micro:0.006648	ARR2_Oryct:0.009990):0.000325):0.027081):0.007890	((ARR2_Ornit:0.067847	ARR2_GAFL0:0.027652):0.000001	(ARR2_Pytho:0.045673	ARR2_Xenop:0.035819):0.029416):0.013805):0.009045):0.003270):0.017109	(ARR2_Lepis:0.001500	(ARR2a_NM_0:0.000001	(ARR2a_Asty:0.011934	(ARR2a_Gadu:0.132132	((ARR2a_Gast:0.048299
(ARR0.1_Str:0.086732	ARR0.1_Lyt:0.255515	(ARR0.1_Pat:0.343087	(((ARR0_Ciona:0.422225	((ARR2.2_Pet:0.180887	((((ARR2_Latim:0.010592	(((((ARR2_Dasyp:0.020109	(ARR2_Ptero:0.000001	(((ARR2_Ailur:0.000001	(ARR2_BosTa:0.010196	ARR2_Micro:0.000001):0.000001):0.000001	((ARR2_Ictid:0.006802	(ARR2_HomoS:0.000001	((((ARR2_Macac:0.011346	ARR2_PanTr:0.003464):0.003349	(ARR2_Loxod:0.000001	ARR2_Pongo:0.050036):0.000001):0.000001	(ARR2_Rattu:0.000001	ARR2_MusMu:0.003372):0.006762):0.000001	(ARR2_Ochot:0.003375	(ARR2_Sorex:0.034461	ARR2_SusSc:0.027969):0.000001):0.013551):0.000001):0.000001):0.003379	(ARR2_Tupai:0.008849	ARR2_Oryct:0.003287):0.003518):0.000001):0.000001	(ARR2_Canis:0.024909	ARR2_Equus:0.003478):0.000001):0.000001):0.007403):0.030037	(ARR2.1_Mac:0.211435	(ARR2_Monod:0.000001	(ARR2_Macro:0.000001	ARR2_Sarco:0.000007):0.003449):0.000001):0.047623):0.024551	(ARR2_GAFL0:0.009591	(ARR2_Ornit:0.050778	(ARR2_Pytho:0.039136	ARR2_Xenop:0.012991):0.019659):0.000001):0.017421):0.000001	(ARR2_AnasP:0.006949	((ARR2_Melea:0.000001	(ARR2_Taeni:0.006856	ARR2_Gallu:0.000001):0.013900):0.010342	(ARR2_Nippo:0.000001	(ARR2_Halia:0.000001	(ARR2_Cucul:0.072084	ARR2_Ophis:0.000001):0.000001):0.000001):0.000001):0.007036):0.011032):0.007100	(ARR2_Allig:0.006792	ARR2_Pelod:0.000001):0.006883):0.049232):0.015692	(ARR2_Catsh:0.028605	ARR2_gnl|S:0.098873):0.022322):0.014539	(ARR2_Cmi_J:0.071032	(ARR2_Lepis:0.010904	((ARR2a_Xiph:0.033125	((ARR2a_Taki:0.140099
(ARR0.1_Str:0.137043	ARR0.1_Lyt:0.154154	(((ARR0.1_Pat:0.388206	(ARR0_Ciona:0.441777	(((ARR2.2_Pet:0.171334	((ARR2_Petr1:0.060455	(ARR2_Petr2:0.000001	ARR2_AB495:0.000001):0.000004):0.115804	(ARR3_JW869:0.036961	((ARR3_Latim:0.038041	(ARR3_NM_00:0.081771	((((ARR3_Ornit:0.060645	(ARR3_Petro:0.036719	ARR3_Lethe:0.000001):0.558743):0.066596	(ARR3_Nippo:0.050954	((ARR3_Tupai:0.014881	((((ARR3_Ictid:0.007261	ARR3_Ochot:0.010979):0.003593	(ARR3_MusMu:0.000001	ARR3_Rattu:0.003548):0.044470):0.000001	(ARR3_HomoS:0.000001	(ARR3_Macac:0.014551	(ARR3_NM__0:0.000001	ARR3_PanTr:0.000001):0.000001):0.000001):0.007225):0.003608	(ARR3_Micro:0.000001	((ARR3_Oryct:0.003509	(ARR3_Loxod:0.018553	ARR3_Ptero:0.025920):0.017083):0.000001	(ARR3_SusSc:0.023142	(ARR3_Dasyp:0.010875	((ARR3_Sorex:0.010927	(ARR3_Canis:0.011027	ARR3_Ailur:0.036640):0.005148):0.000001	(ARR3_Equus:0.003744	ARR3_BosTa:0.014574):0.003621):0.005037):0.000001):0.000001):0.007209):0.000001):0.010041):0.015356	(ARR3.1_Mon:0.019022	(ARR3_Monod:0.003944	(ARR3_Macro:0.003842	ARR3_Sarco:0.007111):0.040136):0.006514):0.061763):0.034323):0.011518):0.022989	(ARR3_Allig:0.139542	ARR3_Pelod:0.018240):0.015988):0.023402	(ARR3_GAFD0:0.051111	ARR3_Pytho:0.045558):0.068280):0.032273):0.041715):0.000001	((ARR3_gnl|S:0.071188	ARR3_Catsh:0.051836):0.057454	((ARR3b_NM_2:0.050154	(ARR3b_Asty:0.000001	(ARR3_Lepis:0.033486	(ARR3a_Dani:0.084520	(ARR3a_Asty:0.077522
(ARR0.1_Str:0.104340	ARR0.1_Lyt:0.205944	((ARR0.1_Pat:0.395560	(ARR0_Sacco:0.091683	(ARR0_Branc:0.201082	(ARR0_Ciona:0.400739	(((((ARR2.2_Pet:0.184089	((ARR2_Xenop:0.018628	((ARR2_Allig:0.026298	ARR2_Pelod:0.002961):0.010126	(ARR2_Pytho:0.029245	(((ARR2_AnasP:0.012549	(ARR2_Latim:0.020025	(ARR2_Cmi_J:0.063828	(ARR2_Catsh:0.010472	ARR2_gnl|S:0.086757):0.058145):0.024340):0.030975):0.000001	(ARR2_Cucul:0.028307	((ARR2_Halia:0.000001	(ARR2_Nippo:0.000001	ARR2_Ophis:0.000001):0.000001):0.000001	(ARR2_Taeni:0.000001	(ARR2_Gallu:0.000001	(ARR2_Melea:0.000001	((ARR2_Dasyp:0.014973	(ARR2_Oryct:0.006484	((ARR2_Ptero:0.000001	ARR2_Micro:0.013787):0.000001	((ARR2_Ictid:0.003231	(ARR2_Loxod:0.003211	(ARR2_PanTr:0.009887	(((ARR2_Sorex:0.059652	(ARR2_Rattu:0.000001	ARR2_MusMu:0.006437):0.006532):0.006358	(ARR2_HomoS:0.000001	(ARR2_Ochot:0.006441	ARR2_BosTa:0.006462):0.003228):0.000001):0.000001	(ARR2_Macac:0.007618	ARR2_Pongo:0.019673):0.000001):0.000001):0.000001):0.006464):0.003230	(ARR2_Ailur:0.000001	(ARR2_Tupai:0.020551	(ARR2_SusSc:0.016301	(ARR2_Canis:0.004693	ARR2_Equus:0.003267):0.005392):0.000006):0.000001):0.000001):0.000001):0.003326):0.012830):0.032383	(ARR2.1_Mac:0.172823	(ARR2_Monod:0.000001	(ARR2_Macro:0.013409	ARR2_Sarco:0.000007):0.003274):0.000001):0.028932):0.032183):0.006683):0.009993):0.020227):0.006838):0.006840):0.010321	(ARR2_Ornit:0.055934	ARR2_GAFL0:0.003703):0.009225):0.006660):0.000001):0.010384):0.016677	(ARR2_Lepis:0.001992
(ARR0.1_Str:0.134256	ARR0.1_Lyt:0.145914	(((ARR0_Ciona:0.355474	((ARR2.2_Pet:0.160693	((((ARR3_Latim:0.049954	(ARR3_NM_00:0.096895	(ARR3_Pelod:0.064325	((ARR3_Allig:0.153325	((((ARR3_Sorex:0.000001	ARR3_BosTa:0.017030):0.003376	(ARR3_Canis:0.018018	ARR3_Ailur:0.021433):0.012127):0.000001	(ARR3_Equus:0.000001	(ARR3_Micro:0.000001	((ARR3_Ptero:0.022127	(ARR3_Tupai:0.000001	(ARR3_Nippo:0.067023	ARR3_Ornit:0.000002):0.159038):0.034690):0.000001	(((ARR3_SusSc:0.017553	(ARR3_PanTr:0.000001	(ARR3_HomoS:0.000001	(ARR3_NM__0:0.000001	ARR3_Macac:0.003385):0.000001):0.000001):0.006800):0.000001	(ARR3_Ochot:0.026803	(ARR3_Ictid:0.022857	(ARR3_MusMu:0.000001	ARR3_Rattu:0.010073):0.031441):0.006849):0.001012):0.010171	(ARR3_Dasyp:0.003363	(ARR3_Loxod:0.017817	ARR3_Oryct:0.003295):0.000001):0.000001):0.000001):0.002548):0.009857):0.004123):0.029014	(ARR3.1_Mon:0.039054	(ARR3_Monod:0.000001	(ARR3_Macro:0.003556	ARR3_Sarco:0.009997):0.037266):0.002287):0.060764):0.059299):0.026816	(ARR3_GAFD0:0.060765	ARR3_Pytho:0.087395):0.051640):0.026292):0.015407):0.034583):0.015709	((ARR3_JW869:0.084163	(ARR3_gnl|S:0.116515	ARR3_Catsh:0.066889):0.030012):0.035216	((ARR3_Lepis:0.044276	(ARR3b_Asty:0.006850	(ARR3b_NM_2:0.039538	(ARR3a_Dani:0.074434	((ARR3a_Gadu:0.028309	ARR3a_Asty:0.043585):0.024447	((ARR3a_Gast:0.006774	ARR3a_Oryz:0.000001):0.000001	(ARR3a_Taki:0.000001	(ARR3a_Xiph:0.016943	ARR3a_Oreo:0.003522):0.003344):0.003412):0.011083):0.009640):0.056554):0.014767):0.012467):0.015455
(ARR0.1_Str:0.126777	ARR0.1_Lyt:0.193944	(ARR0.1_Pat:0.351917	((ARR0.2_Str:0.015348	ARR0.2_Lyt:0.105842):0.160343	(ARR0_Sacco:0.067857	(ARR0_Branc:0.194182	(ARR0_Ciona:0.398641	(((((ARR2_Petr1:0.059276	(ARR2_Petr2:0.000001	ARR2_AB495:0.000001):0.018794):0.088682	(ARR3_Petro:0.047388	ARR3_Lethe:0.000001):0.458040):0.018571	(((ARR4.1_Cal:0.450016	(ARR4_AB495:0.063362	ARR4_Petro:0.064945):0.333246):0.090140	((ARR4_Allig:0.126443	(((ARR4_Latim:0.219390	(ARR4_Ornit:0.300894	((ARR4_Ailur:0.008967	(ARR4_Canis:0.071653	(ARR4_Tupai:0.182849	((ARR4_Micro:0.092225	(((ARR4_PanTr:0.000001	(ARR4_HomoS:0.003962	(ARR4_Pongo:0.000001	ARR4_Macac:0.050029):0.000001):0.000001):0.106608	(ARR4_Rattu:0.032920	ARR4_MusMu:0.055692):0.189546):0.024249	(ARR4_Ochot:0.148977	ARR4_Ictid:0.095130):0.026773):0.040883):0.031985	((ARR4_Ptero:0.155709	(ARR4_Equus:0.022706	ARR4_Erina:0.085003):0.013897):0.035562	(ARR4_BosTa:0.046232	ARR4_SusSc:0.029086):0.045844):0.000001):0.027498):0.013628):0.067470):0.265628	(ARR4_Macro:0.141805	(ARR4_Sarco:0.173086	ARR4_Monod:0.155394):0.042966):0.165917):0.089729):0.085277):0.030539	(ARR4_Xenop:0.346652	ARR4_AF203:0.142776):0.079731):0.032550	(ARR4_Pelod:0.084277	((ARR4_AnasP:0.006347	(ARR4_Nippo:0.035108	((ARR4_Cucul:0.049542	ARR4_Taeni:0.062646):0.022305	(ARR4_Ophis:0.041873	(ARR4_Halia:0.030765	(ARR4_Strut:0.047616	(ARR4_Gallu:0.013510
(ARR0.1_Str:0.110511	ARR0.1_Lyt:0.173251	(((ARR0.1_Pat:0.329330	(ARR0_Ciona:0.424484	((((ARR2.2_Pet:0.156005	(ARR2_Petr1:0.052790	(ARR2_Petr2:0.000001	ARR2_AB495:0.000001):0.030851):0.073871):0.048470	((ARR3_Latim:0.033604	(((ARR3_NM_00:0.079021	(ARR3_Pelod:0.063196	((ARR3_Allig:0.120303	(((ARR3_BosTa:0.007984	((ARR3_Sorex:0.003264	(ARR3_Canis:0.010663	ARR3_Ailur:0.026212):0.003213):0.003518	(ARR3_Equus:0.003334	(ARR3_Ptero:0.028256	(ARR3_SusSc:0.027389	(ARR3_Dasyp:0.006461	((ARR3_Micro:0.004372	((ARR3_Ochot:0.030837	((ARR3_MusMu:0.000001	ARR3_Rattu:0.012883):0.022899	(ARR3_Macac:0.013078	(ARR3_PanTr:0.003242	(ARR3_HomoS:0.000001	ARR3_NM__0:0.000001):0.000001):0.000001):0.006540):0.000001):0.000001	(ARR3_Ictid:0.003206	ARR3_Tupai:0.017400):0.006494):0.003245):0.006450	(ARR3_Loxod:0.050265	ARR3_Oryct:0.009689):0.000001):0.000001):0.000001):0.000001):0.003522):0.000002):0.011691):0.033683	(ARR3.1_Mon:0.013313	(ARR3_Monod:0.010343	(ARR3_Macro:0.000001	ARR3_Sarco:0.000001):0.032431):0.003088):0.061800):0.014039	(ARR3_Nippo:0.031414	ARR3_Ornit:0.106577):0.042744):0.063418):0.029585	(ARR3_GAFD0:0.042195	ARR3_Pytho:0.115328):0.036269):0.019006):0.038685):0.025438	((ARR3b_NM_2:0.042138	(ARR3b_Asty:0.013109	(ARR3_Lepis:0.039850	((ARR3a_Asty:0.068681	ARR3a_Dani:0.097447):0.042172	(ARR3a_Oreo:0.002318	((ARR3a_Taki:0.000001	(ARR3a_Oryz:0.003215	ARR3a_Gadu:0.053652):0.000001):0.006246	(ARR3a_Gast:0.006529
(ARR0.1_Str:0.203603	ARR0.1_Lyt:0.151420	((ARR0_Ciona:0.407881	((((ARR2.2_Pet:0.102558	((ARR2_Latim:0.029061	(ARR2_Catsh:0.041448	ARR2_gnl|S:0.067630):0.030774):0.007268	((((ARR2_AnasP:0.015634	(ARR2_Nippo:0.000001	(ARR2_Halia:0.000001	(ARR2_Melea:0.000001	(ARR2_Cucul:0.061929	(ARR2_Ophis:0.000001	(ARR2_Taeni:0.000001	ARR2_Gallu:0.000001):0.009463):0.000001):0.000001):0.000001):0.000001):0.004248):0.014239	(ARR2_Pelod:0.000001	(((ARR2_Dasyp:0.012857	(ARR2_Oryct:0.006362	((ARR2_Sorex:0.045461	ARR2_Micro:0.003175):0.012972	(ARR2_Ictid:0.006377	((ARR2_Macac:0.003582	((ARR2_Loxod:0.003165	ARR2_Pongo:0.033363):0.000001	(ARR2_PanTr:0.006454	(ARR2_HomoS:0.000001	((ARR2_BosTa:0.009563	(ARR2_Ochot:0.003168	ARR2_SusSc:0.023119):0.006362):0.003183	(ARR2_Rattu:0.000001	ARR2_MusMu:0.006341):0.009524):0.000002):0.000001):0.000001):0.000001):0.009575	(ARR2_Ailur:0.000001	(ARR2_Tupai:0.000001	(ARR2_Ptero:0.000001	(ARR2_Canis:0.006701	ARR2_Equus:0.000001):0.000001):0.000001):0.000001):0.000001):0.000001):0.000001):0.003272):0.003212):0.028139	(ARR2.1_Mac:0.167367	(ARR2_Monod:0.000001	(ARR2_Macro:0.004414	ARR2_Sarco:0.000007):0.003150):0.000001):0.028023):0.013975	(ARR2_Ornit:0.050782	ARR2_Allig:0.000001):0.004542):0.013378):0.000001):0.001482	(ARR2_GAFL0:0.018948	(ARR2_Pytho:0.056028	ARR2_Xenop:0.022117):0.006965):0.008111):0.024547	(ARR2_Lepis:0.002641	(ARR2_Cmi_J:0.080010	((ARR2a_Asty:0.012407	ARR2a_NM_0:0.000001):0.002234	((ARR2a_Oryz:0.085333
(ARR0.1_Str:0.078125	ARR0.1_Lyt:0.195469	(ARR0.1_Pat:0.315507	((ARR0_Ciona:0.395924	(((ARR2.2_Pet:0.151898	(((ARR2_Petr1:0.036566	(ARR2_Petr2:0.000001	ARR2_AB495:0.000001):0.000002):0.193148	((ARR3_JW869:0.039609	(ARR3_Latim:0.040559	(ARR3_gnl|S:0.068307	ARR3_Catsh:0.032201):0.043736):0.014145):0.016433	(((ARR3_NM_00:0.134079	((ARR3_Ornit:0.104724	ARR3_Allig:0.145194):0.081855	((ARR3_Ochot:0.012551	(((ARR3_Oryct:0.006047	(ARR3_BosTa:0.021202	(ARR3_Ailur:0.037258	(ARR3_Loxod:0.065200	ARR3_Ptero:0.024543):0.000001):0.001682):0.017091):0.000001	((ARR3_SusSc:0.009068	(ARR3_MusMu:0.000001	ARR3_Rattu:0.002999):0.030734):0.007080	((ARR3_Equus:0.000001	((ARR3_Sorex:0.000001	ARR3_Tupai:0.032556):0.000001	(ARR3_PanTr:0.003043	(ARR3_HomoS:0.000001	(ARR3_NM__0:0.000001	ARR3_Macac:0.006102):0.000001):0.000001):0.012226):0.006133):0.000001	(ARR3_Ictid:0.012212	ARR3_Micro:0.000001):0.003045):0.000001):0.000001):0.000001	(ARR3_Dasyp:0.006090	ARR3_Canis:0.026458):0.009235):0.006165):0.025472	((ARR3_Monod:0.000001	(ARR3_Macro:0.000001	ARR3_Sarco:0.009789):0.026756):0.011847	(ARR3.1_Mon:0.025536	ARR3_Nippo:0.054976):0.012621):0.065470):0.060437):0.023193):0.019579	(ARR3_Pelod:0.068890	(ARR3_GAFD0:0.061093	ARR3_Pytho:0.086811):0.087752):0.018814):0.014840	(ARR3_Lepis:0.018233	((ARR3b_Asty:0.000001	(ARR3b_NM_2:0.049330	(ARR3a_Dani:0.067573	(ARR3a_Asty:0.052106	(ARR3a_Gadu:0.028740	((ARR3a_Taki:0.000001
(ARR0.1_Str:0.066891	ARR0.1_Lyt:0.269292	(ARR0.1_Pat:0.460607	((ARR0_Ciona:0.297579	((((ARR2.2_Pet:0.145499	((ARR2_Latim:0.025969	(((ARR2_Xenop:0.018412	((((ARR2_AnasP:0.020556	((ARR2_Oryct:0.015907	(ARR2_Loxod:0.000001	(ARR2_HomoS:0.000001	((ARR2_Ictid:0.003176	(ARR2_Rattu:0.000001	ARR2_MusMu:0.006324):0.006323):0.003170	(ARR2_Pongo:0.037161	((((ARR2_Ptero:0.000001	(ARR2_Sorex:0.035688	ARR2_Micro:0.010044):0.006398):0.000007	(ARR2_Equus:0.003251	((ARR2_Canis:0.017064	ARR2_Ailur:0.000001):0.000001	(ARR2_Tupai:0.003927	ARR2_Dasyp:0.011376):0.007638):0.000001):0.000001):0.000001	(ARR2_SusSc:0.023241	(ARR2_Ochot:0.012801	ARR2_BosTa:0.003170):0.000001):0.003168):0.003265	(ARR2_Macac:0.000001	ARR2_PanTr:0.009580):0.000010):0.000001):0.000001):0.000001):0.003257):0.000001):0.029948	(ARR2.1_Mac:0.201182	(ARR2_Monod:0.000001	(ARR2_Macro:0.004672	ARR2_Sarco:0.000007):0.003194):0.000001):0.056177):0.024321):0.000001	(ARR2_Ophis:0.000001	((ARR2_Nippo:0.000001	ARR2_Halia:0.000001):0.000001	(ARR2_Cucul:0.045470	(ARR2_Melea:0.000001	(ARR2_Taeni:0.000001	ARR2_Gallu:0.000001):0.003186):0.006375):0.000001):0.000002):0.019408):0.003572	(ARR2_Allig:0.006378	ARR2_Pelod:0.003105):0.012321):0.003291	(ARR2_Ornit:0.051751	(ARR2_GAFL0:0.006969	ARR2_Pytho:0.042948):0.006072):0.000001):0.006811):0.021692	(ARR2_Cmi_J:0.108256	(ARR2_Lepis:0.001895	(ARR2a_NM_0:0.003140	(ARR2a_Asty:0.021105	((ARR2a_Xiph:0.000002	ARR2a_Gadu:0.125597):0.033318
(ARR0.1_Str:0.136224	ARR0.1_Lyt:0.158316	(ARR0.1_Pat:0.362180	(((ARR0_Ciona:0.309308	(((((ARR2.2_Pet:0.152196	(((ARR2_Allig:0.012600	(ARR2_Pelod:0.000001	(((((ARR2_Loxod:0.003129	ARR2_Oryct:0.003135):0.000001	(ARR2_Micro:0.003311	((ARR2_Ailur:0.000001	((ARR2_Ptero:0.000001	(ARR2_Canis:0.020703	(ARR2_HomoS:0.000001	(ARR2_Pongo:0.029196	(ARR2_Macac:0.003834	ARR2_PanTr:0.012978):0.003620):0.000001):0.003148):0.000001):0.000001	(ARR2_Ictid:0.000001	(ARR2_MusMu:0.009491	(ARR2_Rattu:0.000001	(ARR2_BosTa:0.000001	(ARR2_Sorex:0.051375	(ARR2_Ochot:0.006310	ARR2_SusSc:0.016321):0.000001):0.009449):0.003144):0.000001):0.003147):0.003145):0.000001):0.000001	(ARR2_Equus:0.016298	(ARR2_Tupai:0.004062	ARR2_Dasyp:0.027953):0.006909):0.000001):0.000001):0.003252):0.028441	((ARR2.1_Mac:0.202789	ARR2_Macro:0.004479):0.000001	(ARR2_Monod:0.000001	ARR2_Sarco:0.000001):0.000001):0.045721):0.032329	((ARR2_Ophis:0.000001	(ARR2_AnasP:0.018200	(ARR2_Melea:0.000001	(ARR2_Taeni:0.000001	ARR2_Gallu:0.000001):0.012751):0.006191):0.012961):0.000007	(ARR2_Nippo:0.000001	(ARR2_Cucul:0.056639	ARR2_Halia:0.000001):0.000001):0.000001):0.012072):0.005792	((ARR2_Ornit:0.047386	ARR2_GAFL0:0.006306):0.015553	(ARR2_Pytho:0.027129	ARR2_Xenop:0.048887):0.012327):0.019188):0.006804):0.000007):0.053722	(ARR2_Lepis:0.006420	(ARR2a_NM_0:0.000001	(ARR2a_Asty:0.034192	(ARR2a_Gadu:0.143018	(ARR2a_Xiph:0.029715	(ARR2a_Gast:0.059551	(ARR2a_Oryz:0.044909
(ARR0.1_Str:0.117857	ARR0.1_Lyt:0.159988	(ARR0.1_Pat:0.456851	((ARR0.2_Str:0.046665	ARR0.2_Lyt:0.095406):0.247460	(ARR0_Sacco:0.106820	(ARR0_Branc:0.218113	(ARR0_Ciona:0.428854	(((ARR2.2_Pet:0.196963	((ARR2_Cmi_J:0.093359	(ARR2_Lepis:0.000001	(ARR2a_Asty:0.007698	(ARR2a_NM_0:0.000001	(ARR2a_Xiph:0.028390	(ARR2a_Oryz:0.049753	(ARR2a_Oreo:0.027671	(ARR2a_Gast:0.030641	(ARR2a_Taki:0.132430	ARR2a_Gadu:0.161666):0.015920):0.012573):0.000001):0.012443):0.040741):0.001739):0.027231):0.028390):0.028799	((ARR2_Latim:0.012979	(ARR2_Catsh:0.023940	ARR2_gnl|S:0.068479):0.051279):0.015582	(ARR2_Pelod:0.000001	(((ARR2_Gallu:0.000001	(ARR2_Nippo:0.000001	(ARR2_Halia:0.000001	(ARR2_Cucul:0.060774	(ARR2_Ophis:0.000001	(ARR2_Melea:0.000001	(ARR2_Taeni:0.009328	ARR2_AnasP:0.000001):0.000001):0.001542):0.001559):0.000001):0.000001):0.000002):0.012618	(ARR2_Allig:0.015338	((ARR2_Dasyp:0.022735	((ARR2_Sorex:0.044607	ARR2_Oryct:0.007655):0.012534	((ARR2_Ailur:0.000001	(ARR2_Equus:0.000001	((ARR2_Canis:0.016095	ARR2_Tupai:0.015016):0.000001	(ARR2_Macac:0.003500	(((ARR2_PanTr:0.003064	ARR2_Pongo:0.009273):0.000001	((ARR2_BosTa:0.009225	(ARR2_Ochot:0.000001	ARR2_SusSc:0.025111):0.009194):0.010463	(ARR2_Ictid:0.009283	(ARR2_Rattu:0.000001	ARR2_MusMu:0.003048):0.006075):0.006667):0.007493):0.000001	(ARR2_HomoS:0.000001	ARR2_Loxod:0.003050):0.000001):0.000001):0.006130):0.000001):0.000001):0.000001
(ARR0.1_Str:0.094306	ARR0.1_Lyt:0.257089	(ARR0.1_Pat:0.333533	(((ARR0_Ciona:0.499931	((ARR2.2_Pet:0.221132	(((ARR2_Petr1:0.051541	(ARR2_Petr2:0.000001	ARR2_AB495:0.000001):0.000002):0.144866	((((ARR3_NM_00:0.134386	(ARR3_Pelod:0.053157	(((ARR3_Nippo:0.000001	ARR3_Ornit:0.000007):0.112095	((ARR3_BosTa:0.021264	((ARR3_Equus:0.000001	(ARR3_Dasyp:0.003409	(ARR3_Oryct:0.017269	((ARR3_Loxod:0.027211	ARR3_Ptero:0.011404):0.015665	(ARR3_SusSc:0.014676	(ARR3_Ochot:0.017665	(((ARR3_Tupai:0.018090	(ARR3_PanTr:0.003459	(ARR3_Macac:0.003465	(ARR3_HomoS:0.000001	ARR3_NM__0:0.000001):0.000001):0.000001):0.017772):0.003269	(ARR3_Ictid:0.003414	ARR3_Micro:0.004927):0.003411):0.000001	(ARR3_MusMu:0.000001	ARR3_Rattu:0.013699):0.038184):0.000001):0.006801):0.003458):0.000001):0.000001):0.006836):0.000002	(ARR3_Sorex:0.007031	(ARR3_Canis:0.007216	ARR3_Ailur:0.072125):0.010195):0.003282):0.017341):0.028514	((ARR3_Macro:0.007287	ARR3_Sarco:0.011071):0.029869	(ARR3_Monod:0.014457	ARR3.1_Mon:0.031543):0.000001):0.067044):0.022830):0.054263	(ARR3_Allig:0.091091	(ARR3_GAFD0:0.077863	ARR3_Pytho:0.068298):0.045241):0.040706):0.019524):0.040825):0.022224	(ARR3_Latim:0.040892	(ARR3_JW869:0.076019	(ARR3_gnl|S:0.072039	ARR3_Catsh:0.077957):0.043262):0.031652):0.031362):0.014084	((ARR3_Lepis:0.020072	((ARR3b_Asty:0.003018	ARR3b_NM_2:0.081474):0.013993	(ARR3a_Asty:0.076293	((ARR3a_Xiph:0.021446	ARR3a_Oreo:0.003161):0.003721	(ARR3a_Taki:0.000001
(ARR0.1_Str:0.096948	ARR0.1_Lyt:0.186111	(ARR0.2_Lyt:0.041343	(ARR0.2_Str:0.040515	((ARR0.1_Pat:0.332623	(ARR0_Ciona:0.354264	(((((ARR2_Cmi_J:0.097379	(((ARR2_Latim:0.016542	(ARR2_Cucul:0.035314	(((((ARR2_Dasyp:0.015269	(ARR2_Ptero:0.000001	(((ARR2_Ailur:0.000001	(ARR2_Canis:0.024741	ARR2_Equus:0.000001):0.000001):0.000001	(ARR2_Tupai:0.008053	((ARR2_HomoS:0.000001	(((ARR2_Ochot:0.004756	(ARR2_BosTa:0.013379	ARR2_SusSc:0.039738):0.005853):0.011573	(ARR2_Ictid:0.005971	(ARR2_Rattu:0.000001	ARR2_MusMu:0.011931):0.011935):0.006317):0.007250	(ARR2_Loxod:0.000001	(ARR2_Sorex:0.049205	ARR2_Pongo:0.054369):0.000001):0.000001):0.000001):0.000001	(ARR2_Macac:0.006982	ARR2_PanTr:0.010031):0.008521):0.008964):0.000001):0.000001	(ARR2_Micro:0.000007	ARR2_Oryct:0.015119):0.008966):0.000001):0.002823):0.030886	(ARR2.1_Mac:0.238483	(ARR2_Monod:0.000001	(ARR2_Macro:0.004362	ARR2_Sarco:0.001386):0.001711):0.000001):0.063123):0.023123	(ARR2_Nippo:0.000001	(ARR2_Halia:0.000001	(ARR2_Melea:0.000001	(ARR2_AnasP:0.011757	(ARR2_Ophis:0.000001	(ARR2_Taeni:0.000001	ARR2_Gallu:0.000001):0.009245):0.000001):0.000001):0.006152):0.000001):0.009422):0.003136	(ARR2_Allig:0.006080	ARR2_Pelod:0.002939):0.008742):0.012921	((ARR2_Ornit:0.027467	ARR2_GAFL0:0.008768):0.000001	(ARR2_Pytho:0.031743	ARR2_Xenop:0.040317):0.014195):0.003172):0.001517):0.033963):0.034448	(ARR2_Catsh:0.039336	ARR2_gnl|S:0.098551):0.048928):0.019647	(ARR2_Lepis:0.007472	(ARR2a_Asty:0.032512
(ARR0.1_Str:0.130827	ARR0.1_Lyt:0.154040	(ARR0.1_Pat:0.317108	(((ARR0_Ciona:0.410274	(((((ARR2_Ornit:0.034948	ARR2_GAFL0:0.009930):0.003165	(ARR2_Pytho:0.059647	ARR2_Xenop:0.006693):0.024475):0.000001	(ARR2_Pelod:0.000001	((((ARR2_Dasyp:0.016351	(ARR2_Oryct:0.003266	(ARR2_Loxod:0.000001	(ARR2_Ictid:0.000001	(ARR2_Ptero:0.000001	((ARR2_Equus:0.006862	(((ARR2_PanTr:0.020640	(ARR2_Rattu:0.000001	ARR2_MusMu:0.003281):0.003277):0.000001	(ARR2_BosTa:0.000001	ARR2_Ailur:0.000001):0.000001):0.000001	(ARR2_Canis:0.024151	(ARR2_HomoS:0.000001	ARR2_Pongo:0.034011):0.000001):0.000001):0.000001):0.000001	((ARR2_Macac:0.008026	(ARR2_Ochot:0.000001	(ARR2_Sorex:0.026566	ARR2_SusSc:0.027584):0.000001):0.006563):0.000001	(ARR2_Tupai:0.025240	ARR2_Micro:0.003453):0.000001):0.000001):0.000001):0.000001):0.003278):0.000001):0.000001):0.014238	((ARR2_Monod:0.000001	ARR2_Sarco:0.000001):0.000001	(ARR2.1_Mac:0.217376	ARR2_Macro:0.009385):0.000001):0.043526):0.037525	(ARR2_Cucul:0.045200	(ARR2_Halia:0.000001	((ARR2_Nippo:0.000001	ARR2_Ophis:0.000001):0.000001	(ARR2_AnasP:0.024085	(ARR2_Taeni:0.010269	(ARR2_Melea:0.000001	ARR2_Gallu:0.000001):0.006869):0.006873):0.000001):0.000001):0.000001):0.013698):0.006573	(ARR2_Allig:0.009883	(((ARR2_Latim:0.018223	ARR2_Cmi_J:0.103689):0.017116	(ARR2_Catsh:0.021975	ARR2_gnl|S:0.103136):0.048899):0.019233	(ARR2_Lepis:0.000001	(ARR2a_NM_0:0.000001	(ARR2a_Asty:0.009938	(ARR2a_Gadu:0.156105
(ARR0.1_Str:0.088952	ARR0.1_Lyt:0.205111	(ARR0.1_Pat:0.328868	(((ARR0_Ciona:0.400208	((ARR2.2_Pet:0.140836	((ARR2_Latim:0.014512	(ARR2_Cmi_J:0.082958	(((ARR2_Pelod:0.000001	((ARR2_Allig:0.008605	(((ARR2_Oryct:0.009075	ARR2_Dasyp:0.012038):0.000001	((ARR2_Ptero:0.000001	ARR2_Tupai:0.008039):0.000001	(ARR2_Micro:0.003158	(ARR2_Ailur:0.000001	((ARR2_Ictid:0.000001	(ARR2_HomoS:0.000001	((ARR2_Sorex:0.050415	(ARR2_Rattu:0.000001	ARR2_MusMu:0.006027):0.005406):0.015839	((ARR2_Ochot:0.006063	ARR2_BosTa:0.015226):0.000001	(ARR2_Loxod:0.006032	(ARR2_Pongo:0.029252	(ARR2_Macac:0.000001	ARR2_PanTr:0.015057):0.000685):0.000001):0.000001):0.000001):0.000001):0.006066):0.003026	(ARR2_Equus:0.000001	(ARR2_Canis:0.003051	ARR2_SusSc:0.031047):0.003610):0.000009):0.000001):0.000001):0.000001):0.006244):0.047670	((ARR2_Monod:0.000001	ARR2_Sarco:0.000001):0.000001	(ARR2.1_Mac:0.149780	ARR2_Macro:0.000001):0.000001):0.059115):0.013839):0.010404	((ARR2_Ophis:0.000001	(ARR2_Nippo:0.000001	(ARR2_Halia:0.000001	(ARR2_Cucul:0.053203	(ARR2_Melea:0.006121	(ARR2_AnasP:0.011867	(ARR2_Taeni:0.000001	ARR2_Gallu:0.011065):0.015277):0.000001):0.006133):0.000001):0.000001):0.000001):0.016288	((ARR2_Ornit:0.075659	ARR2_GAFL0:0.003974):0.014116	(ARR2_Pytho:0.029245	ARR2_Xenop:0.032226):0.011367):0.009039):0.000001):0.012226):0.050588	(ARR2_Lepis:0.002776	(ARR2a_Asty:0.025931	(ARR2a_NM_0:0.002988	((ARR2a_Gast:0.039185	(ARR2a_Xiph:0.005372
(ARR0.1_Str:0.136108	ARR0.1_Lyt:0.156049	(ARR0.2_Lyt:0.033262	(ARR0.2_Str:0.043929	(ARR0.1_Pat:0.358836	(ARR0_Sacco:0.085453	(ARR0_Branc:0.264161	(ARR0_Ciona:0.489569	((ARR3_NM_00:0.082898	(((ARR3_Ornit:0.125812	((ARR3_BosTa:0.003353	((((ARR3_Dasyp:0.003207	(ARR3_Ptero:0.017138	(ARR3_SusSc:0.013525	(ARR3_Canis:0.009840	ARR3_Ailur:0.056745):0.015201):0.018355):0.000001):0.000001	(ARR3_Ochot:0.016524	((ARR3_Tupai:0.010171	((ARR3_Ictid:0.003199	ARR3_Micro:0.000001):0.006411	(ARR3_MusMu:0.000001	ARR3_Rattu:0.009622):0.016083):0.000001):0.000001	(ARR3_Macac:0.009748	(ARR3_HomoS:0.000001	(ARR3_NM__0:0.000001	ARR3_PanTr:0.006468):0.000001):0.000001):0.013066):0.000001):0.006414):0.000001	(ARR3_Loxod:0.041461	ARR3_Oryct:0.012625):0.000001):0.003209	(ARR3_Sorex:0.003217	ARR3_Equus:0.003318):0.000001):0.016053):0.029148	((ARR3.1_Mon:0.023100	ARR3_Nippo:0.050547):0.016873	(ARR3_Monod:0.013441	(ARR3_Macro:0.003310	ARR3_Sarco:0.007541):0.026845):0.002481):0.067006):0.031364):0.057516	(ARR3_Pelod:0.052840	(ARR3_Allig:0.146482	(ARR3_GAFD0:0.057898	ARR3_Pytho:0.145928):0.062605):0.053036):0.029244):0.039664	(ARR3_Latim:0.065547	((ARR3_JW869:0.057958	(ARR3_gnl|S:0.071629	ARR3_Catsh:0.056116):0.033501):0.041350	(((ARR3_Lepis:0.022947	(ARR3b_Asty:0.006002	ARR3b_NM_2:0.069331):0.013198):0.009466	(ARR3a_Asty:0.058219	(ARR3a_Gadu:0.012383	(ARR3a_Oryz:0.002047	(ARR3a_Taki:0.000001
(ARR0.1_Str:0.121418	ARR0.1_Lyt:0.236308	(ARR0.1_Pat:0.278568	((ARR0_Ciona:0.482973	((((((ARR2_Latim:0.035050	((ARR2_Allig:0.011074	(ARR2_Pelod:0.000001	(ARR2_Ophis:0.000001	(((ARR2_Ornit:0.063262	((ARR2_Dasyp:0.016167	((ARR2_Loxod:0.000001	ARR2_Oryct:0.007391):0.000001	(((ARR2_Ochot:0.007501	(ARR2_Ictid:0.007506	((ARR2_Ailur:0.000001	((ARR2_BosTa:0.007453	(ARR2_Macac:0.004455	ARR2_PanTr:0.009737):0.009582):0.000001	(ARR2_HomoS:0.000001	(ARR2_Canis:0.018158	(ARR2_Equus:0.000001	ARR2_SusSc:0.007077):0.000018):0.001491):0.000001):0.000001):0.000001	(ARR2_Rattu:0.000001	ARR2_MusMu:0.003720):0.003721):0.000001):0.000001):0.000001	(ARR2_Ptero:0.000001	(ARR2_Sorex:0.037705	ARR2_Micro:0.000001):0.003709):0.000010):0.000001	(ARR2_Pongo:0.019307	ARR2_Tupai:0.028675):0.021175):0.007551):0.006154):0.019061	(ARR2.1_Mac:0.261816	(ARR2_Monod:0.000001	(ARR2_Macro:0.000001	ARR2_Sarco:0.000007):0.003633):0.000001):0.031303):0.017865):0.019017	ARR2_GAFL0:0.014840):0.000001	(((ARR2_Halia:0.000001	(ARR2_Cucul:0.040854	ARR2_Nippo:0.000001):0.000001):0.000001	(ARR2_AnasP:0.028879	(ARR2_Taeni:0.000001	(ARR2_Melea:0.000001	ARR2_Gallu:0.000001):0.007337):0.003505):0.007531):0.011136	(ARR2_Pytho:0.037366	ARR2_Xenop:0.020892):0.003699):0.000007):0.003735):0.000007):0.000001):0.043108	(ARR2_Lepis:0.003253	(ARR2a_Asty:0.023233	(ARR2a_NM_0:0.000001	(ARR2a_Xiph:0.025130	((ARR2a_Taki:0.190011	ARR2a_Gast:0.012242):0.016083	(ARR2a_Oreo:0.022615
(ARR0.1_Str:0.138368	ARR0.1_Lyt:0.197390	(ARR0.1_Pat:0.395861	(((ARR0_Ciona:0.395451	(((((ARR2_Latim:0.020430	((((ARR2_AnasP:0.019254	(ARR2_Halia:0.000001	(ARR2_Nippo:0.000001	((ARR2_Cucul:0.055085	ARR2_Ophis:0.000001):0.000001	(ARR2_Melea:0.000001	(ARR2_Taeni:0.003960	ARR2_Gallu:0.000001):0.012024):0.019244):0.000001):0.000001):0.021781):0.008422	(ARR2_Pelod:0.000001	(ARR2_Allig:0.004808	(((ARR2_Micro:0.006639	(ARR2_Ailur:0.000001	(ARR2_Tupai:0.020893	((((ARR2_Ochot:0.022750	ARR2_BosTa:0.016080):0.003142	(ARR2_Pongo:0.033438	(ARR2_HomoS:0.000001	(ARR2_Loxod:0.003168	(ARR2_Macac:0.007663	ARR2_PanTr:0.022632):0.000960):0.000001):0.000001):0.000001):0.003175	(ARR2_Ictid:0.000001	(ARR2_Rattu:0.000001	(ARR2_MusMu:0.019194	ARR2_Sorex:0.045097):0.000001):0.012757):0.003184):0.003185	(ARR2_Ptero:0.000001	(ARR2_Equus:0.000001	(ARR2_Canis:0.011708	ARR2_SusSc:0.018270):0.001847):0.004667):0.000001):0.000001):0.000001):0.000001):0.003275	(ARR2_Oryct:0.009581	ARR2_Dasyp:0.025650):0.000001):0.030302	(ARR2.1_Mac:0.187276	(ARR2_Monod:0.000001	(ARR2_Macro:0.000001	ARR2_Sarco:0.006066):0.003565):0.000001):0.041192):0.034159):0.011627):0.012322):0.013633	((ARR2_Ornit:0.090043	ARR2_GAFL0:0.005621):0.007754	(ARR2_Pytho:0.028187	ARR2_Xenop:0.030725):0.020410):0.003387):0.006756	((ARR2_Lepis:0.000001	(ARR2a_NM_0:0.000001	(ARR2a_Asty:0.031540	(ARR2a_Gadu:0.101546	((ARR2a_Taki:0.276615	ARR2a_Gast:0.023429):0.007537	(ARR2a_Xiph:0.015111
(ARR0.1_Str:0.027864	ARR0.1_Lyt:0.180916	(ARR0.1_Pat:0.463705	(((ARR0_Ciona:0.425067	(((((ARR2.2_Pet:0.189572	(ARR2_Petr1:0.041786	(ARR2_Petr2:0.000001	ARR2_AB495:0.000001):0.000001):0.190035):0.016568	(((((ARR2_Pelod:0.000001	(ARR2_Allig:0.008813	((ARR2_Dasyp:0.018102	(ARR2_Oryct:0.009116	(ARR2_Loxod:0.006054	(ARR2_Micro:0.009598	(ARR2_Ptero:0.000001	(ARR2_Ictid:0.006134	((ARR2_Tupai:0.022874	(ARR2_Ailur:0.000001	(ARR2_Equus:0.000001	(ARR2_Canis:0.015612	ARR2_SusSc:0.008026):0.002071):0.000007):0.000001):0.000001	(ARR2_Pongo:0.032775	((ARR2_Sorex:0.018497	(ARR2_HomoS:0.000001	(ARR2_Macac:0.007158	ARR2_PanTr:0.016476):0.016379):0.000001):0.000001	((ARR2_Ochot:0.003062	ARR2_BosTa:0.003051):0.002588	(ARR2_Rattu:0.000001	ARR2_MusMu:0.006125):0.001620):0.001893):0.000001):0.006128):0.000001):0.000001):0.000001):0.006366):0.000001):0.003408):0.041421	(ARR2.1_Mac:0.198482	(ARR2_Monod:0.000001	(ARR2_Macro:0.000001	ARR2_Sarco:0.002939):0.000137):0.000001):0.051840):0.031499):0.006783):0.000001	(ARR2_AnasP:0.020582	(ARR2_Ophis:0.000001	((ARR2_Halia:0.000001	(ARR2_Cucul:0.042463	ARR2_Nippo:0.000001):0.000001):0.000001	(ARR2_Melea:0.000001	(ARR2_Taeni:0.005062	ARR2_Gallu:0.000001):0.010223):0.012232):0.000001):0.008240):0.012018):0.007891	(ARR2_Pytho:0.025509	ARR2_Xenop:0.028859):0.010384):0.006916	(ARR2_Ornit:0.074823	ARR2_GAFL0:0.012219):0.007453):0.004663	(ARR2_Latim:0.020292	((ARR2_Lepis:0.000001	(((ARR2a_Xiph:0.031656	(ARR2a_Taki:0.237078
(ARR0.1_Str:0.095633	ARR0.1_Lyt:0.142466	(ARR0.2_Lyt:0.021653	(ARR0.2_Str:0.017086	(ARR0.1_Pat:0.404072	(ARR0_Sacco:0.059234	(ARR0_Branc:0.113380	(ARR0_Ciona:0.518701	((((ARR2_Latim:0.023007	((ARR2_Pelod:0.000001	(ARR2_Allig:0.006995	(((ARR2_Dasyp:0.028340	(((((ARR2_Pongo:0.032071	(ARR2_Macac:0.000001	ARR2_PanTr:0.007071):0.000009):0.000001	(ARR2_HomoS:0.000001	ARR2_Loxod:0.000001):0.000001):0.000001	(ARR2_Ochot:0.006969	ARR2_BosTa:0.028223):0.006989):0.006973	((ARR2_Ictid:0.000001	(ARR2.1_Mac:0.178315	(ARR2_Monod:0.000001	(ARR2_Macro:0.000001	ARR2_Sarco:0.002967):0.000503):0.000001):0.074176):0.000001	(ARR2_Sorex:0.057084	(ARR2_Rattu:0.000001	ARR2_MusMu:0.006916):0.000001):0.024535):0.006989):0.003493	((ARR2_Tupai:0.004374	ARR2_Oryct:0.003128):0.003881	(ARR2_Ailur:0.000001	(ARR2_Micro:0.000001	(ARR2_Ptero:0.000001	(ARR2_Equus:0.000001	(ARR2_Canis:0.007697	ARR2_SusSc:0.031545):0.002053):0.012775):0.000001):0.000001):0.000001):0.000001):0.003540):0.038171	(ARR2_GAFL0:0.006905	(ARR2_Ornit:0.058586	(ARR2_Pytho:0.038941	ARR2_Xenop:0.036755):0.007178):0.000006):0.003576):0.000001	(ARR2_Halia:0.000001	(ARR2_Nippo:0.000001	(ARR2_Cucul:0.072058	(ARR2_Ophis:0.000001	((ARR2_Melea:0.000001	ARR2_Gallu:0.000001):0.014055	(ARR2_Taeni:0.006969	ARR2_AnasP:0.000001):0.000001):0.000007):0.003529):0.000001):0.000001):0.017927):0.003689):0.007408):0.025546	((ARR2_Lepis:0.004613	(ARR2a_NM_0:0.010519	(ARR2a_Asty:0.025568
(ARR0.1_Str:0.067932	ARR0.1_Lyt:0.203739	((ARR0.1_Pat:0.327700	(ARR0_Sacco:0.073783	(ARR0_Branc:0.151619	(ARR0_Ciona:0.375071	(((ARR2.2_Pet:0.182754	(((ARR2_Latim:0.029839	(((ARR2_Allig:0.009947	(ARR2_Ornit:0.039489	(((ARR2_Oryct:0.003341	ARR2_Dasyp:0.006683):0.000001	((ARR2_Ictid:0.003360	(ARR2_Loxod:0.003337	((ARR2_Pongo:0.023735	((ARR2_HomoS:0.000001	(ARR2_Macac:0.003928	ARR2_PanTr:0.003326):0.003493):0.000001	(ARR2_Ochot:0.010133	ARR2_BosTa:0.013473):0.003343):0.000001):0.000001	(ARR2_Sorex:0.027413	(ARR2_Rattu:0.000001	ARR2_MusMu:0.010037):0.010199):0.003188):0.000001):0.006720):0.003357	(ARR2_SusSc:0.023836	((ARR2_Ptero:0.000001	ARR2_Micro:0.003558):0.000006	(ARR2_Ailur:0.000001	(ARR2_Tupai:0.022494	(ARR2_Canis:0.028297	ARR2_Equus:0.000001):0.000007):0.000001):0.000001):0.000001):0.000001):0.003397):0.019260	(ARR2.1_Mac:0.191064	(ARR2_Monod:0.000001	(ARR2_Macro:0.004697	ARR2_Sarco:0.000007):0.003425):0.000001):0.044312):0.031398):0.009255):0.010640	(ARR2_Pelod:0.000001	((ARR2_Ophis:0.000001	(ARR2_Halia:0.000001	(ARR2_Cucul:0.044173	(ARR2_Nippo:0.000001	(ARR2_AnasP:0.030557	(ARR2_Melea:0.000001	(ARR2_Taeni:0.000001	ARR2_Gallu:0.000001):0.000001):0.006790):0.000001):0.000001):0.000001):0.000001):0.017085	(ARR2_GAFL0:0.003826	(ARR2_Pytho:0.022230	ARR2_Xenop:0.037691):0.029796):0.009520):0.000001):0.000001):0.034768	(ARR2_Lepis:0.000001	(ARR2a_NM_0:0.000001	(ARR2a_Asty:0.019932	((ARR2a_Gast:0.020492
(ARR0.1_Str:0.108783	ARR0.1_Lyt:0.187536	((ARR0_Sacco:0.057473	(ARR0.1_Pat:0.422352	(ARR0.2_Str:0.007585	ARR0.2_Lyt:0.117339):0.213327):0.055058):0.092907	(ARR0_Branc:0.181676	(ARR0_Ciona:0.355477	(((((((ARR2_Pelod:0.000001	(ARR2_Allig:0.015014	(((((ARR2_Ictid:0.002942	(ARR2_Macac:0.003358	((ARR2_PanTr:0.005961	(ARR2_Loxod:0.000001	(ARR2_HomoS:0.000001	(ARR2_Pongo:0.045848	(ARR2_Rattu:0.000001	ARR2_MusMu:0.002921):0.014705):0.000001):0.000001):0.000001):0.000001	(ARR2_Ochot:0.002931	(ARR2_Sorex:0.041839	ARR2_SusSc:0.024398):0.000001):0.014719):0.000001):0.002937):0.000001	(ARR2_Ailur:0.000001	((ARR2_BosTa:0.011829	(ARR2_Oryct:0.000001	((ARR2_Tupai:0.003854	ARR2_Dasyp:0.013257):0.004500	(ARR2_Canis:0.018821	ARR2_Equus:0.000001):0.000002):0.000001):0.000001):0.000001	(ARR2_Ptero:0.000001	ARR2_Micro:0.006305):0.000002):0.000001):0.003054):0.020787	((ARR2.1_Mac:0.198405	ARR2_Macro:0.008603):0.000001	(ARR2_Monod:0.000001	ARR2_Sarco:0.000001):0.000001):0.020919):0.032280	(ARR2_AnasP:0.006919	(((ARR2_Nippo:0.000001	ARR2_Halia:0.000001):0.000001	(ARR2_Melea:0.000001	(ARR2_Taeni:0.004926	ARR2_Gallu:0.000001):0.009944):0.005930):0.000001	(ARR2_Cucul:0.048471	ARR2_Ophis:0.000001):0.000001):0.005978):0.000001):0.010881	((ARR2_Ornit:0.052820	ARR2_GAFL0:0.016047):0.000001	(ARR2_Pytho:0.039093	ARR2_Xenop:0.014408):0.011065):0.018075):0.010686):0.002912):0.014245	(ARR2_Lepis:0.006815	(ARR2_Cmi_J:0.086281	(ARR2a_NM_0:0.000001	(ARR2a_Asty:0.009671
(ARR0.1_Str:0.093782	ARR0.1_Lyt:0.178992	(ARR0.2_Lyt:0.000001	(ARR0.2_Str:0.032073	((ARR0.1_Pat:0.410033	(ARR0_Ciona:0.397394	((((ARR2_Latim:0.031241	((ARR2_Lepis:0.007698	(ARR2_Cmi_J:0.096561	(ARR2a_NM_0:0.003260	(ARR2a_Asty:0.011889	((ARR2a_Oryz:0.073336	(ARR2a_Oreo:0.017120	(ARR2a_Taki:0.137923	ARR2a_Gadu:0.072897):0.020904):0.007437):0.010380	(ARR2a_Gast:0.041913	ARR2a_Xiph:0.014485):0.006155):0.027494):0.004033):0.011005):0.014581):0.024753	(ARR2_Catsh:0.023654	ARR2_gnl|S:0.082303):0.050619):0.011467):0.002977	(ARR2_Pelod:0.000001	(ARR2_Allig:0.012938	((ARR2_Halia:0.000001	(ARR2_Nippo:0.000001	(((ARR2_Taeni:0.000268	ARR2_AnasP:0.025664):0.000610	ARR2_Ophis:0.000001):0.002316	(ARR2_Melea:0.000001	(ARR2_Gallu:0.000001	((ARR2_Sorex:0.039500	(ARR2_Dasyp:0.009511	(((((ARR2_HomoS:0.000001	(ARR2_Loxod:0.000001	ARR2_Pongo:0.047102):0.000001):0.000001	(ARR2_Macac:0.007190	ARR2_PanTr:0.004854):0.004908):0.000001	(ARR2_BosTa:0.012670	(ARR2_Ochot:0.003339	ARR2_SusSc:0.033343):0.003112):0.006535):0.003169	(ARR2_Ictid:0.000001	(ARR2_Rattu:0.000001	ARR2_MusMu:0.009512):0.015924):0.006377):0.003188	((ARR2_Micro:0.000002	ARR2_Oryct:0.009623):0.003177	((ARR2_Ptero:0.000001	ARR2_Tupai:0.008183):0.000001	(ARR2_Ailur:0.000001	(ARR2_Canis:0.008939	ARR2_Equus:0.000001):0.001135):0.000001):0.000001):0.000001):0.012818):0.000001):0.019713	((ARR2_Monod:0.000001	ARR2_Sarco:0.000001):0.000001
(ARR0.1_Str:0.060819	ARR0.1_Lyt:0.223862	((ARR0.1_Pat:0.439420	(ARR0_Sacco:0.070008	(ARR0_Branc:0.143959	(ARR0_Ciona:0.421687	((ARR2.2_Pet:0.125098	((ARR2_Petr1:0.062029	(ARR2_Petr2:0.000001	ARR2_AB495:0.000001):0.006454):0.153431	(((ARR3_Latim:0.037873	(((ARR3_NM_00:0.114677	((ARR3_Pelod:0.043202	(ARR3_Allig:0.123650	(((ARR3_BosTa:0.010856	(ARR3_Sorex:0.000001	(ARR3_Ochot:0.028767	((ARR3_Micro:0.000001	((((ARR3_Ptero:0.035719	ARR3_Tupai:0.015522):0.000001	(ARR3_NM__0:0.000001	(ARR3_HomoS:0.000001	(ARR3_PanTr:0.000001	ARR3_Macac:0.005921):0.000001):0.000001):0.005939):0.002945	((ARR3_Equus:0.006154	(ARR3_Canis:0.031903	ARR3_Ailur:0.024026):0.017846):0.006297	(ARR3_SusSc:0.010775	(ARR3_MusMu:0.000001	ARR3_Rattu:0.005894):0.038123):0.002992):0.000002):0.000001	(ARR3_Loxod:0.028404	ARR3_Oryct:0.000001):0.000001):0.000008):0.008901	(ARR3_Dasyp:0.008939	ARR3_Ictid:0.011874):0.000001):0.000001):0.008932):0.016884):0.036597	((ARR3_Monod:0.000001	ARR3.1_Mon:0.046567):0.000002	(ARR3_Macro:0.000001	ARR3_Sarco:0.011793):0.017831):0.047392):0.013124	(ARR3_Nippo:0.065464	ARR3_Ornit:0.031398):0.088120):0.012734):0.032763):0.006955	(ARR3_GAFD0:0.057967	ARR3_Pytho:0.092987):0.041682):0.023273):0.009254	((ARR3_Lepis:0.029602	(ARR3b_Asty:0.003072	(ARR3b_NM_2:0.048368	((ARR3a_Asty:0.040785	ARR3a_Dani:0.062640):0.004619	(ARR3a_Taki:0.000001	(ARR3a_Oryz:0.005996	(ARR3a_Gadu:0.027370
(ARR0.1_Str:0.075120	ARR0.1_Lyt:0.163628	(ARR0.1_Pat:0.363725	((ARR0.2_Str:0.033630	ARR0.2_Lyt:0.110689):0.208230	((ARR0_Ciona:0.403941	(((ARR2.2_Pet:0.183102	(ARR2_Petr1:0.016976	(ARR2_Petr2:0.000001	ARR2_AB495:0.000001):0.030835):0.136559):0.054938	((((ARR2_Pelod:0.000001	(((ARR2_Allig:0.006111	(ARR2_Ornit:0.028720	((ARR2_Dasyp:0.027716	(ARR2_Ictid:0.006650	((((ARR2_Ptero:0.000001	ARR2_Tupai:0.012753):0.000001	(ARR2_Ailur:0.000001	(ARR2_Equus:0.003392	(ARR2_Canis:0.023949	ARR2_SusSc:0.023670):0.000002):0.000002):0.000001):0.000001	((ARR2_Macac:0.004008	ARR2_PanTr:0.012367):0.012409	((ARR2_BosTa:0.000001	(ARR2_HomoS:0.000001	(ARR2_Ochot:0.006597	(ARR2_Loxod:0.000001	ARR2_Pongo:0.037454):0.000001):0.000001):0.000001):0.000001	(ARR2_Sorex:0.054015	(ARR2_Rattu:0.000001	ARR2_MusMu:0.006612):0.000001):0.003297):0.000001):0.003304):0.000001	(ARR2_Micro:0.003442	ARR2_Oryct:0.008436):0.008200):0.000001):0.009623):0.032132	(ARR2.1_Mac:0.243704	(ARR2_Monod:0.000001	(ARR2_Macro:0.004525	ARR2_Sarco:0.000007):0.003333):0.000001):0.061718):0.019067):0.018865):0.014501	((ARR2_Ophis:0.000001	(ARR2_AnasP:0.030283	(ARR2_Melea:0.000001	(ARR2_Taeni:0.004967	ARR2_Gallu:0.000001):0.015134):0.013294):0.013587):0.000007	(ARR2_Halia:0.000001	(ARR2_Cucul:0.048032	ARR2_Nippo:0.000001):0.000001):0.000001):0.033911):0.000001	(ARR2_GAFL0:0.021587	(ARR2_Pytho:0.023335	ARR2_Xenop:0.041953):0.008736):0.005070):0.003399):0.000001	((ARR2_Latim:0.020374	(ARR2_Cmi_J:0.112793
(ARR0.1_Str:0.092113	ARR0.1_Lyt:0.139279	((ARR0_Ciona:0.373806	(((((ARR2_Latim:0.035946	(((ARR2_Pelod:0.003320	(ARR2_Allig:0.016633	(((ARR2_Dasyp:0.026394	(ARR2_Oryct:0.006646	(ARR2_Ailur:0.000001	(((ARR2_Equus:0.006786	(ARR2_Ptero:0.000001	ARR2_Micro:0.010448):0.000001):0.000001	(ARR2_Canis:0.023871	(ARR2_Ictid:0.016914	(ARR2_Loxod:0.003298	(((ARR2_HomoS:0.000001	(ARR2_Ochot:0.010004	ARR2_BosTa:0.003302):0.003315):0.000001	(ARR2_Macac:0.007709	ARR2_PanTr:0.012131):0.004984):0.000001	(ARR2_Pongo:0.042842	(ARR2_Sorex:0.037057	(ARR2_Rattu:0.000001	ARR2_MusMu:0.013310):0.003397):0.003214):0.000001):0.000001):0.006633):0.003325):0.000001):0.000001	(ARR2_SusSc:0.023689	ARR2_Tupai:0.038202):0.000001):0.000001):0.003313):0.003708):0.018698	(ARR2.1_Mac:0.227009	(ARR2_Monod:0.000001	(ARR2_Macro:0.004450	ARR2_Sarco:0.000001):0.003355):0.000001):0.051580):0.030016	(ARR2_Ophis:0.000001	(ARR2_Cucul:0.084818	(ARR2_Nippo:0.000001	(ARR2_Halia:0.000001	(ARR2_AnasP:0.013024	(ARR2_Taeni:0.010079	(ARR2_Melea:0.000001	ARR2_Gallu:0.000001):0.006754):0.003314):0.003378):0.000001):0.000001):0.000002):0.013751):0.003315):0.000001):0.011645	((ARR2_Ornit:0.056101	ARR2_GAFL0:0.018439):0.003446	(ARR2_Pytho:0.027528	ARR2_Xenop:0.031996):0.015202):0.003381):0.012316	((ARR2_Lepis:0.002512	(ARR2a_NM_0:0.003464	(ARR2a_Asty:0.009615	(ARR2a_Oreo:0.029384	((ARR2a_Gast:0.023540	(ARR2a_Taki:0.125911	ARR2a_Gadu:0.139018):0.017820):0.013144	(ARR2a_Oryz:0.065522
(ARR0.1_Str:0.145278	ARR0.1_Lyt:0.139740	(ARR0.2_Lyt:0.050994	(ARR0.2_Str:0.025705	(ARR0.1_Pat:0.390343	((ARR0_Ciona:0.469772	(((((((ARR2_Pelod:0.000001	(ARR2_Allig:0.006075	((ARR2_GAFL0:0.018152	((ARR2_AnasP:0.005751	(((ARR2_Oryct:0.009127	ARR2_Dasyp:0.021290):0.000001	(ARR2_Tupai:0.018939	((ARR2_Ptero:0.000001	(ARR2_Sorex:0.043644	ARR2_Micro:0.006262):0.006156):0.000007	(ARR2_Ailur:0.000001	((((ARR2_Macac:0.007045	ARR2_PanTr:0.008505):0.003810	(ARR2_Pongo:0.031534	((ARR2_HomoS:0.000001	ARR2_Loxod:0.003019):0.000001	(ARR2_Ochot:0.006054	(ARR2_BosTa:0.000001	ARR2_SusSc:0.018475):0.003025):0.003033):0.000001):0.000001):0.003025	(ARR2_Ictid:0.000001	(ARR2_Rattu:0.000001	ARR2_MusMu:0.003020):0.012136):0.003034):0.003035	(ARR2_Canis:0.018899	ARR2_Equus:0.000001):0.000007):0.000001):0.000001):0.000001):0.003088):0.027253	((ARR2_Monod:0.000001	ARR2_Sarco:0.000001):0.000001	(ARR2.1_Mac:0.172482	ARR2_Macro:0.008441):0.000001):0.045683):0.019890):0.000001	(ARR2_Nippo:0.000001	((ARR2_Halia:0.000001	(ARR2_Cucul:0.037048	ARR2_Ophis:0.000001):0.000001):0.000001	(ARR2_Ornit:0.073530	(ARR2_Melea:0.000001	(ARR2_Taeni:0.006126	ARR2_Gallu:0.000001):0.009261):0.000001):0.015458):0.000001):0.012801):0.006401):0.009744	(ARR2_Pytho:0.020026	ARR2_Xenop:0.024525):0.013682):0.000001):0.006222):0.041759	((ARR2_Latim:0.007121	ARR2_Cmi_J:0.103613):0.018348	(ARR2_Catsh:0.029255	ARR2_gnl|S:0.088226):0.061931):0.015844):0.008056	(ARR2_Lepis:0.000001	(ARR2a_NM_0:0.000001
(ARR0.1_Str:0.139255	ARR0.1_Lyt:0.175549	((ARR0_Ciona:0.387444	((((((ARR2_Latim:0.016776	((((ARR2_Halia:0.000001	(ARR2_Nippo:0.000001	(ARR2_Cucul:0.054182	(ARR2_Ophis:0.000001	(ARR2_AnasP:0.012311	((ARR2_Melea:0.000001	ARR2_Gallu:0.000001):0.007088	(ARR2_Taeni:0.000001	((ARR2_Dasyp:0.022430	(ARR2_Ictid:0.003484	(ARR2_BosTa:0.003479	(((ARR2_Rattu:0.000001	ARR2_MusMu:0.003466):0.006952	(ARR2_Ochot:0.010613	ARR2_SusSc:0.025343):0.003356):0.000001	((ARR2_Oryct:0.000001	(ARR2_Loxod:0.000001	(ARR2_Ailur:0.000001	((ARR2_Macac:0.019676	ARR2_PanTr:0.016025):0.006030	((ARR2_Canis:0.018342	ARR2_Equus:0.000001):0.000002	(ARR2_HomoS:0.000001	(ARR2_Pongo:0.004260	ARR2_Tupai:0.023831):0.056479):0.000001):0.000001):0.000001):0.000001):0.000001):0.000001	(ARR2_Ptero:0.000001	(ARR2_Sorex:0.038568	ARR2_Micro:0.000001):0.006934):0.000007):0.000001):0.000001):0.000001):0.011673):0.023117	((ARR2_Monod:0.000001	ARR2_Sarco:0.000001):0.000001	(ARR2.1_Mac:0.218963	ARR2_Macro:0.005442):0.000001):0.025939):0.062550):0.007136):0.003504):0.003542):0.000007):0.000001):0.000001):0.014758	(ARR2_GAFL0:0.013900	(ARR2_Ornit:0.053622	(ARR2_Pytho:0.060704	ARR2_Xenop:0.035044):0.006160):0.001991):0.003626):0.003546	(ARR2_Allig:0.017594	ARR2_Pelod:0.000001):0.000001):0.025681	(ARR2_Lepis:0.008408	((ARR2a_Xiph:0.023862	((ARR2a_Gast:0.028528	(ARR2a_Taki:0.246123	ARR2a_Gadu:0.103267):0.050038):0.009804	(ARR2a_Oryz:0.046863	ARR2a_Oreo:0.056914):0.006466):0.003491):0.039037	(ARR2a_Asty:0.017341
(ARR0.1_Str:0.106796	ARR0.1_Lyt:0.166483	(ARR0.1_Pat:0.422493	(((ARR0_Ciona:0.410097	(((ARR2.2_Pet:0.188725	(ARR2_Petr1:0.072097	(ARR2_Petr2:0.000001	ARR2_AB495:0.000001):0.066554):0.138566):0.042983	(((((ARR4_Latim:0.243577	((((ARR4_Strut:0.042667	(ARR4_Gallu:0.010842	ARR4_Melea:0.013206):0.029418):0.013756	((ARR4_Ophis:0.031027	(ARR4_Halia:0.033819	(ARR4_Cucul:0.022734	(ARR4_Taeni:0.022921	ARR4.1_Cal:0.449135):0.069937):0.008147):0.012207):0.003490	(ARR4_Nippo:0.035052	ARR4_AnasP:0.019572):0.015848):0.014091):0.075274	(ARR4_Pelod:0.071597	(ARR4_Allig:0.084569	((ARR4_Ochot:0.099396	((ARR4_Ictid:0.123367	((ARR4_Micro:0.145618	(ARR4_Tupai:0.160767	(ARR4_Macac:0.055367	(ARR4_HomoS:0.000001	(ARR4_Pongo:0.000001	ARR4_PanTr:0.000001):0.000001):0.000001):0.031571):0.063536):0.000001	(ARR4_Rattu:0.029032	ARR4_MusMu:0.075667):0.228639):0.003903):0.012676	(ARR4_Ptero:0.101647	((ARR4_Canis:0.036040	ARR4_Ailur:0.061686):0.051549	((ARR4_Equus:0.000006	ARR4_Erina:0.222268):0.064238	(ARR4_BosTa:0.052993	ARR4_SusSc:0.030644):0.037360):0.014881):0.015572):0.038575):0.030450):0.198233	(ARR4_Sarco:0.050582	(ARR4_Monod:0.208451	ARR4_Macro:0.114628):0.021776):0.182381):0.202142):0.096289):0.021308):0.016501	(ARR4_Anoli:0.039738	ARR4_Pytho:0.174849):0.032333):0.056744):0.042944	(ARR4_Lepis:0.225182	(ARR4_Ornit:0.290791	(((ARR4b_tpe|:0.324435	ARR4b_Asty:0.290771):0.220713	(ARR4b_Gadu:0.333664	((ARR4b_Gast:0.132355	ARR4b_Taki:0.120093):0.042140
(ARR0.1_Str:0.087628	ARR0.1_Lyt:0.199430	(ARR0.1_Pat:0.421468	(((ARR0_Ciona:0.433372	(((ARR3_Latim:0.019962	(((ARR3_NM_00:0.108063	((ARR3_Pelod:0.037134	(ARR3_Allig:0.112350	((ARR3_Nippo:0.037945	ARR3_Ornit:0.000002):0.118614	((((ARR3_Tupai:0.017116	(ARR3_Micro:0.000001	(ARR3_Ochot:0.003292	(ARR3_Ictid:0.003287	(ARR3_MusMu:0.000001	ARR3_Rattu:0.000001):0.013283):0.003269):0.003210):0.000007):0.000001	(ARR3_Macac:0.009782	(ARR3_HomoS:0.000001	(ARR3_NM__0:0.000001	ARR3_PanTr:0.000001):0.000001):0.000001):0.006509):0.000002	(((ARR3_Equus:0.000001	ARR3_BosTa:0.013128):0.003254	((ARR3_SusSc:0.000001	(ARR3_Canis:0.017456	ARR3_Ailur:0.036391):0.006484):0.006938	(ARR3_Dasyp:0.006550	ARR3_Sorex:0.006600):0.003254):0.000001):0.000001	(ARR3_Oryct:0.000001	(ARR3_Loxod:0.007711	ARR3_Ptero:0.016345):0.010084):0.000001):0.006510):0.033306	((ARR3_Macro:0.000001	ARR3_Sarco:0.006425):0.019502	(ARR3_Monod:0.003393	ARR3.1_Mon:0.033392):0.000001):0.033719):0.013285):0.011879):0.028669):0.016427	(ARR3_GAFD0:0.040800	ARR3_Pytho:0.108751):0.047133):0.025522):0.019853	((ARR3_Lepis:0.020056	((ARR3b_Asty:0.006029	ARR3b_NM_2:0.045939):0.018529	((ARR3a_Asty:0.060119	ARR3a_Dani:0.065106):0.014046	((ARR3a_Oryz:0.003258	(ARR3a_Oreo:0.002512	(ARR3a_Xiph:0.008508	ARR3a_Gadu:0.024760):0.006361):0.004111):0.003265	(ARR3a_Gast:0.009765	ARR3a_Taki:0.000001):0.000001):0.013425):0.033998):0.012719):0.005242	(ARR3b_Taki:0.243778	ARR3b_Gast:0.120731):0.085294):0.034201):0.005290	(ARR3_JW869:0.066056
(ARR0.1_Str:0.083493	ARR0.1_Lyt:0.252195	(ARR0.1_Pat:0.363889	(((ARR0_Ciona:0.435732	((((ARR2_Latim:0.033658	(ARR2_Cmi_J:0.100683	(ARR2_Catsh:0.012310	ARR2_gnl|S:0.072195):0.042346):0.034044):0.022169	((ARR2_Pelod:0.000001	((ARR2_Allig:0.004294	((ARR2_Dasyp:0.023091	(ARR2_Oryct:0.009978	(ARR2_Loxod:0.003292	(ARR2_Ailur:0.000001	((ARR2_Ptero:0.000001	(ARR2_Canis:0.053271	(ARR2_Macac:0.015518	(ARR2_Pongo:0.045569	(ARR2_HomoS:0.000001	(ARR2_PanTr:0.006794	(ARR2_Sorex:0.041027	(ARR2_Ictid:0.006749	(ARR2_Rattu:0.000001	ARR2_MusMu:0.006656):0.013343):0.006726):0.000001):0.000001):0.000001):0.000001):0.003336):0.000001):0.000001	(ARR2_Micro:0.003488	((ARR2_Equus:0.010730	ARR2_Tupai:0.035608):0.000001	(ARR2_BosTa:0.006713	(ARR2_Ochot:0.024220	ARR2_SusSc:0.036945):0.002830):0.006721):0.000001):0.000001):0.000001):0.006801):0.000001):0.003686):0.032797	((ARR2_Monod:0.000001	ARR2_Sarco:0.000001):0.000001	(ARR2.1_Mac:0.216973	ARR2_Macro:0.000001):0.000001):0.058739):0.020444):0.005984	((ARR2_Cucul:0.074765	(ARR2_Halia:0.000001	(ARR2_Nippo:0.000001	(ARR2_Ophis:0.000001	(ARR2_Melea:0.006905	(ARR2_AnasP:0.020083	(ARR2_Taeni:0.000001	ARR2_Gallu:0.011341):0.010417):0.000001):0.000022):0.003430):0.000001):0.000001):0.029968	((ARR2_Ornit:0.055005	ARR2_GAFL0:0.015397):0.018449	(ARR2_Pytho:0.050009	ARR2_Xenop:0.028262):0.027621):0.006332):0.000001):0.003368):0.026063	(ARR2_Lepis:0.000001	(ARR2a_NM_0:0.007075	(ARR2a_Asty:0.011869	(ARR2a_Gadu:0.132271
(ARR0.1_Str:0.154884	ARR0.1_Lyt:0.117348	(ARR0_Sacco:0.106767	((ARR0_Branc:0.184729	(ARR0_Ciona:0.327628	((((ARR2.2_Pet:0.153192	(((ARR2_Pelod:0.000001	((ARR2_Nippo:0.000001	(ARR2_Halia:0.000001	(ARR2_Cucul:0.049882	(ARR2_Ophis:0.000001	(ARR2_AnasP:0.028195	(ARR2_Taeni:0.006951	(ARR2_Melea:0.000001	ARR2_Gallu:0.000001):0.007027):0.006936):0.007071):0.000007):0.000001):0.000001):0.021355	((ARR2_Xenop:0.029775	(ARR2_Allig:0.002388	(ARR2_Ornit:0.032699	((ARR2_BosTa:0.010331	(ARR2_Oryct:0.003442	(((ARR2_PanTr:0.022115	(ARR2_Ictid:0.000001	((ARR2_Rattu:0.000001	ARR2_MusMu:0.003425):0.010295	(ARR2.1_Mac:0.175649	(ARR2_Monod:0.000001	(ARR2_Macro:0.005192	ARR2_Sarco:0.000007):0.003500):0.000001):0.077854):0.000001):0.003429):0.000001	((ARR2_Loxod:0.000001	(ARR2_Macac:0.012281	(ARR2_Sorex:0.059998	(ARR2_Ochot:0.010371	ARR2_SusSc:0.028772):0.003488):0.006821):0.000001):0.000001	(ARR2_HomoS:0.000001	ARR2_Pongo:0.059249):0.000001):0.000001):0.003431	((ARR2_Ptero:0.000001	ARR2_Micro:0.003698):0.000004	(ARR2_Ailur:0.000001	(ARR2_Canis:0.013463	ARR2_Equus:0.000001):0.004771):0.000001):0.000001):0.000001):0.000001):0.000001	(ARR2_Tupai:0.013792	ARR2_Dasyp:0.023370):0.007721):0.036507):0.010729):0.008280):0.014046	(ARR2_GAFL0:0.003571	ARR2_Pytho:0.061349):0.020541):0.000001):0.003473):0.025038	(ARR2_Lepis:0.000001	(ARR2a_NM_0:0.003712	(ARR2a_Asty:0.017119	(ARR2a_Gadu:0.081013	((ARR2a_Oryz:0.071006	ARR2a_Oreo:0.041219):0.004696
(ARR0.1_Str:0.083759	ARR0.1_Lyt:0.201085	(((ARR0.1_Pat:0.380860	(ARR0_Ciona:0.418244	(((ARR2.2_Pet:0.188614	((ARR2_Latim:0.011823	(((ARR2_GAFL0:0.013849	((ARR2_Ornit:0.048806	(ARR2_Halia:0.000001	(ARR2_Nippo:0.000001	(ARR2_Cucul:0.060465	(ARR2_Ophis:0.000001	(ARR2_AnasP:0.027740	(ARR2_Melea:0.000001	(ARR2_Taeni:0.000001	ARR2_Gallu:0.000001):0.017338):0.006720):0.010567):0.000007):0.000001):0.000001):0.010803):0.010313	((ARR2_Pytho:0.019674	ARR2_Xenop:0.036105):0.008297	(ARR2_Allig:0.017413	ARR2_Pelod:0.006917):0.003414):0.009506):0.007954):0.000001	(ARR2_Dasyp:0.024713	(ARR2_Oryct:0.006910	((ARR2_BosTa:0.003448	ARR2_SusSc:0.017542):0.003459	(ARR2_Canis:0.013971	((ARR2_Pongo:0.028061	(ARR2_HomoS:0.000001	(ARR2_Loxod:0.003430	(ARR2_Sorex:0.060271	((ARR2_Macac:0.016104	ARR2_PanTr:0.007299):0.007072	((ARR2_Ictid:0.003445	(ARR2_Ochot:0.003429	((ARR2.1_Mac:0.196986	ARR2_Macro:0.000001):0.000001	(ARR2_Monod:0.000001	ARR2_Sarco:0.000001):0.000001):0.074724):0.003448):0.000001	(ARR2_Rattu:0.000001	ARR2_MusMu:0.000001):0.013762):0.003435):0.000001):0.000001):0.000001):0.000001):0.013815	(ARR2_Ailur:0.000001	((ARR2_Ptero:0.000001	ARR2_Micro:0.007298):0.000001	(ARR2_Equus:0.007032	ARR2_Tupai:0.008455):0.000001):0.000001):0.000001):0.000001):0.000001):0.003459):0.003184):0.065197):0.043094	((ARR2_Lepis:0.009500	(ARR2a_NM_0:0.011661	(ARR2a_Asty:0.017179	(ARR2a_Gast:0.065956	((ARR2a_Taki:0.190485	ARR2a_Oreo:0.000004):0.024772
(ARR0.1_Str:0.143299	ARR0.1_Lyt:0.199041	((ARR0.1_Pat:0.387835	(ARR0.2_Str:0.007662	ARR0.2_Lyt:0.168065):0.193073):0.045492	(ARR0_Sacco:0.073060	(ARR0_Branc:0.159139	(ARR0_Ciona:0.431259	((((ARR2.2_Pet:0.210666	(((((ARR2_Latim:0.016301	ARR2_Cmi_J:0.124938):0.015506	(ARR2_Catsh:0.026494	ARR2_gnl|S:0.077848):0.029643):0.008584	(ARR2_Lepis:0.003313	(ARR2a_NM_0:0.000001	(ARR2a_Asty:0.001388	((ARR2a_Gast:0.045173	(ARR2a_Oryz:0.052200	ARR2a_Oreo:0.020278):0.010584):0.005577	(ARR2a_Xiph:0.016908	(ARR2a_Taki:0.235085	ARR2a_Gadu:0.072955):0.042172):0.013875):0.039148):0.008235):0.043431):0.028912):0.010538	(ARR2_Allig:0.009628	(ARR2_Pelod:0.000001	((((ARR2_Dasyp:0.009728	(ARR2_Oryct:0.009646	(ARR2_Loxod:0.009593	(((ARR2_Ailur:0.000001	(ARR2_Canis:0.028247	ARR2_Equus:0.000001):0.000007):0.000001	(ARR2_Tupai:0.016950	((ARR2_Pongo:0.026495	(ARR2_HomoS:0.000001	((ARR2_Ochot:0.012655	(ARR2_BosTa:0.006961	ARR2_SusSc:0.019465):0.003179):0.006001	(ARR2_Ictid:0.006509	(ARR2_Rattu:0.000001	ARR2_MusMu:0.012989):0.006478):0.003468):0.003951):0.000001):0.000001	(ARR2_Macac:0.007380	ARR2_PanTr:0.006405):0.000135):0.009778):0.000001):0.000001	(ARR2_Ptero:0.000001	(ARR2_Sorex:0.046825	ARR2_Micro:0.003310):0.006617):0.000007):0.010090):0.000001):0.003217):0.026827	(ARR2.1_Mac:0.170231	(ARR2_Monod:0.000001	(ARR2_Macro:0.004505	ARR2_Sarco:0.000007):0.003247):0.000001):0.048872):0.014725	(ARR2_Gallu:0.000001	(ARR2_Halia:0.000001
(ARR0.1_Str:0.082293	ARR0.1_Lyt:0.122955	(ARR0.1_Pat:0.280230	((ARR0.2_Str:0.030507	ARR0.2_Lyt:0.115964):0.243162	(ARR0_Sacco:0.086196	(ARR0_Branc:0.171068	(ARR0_Ciona:0.415859	(((ARR2.2_Pet:0.166498	(((ARR2_Petr1:0.057496	(ARR2_Petr2:0.000001	ARR2_AB495:0.000001):0.000001):0.151617	(ARR3_JW869:0.069320	(ARR3_Latim:0.042377	((ARR3_NM_00:0.131343	((ARR3_Nippo:0.031541	(ARR3_Pelod:0.051226	(ARR3_GAFD0:0.028268	(ARR3_Allig:0.113432	ARR3_Pytho:0.066404):0.040437):0.062647):0.001209):0.020499	(ARR3_Ornit:0.167357	((ARR3_BosTa:0.007484	(ARR3_Sorex:0.012450	(ARR3_Dasyp:0.018492	(((ARR3_Canis:0.022915	((((ARR3_Ictid:0.018578	ARR3_Ochot:0.009521):0.002983	(ARR3_PanTr:0.003090	(ARR3_HomoS:0.000001	(ARR3_NM__0:0.000001	ARR3_Macac:0.006195):0.000001):0.000001):0.012564):0.003079	(ARR3_Tupai:0.017274	ARR3_Micro:0.003815):0.000001):0.006126	(ARR3_Equus:0.003217	(ARR3_SusSc:0.015830	(ARR3_MusMu:0.000001	ARR3_Rattu:0.000001):0.031008):0.003066):0.009219):0.000001):0.000001	(ARR3_Oryct:0.002333	ARR3_Ailur:0.031728):0.004318):0.000001	(ARR3_Loxod:0.000001	ARR3_Ptero:0.021263):0.023332):0.003066):0.000001):0.017500):0.049761	((ARR3_Macro:0.000001	ARR3_Sarco:0.003425):0.027845	(ARR3_Monod:0.013178	ARR3.1_Mon:0.031908):0.000002):0.068414):0.000710):0.080002):0.029405):0.036079	((ARR3_gnl|S:0.035538	ARR3_Catsh:0.064082):0.037783	(((ARR3_Lepis:0.019684	(ARR3b_Asty:0.002964	ARR3b_NM_2:0.065681):0.003774):0.008704
(ARR0.1_Str:0.127666	ARR0.1_Lyt:0.124080	((ARR0.1_Pat:0.330439	(ARR0_Sacco:0.049654	(ARR0_Branc:0.228489	(ARR0_Ciona:0.542188	(((((ARR2_Latim:0.017506	(ARR2_Cmi_J:0.086568	(ARR2_Catsh:0.045615	ARR2_gnl|S:0.086321):0.023488):0.020773):0.007073	((ARR2_Dasyp:0.012237	(((ARR2_BosTa:0.000001	((((ARR2_HomoS:0.000001	(ARR2_Loxod:0.000001	ARR2_Pongo:0.037758):0.000001):0.000001	(ARR2_Macac:0.023798	ARR2_PanTr:0.004633):0.004632):0.000001	(ARR2_Ochot:0.002958	ARR2_Sorex:0.043457):0.009149):0.000001	(ARR2_Rattu:0.000001	ARR2_MusMu:0.000001):0.006039):0.003021):0.015306	(ARR2_Equus:0.003161	((ARR2_Ictid:0.015405	ARR2_Ptero:0.000001):0.000001	(ARR2_Tupai:0.003694	(ARR2_Ailur:0.000001	(ARR2_Canis:0.030347	ARR2_SusSc:0.041911):0.008022):0.000001):0.000001):0.000001):0.000001):0.000001	(ARR2_Micro:0.012781	ARR2_Oryct:0.006095):0.000002):0.006256):0.011119	(ARR2_AnasP:0.014063	((ARR2_GAFL0:0.010462	ARR2_Pytho:0.053235):0.018209	(((ARR2.1_Mac:0.199277	(ARR2_Monod:0.000001	(ARR2_Macro:0.004272	ARR2_Sarco:0.006458):0.000001):0.000001):0.054646	((ARR2_Xenop:0.014152	(ARR2_Lepis:0.000001	(ARR2a_NM_0:0.003169	(ARR2a_Asty:0.011667	((ARR2a_Xiph:0.021367	(ARR2a_Oryz:0.020346	ARR2a_Gadu:0.129419):0.031210):0.005572	(ARR2a_Gast:0.041796	(ARR2a_Taki:0.221418	ARR2a_Oreo:0.000002):0.027682):0.000001):0.026675):0.006748):0.046609):0.055306):0.003035	(ARR2_Allig:0.009131	ARR2_Pelod:0.000001):0.003019):0.000001):0.013929	(ARR2_Ornit:0.061178
(ARR0.1_Str:0.142099	ARR0.1_Lyt:0.155507	(ARR0_Branc:0.194526	((ARR0_Sacco:0.054252	(ARR0.1_Pat:0.304867	(ARR0.2_Str:0.014313	ARR0.2_Lyt:0.147383):0.249658):0.024503):0.110578	(ARR0_Ciona:0.427108	(((((ARR2_Latim:0.050156	(((ARR2_Xenop:0.035045	(((ARR2_Pelod:0.003407	((ARR2_Ophis:0.000001	(ARR2_AnasP:0.022118	(ARR2_Halia:0.000001	(ARR2_Nippo:0.000001	(ARR2_Cucul:0.049775	(ARR2_Taeni:0.000001	(ARR2_Melea:0.000001	ARR2_Gallu:0.000001):0.003440):0.006897):0.000001):0.000001):0.000001):0.000001):0.010541	((((((ARR2_Pongo:0.036794	(ARR2_Loxod:0.003442	(ARR2_BosTa:0.009686	(ARR2_Ochot:0.007838	ARR2_SusSc:0.027740):0.006816):0.011208):0.000001):0.000001	(ARR2_HomoS:0.000001	ARR2_Sorex:0.057142):0.000001):0.000001	(ARR2_Macac:0.011511	ARR2_PanTr:0.006830):0.000136):0.003379	((ARR2_Ictid:0.003517	(ARR2.1_Mac:0.217444	(ARR2_Monod:0.000001	(ARR2_Macro:0.035525	ARR2_Sarco:0.001656):0.001955):0.000001):0.065377):0.000001	(ARR2_Rattu:0.000001	ARR2_MusMu:0.003431):0.017253):0.010419):0.003534	(ARR2_Ptero:0.000001	(ARR2_Ailur:0.000001	(ARR2_Micro:0.000001	(ARR2_Tupai:0.022151	(ARR2_Canis:0.018243	ARR2_Equus:0.003532):0.000001):0.000001):0.000001):0.000001):0.000001):0.003565	(ARR2_Oryct:0.000001	ARR2_Dasyp:0.027692):0.000001):0.043908):0.025140):0.000001	(ARR2_Ornit:0.062095	ARR2_Allig:0.009822):0.010997):0.000001	(ARR2_GAFL0:0.006901	ARR2_Pytho:0.043127):0.017151):0.007242):0.040373	(ARR2_Lepis:0.000001	(ARR2_Cmi_J:0.121265	(ARR2a_NM_0:0.003527
(ARR0.1_Str:0.130050	ARR0.1_Lyt:0.174831	(ARR0.2_Lyt:0.000002	(ARR0.2_Str:0.037602	(ARR0_Sacco:0.079636	(ARR0_Branc:0.229170	(ARR0.1_Pat:0.331028	(ARR0_Ciona:0.460710	(((ARR2.2_Pet:0.156612	((ARR2_Rattu:0.000001	ARR2_MusMu:0.013263):0.000001	(ARR2_Sorex:0.058707	(((ARR2_Ochot:0.006388	(ARR2.1_Mac:0.183605	(ARR2_Monod:0.000001	(ARR2_Macro:0.004575	ARR2_Sarco:0.000001):0.003556):0.000001):0.075310):0.006857	(ARR2_Ictid:0.006659	(ARR2_Pongo:0.020240	(ARR2_HomoS:0.000001	(ARR2_Loxod:0.000001	(ARR2_Ailur:0.000001	(ARR2_BosTa:0.006648	(ARR2_Oryct:0.000001	((ARR2_Ptero:0.000001	(((ARR2_Latim:0.048543	((ARR2_Lepis:0.013158	(ARR2a_NM_0:0.003314	(ARR2a_Asty:0.010613	(ARR2a_Gadu:0.101298	(ARR2a_Xiph:0.016296	((ARR2a_Taki:0.130607	ARR2a_Gast:0.004201):0.022910	(ARR2a_Oryz:0.077417	ARR2a_Oreo:0.031730):0.012067):0.006266):0.028142):0.035897):0.009494):0.028666):0.048947	(ARR2_Cmi_J:0.095491	(ARR2_Catsh:0.019426	ARR2_gnl|S:0.091175):0.043613):0.018690):0.025162):0.030747	(ARR2_GAFL0:0.000001	ARR2_Pytho:0.038116):0.009313):0.000001	((ARR2_Ornit:0.046873	ARR2_Xenop:0.016645):0.000001	(ARR2_Allig:0.007167	(ARR2_Pelod:0.013568	(ARR2_Taeni:0.000001	(ARR2_Ophis:0.000001	(ARR2_Cucul:0.071911	((ARR2_Melea:0.000001	ARR2_Gallu:0.000001):0.003437	(ARR2_Halia:0.000001
(ARR0.1_Str:0.095885	ARR0.1_Lyt:0.183526	((ARR0_Ciona:0.545154	((((ARR2.2_Pet:0.189768	(ARR2_Petr1:0.061638	(ARR2_Petr2:0.000001	ARR2_AB495:0.000001):0.019673):0.108455):0.041142	(((ARR4.1_Cal:0.374526	(ARR4_Latim:0.151691	((((ARR4_Cucul:0.027214	(ARR4_Nippo:0.036575	((ARR4_Taeni:0.105426	ARR4_Ophis:0.018208):0.017235	(ARR4_Halia:0.061914	(ARR4_AnasP:0.013152	(ARR4_Strut:0.044995	(ARR4_Gallu:0.010574	ARR4_Melea:0.008065):0.020567):0.021040):0.034135):0.005301):0.007747):0.008374):0.072980	(ARR4_Pelod:0.064510	(ARR4_Allig:0.165120	((ARR4_Ornit:0.262184	(((((ARR4_Ochot:0.120451	ARR4_Ictid:0.085988):0.024982	(ARR4_Rattu:0.029915	ARR4_MusMu:0.046409):0.224231):0.029077	(ARR4_Micro:0.126154	(ARR4_Tupai:0.242982	(ARR4_PanTr:0.000001	(ARR4_Pongo:0.000001	(ARR4_HomoS:0.000001	ARR4_Macac:0.037509):0.000001):0.000001):0.065873):0.022947):0.013722):0.046616	((ARR4_Equus:0.046993	(ARR4_Ptero:0.143030	(ARR4_BosTa:0.039945	ARR4_SusSc:0.017100):0.045037):0.032635):0.019865	(ARR4_Erina:0.135885	(ARR4_Canis:0.060714	ARR4_Ailur:0.044537):0.027230):0.008592):0.025577):0.135507	(ARR4_Macro:0.121823	(ARR4_Sarco:0.090815	ARR4_Monod:0.220381):0.059757):0.166776):0.152640):0.069828	(ARR4_Lepis:0.268390	(((ARR4b_tpe|:0.296477	ARR4b_Asty:0.262186):0.195423	(ARR4b_Gast:0.224427	(ARR4b_Taki:0.165462	(ARR4b_Gadu:0.354185	(ARR4b_Xiph:0.189149	(ARR4b_Oreo:0.137755	ARR4b_Oryz:0.172029):0.037747):0.035006):0.052903):0.034590):0.193085):0.038093
(ARR0.1_Str:0.088631	ARR0.1_Lyt:0.161721	(ARR0.1_Pat:0.394445	(((ARR0_Ciona:0.446415	((((ARR2.2_Pet:0.179135	((ARR2_Latim:0.019236	(ARR2_Cmi_J:0.075578	(ARR2_Catsh:0.030970	ARR2_gnl|S:0.115902):0.037140):0.036597):0.027461	((ARR2_Pelod:0.000001	(((ARR2_AnasP:0.007913	(ARR2_Ophis:0.000001	(ARR2_Nippo:0.000001	(ARR2_Halia:0.000001	(ARR2_Cucul:0.049777	(ARR2_Melea:0.000001	(ARR2_Taeni:0.000001	ARR2_Gallu:0.000001):0.015327):0.003039):0.000001):0.000001):0.000001):0.007910):0.016453	(ARR2_GAFL0:0.040037	(ARR2_Pytho:0.057569	ARR2_Xenop:0.007191):0.009907):0.003156):0.000001	(ARR2_Allig:0.006295	(ARR2_Ornit:0.047047	((ARR2_Dasyp:0.015871	((ARR2_Micro:0.000007	ARR2_Oryct:0.006232):0.003097	(ARR2_Ptero:0.000001	((ARR2_Ictid:0.006244	((ARR2_HomoS:0.000001	(ARR2_Pongo:0.045233	(ARR2_Sorex:0.041468	(ARR2_Rattu:0.000001	ARR2_MusMu:0.006178):0.006154):0.009329):0.000001):0.000001	((ARR2_Loxod:0.000001	(ARR2_Ochot:0.006243	ARR2_BosTa:0.015577):0.003088):0.000001	(ARR2_Macac:0.007357	ARR2_PanTr:0.017940):0.001114):0.000001):0.006213):0.003107	(ARR2_Ailur:0.000001	(ARR2_Tupai:0.020335	(ARR2_Equus:0.000001	(ARR2_Canis:0.015056	ARR2_SusSc:0.011665):0.000993):0.000740):0.000001):0.000001):0.000001):0.000001):0.006151):0.043983	(ARR2.1_Mac:0.186265	(ARR2_Monod:0.000001	(ARR2_Macro:0.000001	ARR2_Sarco:0.005641):0.003576):0.000001):0.053864):0.015848):0.002397):0.015743):0.009190):0.023195	(ARR2_Lepis:0.004645	(ARR2a_NM_0:0.006100	(ARR2a_Asty:0.014288
(ARR0.1_Str:0.112352	ARR0.1_Lyt:0.206337	(((ARR0.1_Pat:0.343423	(ARR0_Ciona:0.359121	(((((((ARR2_Ornit:0.088288	ARR2_GAFL0:0.013270):0.014817	(ARR2_Pytho:0.032122	ARR2_Xenop:0.021491):0.014855):0.000002	((ARR2_Pelod:0.000001	(((ARR2_Latim:0.031216	ARR2_Cmi_J:0.112180):0.022063	(ARR2_Catsh:0.041436	ARR2_gnl|S:0.059788):0.033549):0.031409	(ARR2_Lepis:0.000001	(ARR2a_NM_0:0.000001	(ARR2a_Asty:0.021449	(ARR2a_Xiph:0.010608	(ARR2a_Oryz:0.056304	(ARR2a_Oreo:0.033987	(ARR2a_Gast:0.025940	(ARR2a_Taki:0.222171	ARR2a_Gadu:0.137630):0.049179):0.011302):0.000001):0.012378):0.033965):0.000001):0.039993):0.019803):0.035849):0.003545	(ARR2_Allig:0.032409	(((ARR2_Dasyp:0.018492	(ARR2_Oryct:0.003547	(ARR2_Loxod:0.010665	((ARR2_Ailur:0.000001	((ARR2_Ictid:0.000001	(ARR2_Ochot:0.021796	(ARR2_Pongo:0.033983	(ARR2_BosTa:0.021897	((ARR2_PanTr:0.019171	ARR2_HomoS:0.000001):0.000001	(ARR2_Macac:0.008489	(ARR2_MusMu:0.014454	(ARR2_Rattu:0.000001	ARR2_Sorex:0.051129):0.000001):0.014476):0.000001):0.000001):0.000001):0.000001):0.007247):0.003615	(ARR2_SusSc:0.033354	(ARR2_Canis:0.018320	ARR2_Equus:0.003679):0.000009):0.000001):0.000001):0.000001	(ARR2_Tupai:0.023700	(ARR2_Ptero:0.000001	ARR2_Micro:0.007781):0.000001):0.000001):0.010909):0.000001):0.003099):0.033845	((ARR2.1_Mac:0.212410	ARR2_Macro:0.010511):0.000001	(ARR2_Monod:0.000001	ARR2_Sarco:0.000001):0.000001):0.058267):0.059486	(ARR2_Taeni:0.000001	((ARR2_Melea:0.000001	ARR2_Gallu:0.000001):0.003570
(ARR0.1_Str:0.116992	ARR0.1_Lyt:0.164700	(ARR0.2_Lyt:0.047236	(ARR0.2_Str:0.007639	(ARR0.1_Pat:0.416240	((ARR0_Ciona:0.407304	((ARR2.2_Pet:0.215947	((((ARR2_Latim:0.025639	(ARR2_GAFL0:0.006621	(((ARR2_Ophis:0.000001	(ARR2_Cucul:0.081830	(ARR2_Nippo:0.000001	(ARR2_Halia:0.000001	(ARR2_AnasP:0.031398	(ARR2_Melea:0.000001	(ARR2_Taeni:0.000002	ARR2_Gallu:0.000001):0.019416):0.003175):0.003251):0.000001):0.000001):0.000001):0.016809	(ARR2_Pelod:0.000001	(ARR2_Allig:0.025713	(ARR2_Ornit:0.061774	((ARR2_Dasyp:0.019201	(ARR2_Oryct:0.003157	(ARR2_Ailur:0.000001	(ARR2_BosTa:0.015971	((ARR2_SusSc:0.014193	(ARR2_Canis:0.006585	ARR2_Equus:0.009849):0.005987):0.005632	(ARR2_Tupai:0.024891	((ARR2_Ictid:0.000001	(ARR2_HomoS:0.000001	(ARR2_Loxod:0.003147	(((ARR2_Rattu:0.000001	(ARR2_MusMu:0.015832	ARR2_Sorex:0.025435):0.000001):0.006313	(ARR2_Ochot:0.003150	ARR2_Pongo:0.036793):0.000001):0.000001	(ARR2_Macac:0.014791	ARR2_PanTr:0.007454):0.005566):0.000001):0.000001):0.006332):0.006328	(ARR2_Ptero:0.000001	ARR2_Micro:0.006668):0.000001):0.000001):0.000001):0.000001):0.000001):0.003205):0.003116):0.028345	((ARR2.1_Mac:0.182871	ARR2_Macro:0.000001):0.000001	(ARR2_Monod:0.000001	ARR2_Sarco:0.000001):0.000001):0.038946):0.018617):0.019708):0.006426):0.000001):0.003225	(ARR2_Pytho:0.037216	ARR2_Xenop:0.018382):0.008269):0.002831):0.029009):0.001291	(ARR2_Cmi_J:0.115812	((ARR2_Lepis:0.001252	((ARR2a_Xiph:0.019492	((ARR2a_Gast:0.025152
(ARR0.1_Str:0.044286	ARR0.1_Lyt:0.192098	(ARR0.1_Pat:0.321575	((ARR0_Ciona:0.383430	(((ARR2.2_Pet:0.121411	(ARR2_Petr1:0.021506	(ARR2_Petr2:0.000001	ARR2_AB495:0.000001):0.013518):0.126937):0.025895	(((ARR4.1_Cal:0.363718	(ARR4_Latim:0.184339	(ARR4_Xenop:0.298332	(ARR4_AF203:0.176017	(((ARR4_Ornit:0.394414	((ARR4_Ictid:0.050612	(ARR4_Ochot:0.120928	((ARR4_Micro:0.096587	((ARR4_Equus:0.014942	ARR4_Erina:0.109770):0.012892	(ARR4_BosTa:0.073682	(ARR4_Ptero:0.136787	(ARR4_SusSc:0.024520	(ARR4_Canis:0.045272	ARR4_Ailur:0.059116):0.071095):0.007026):0.025120):0.009072):0.040979):0.030970	((ARR4_Tupai:0.147614	(ARR4_Macac:0.046824	(ARR4_PanTr:0.000001	(ARR4_Pongo:0.000001	ARR4_HomoS:0.000001):0.000001):0.000001):0.059373):0.034830	(ARR4_Rattu:0.040398	ARR4_MusMu:0.045967):0.192534):0.011935):0.037744):0.061082):0.180862	(ARR4_Macro:0.105641	(ARR4_Sarco:0.044748	ARR4_Monod:0.208493):0.016825):0.258183):0.119323):0.080436	(ARR4_Lepis:0.135863	(((ARR4b_tpe|:0.289678	ARR4b_Asty:0.164036):0.251105	(ARR4b_Gadu:0.394700	(ARR4b_Xiph:0.230583	(ARR4b_Oryz:0.184643	(ARR4b_Oreo:0.084908	(ARR4b_Gast:0.143599	ARR4b_Taki:0.189836):0.067517):0.030231):0.017210):0.076359):0.217399):0.072389	((ARR4a_Asty:0.194854	ARR4a_tpe|:0.108409):0.118889	(ARR4a_Gadu:0.327559	((ARR4a_Oreo:0.049109	ARR4a_Taki:0.197306):0.032256	(ARR4a_Gast:0.233444	(ARR4a_Xiph:0.108825	ARR4a_NM_0:0.091848):0.059626):0.018273):0.125422):0.168274):0.132280):0.266556):0.100200):0.079081
(ARR0.1_Str:0.067246	ARR0.1_Lyt:0.261099	(((ARR0.1_Pat:0.450099	(ARR0_Ciona:0.346307	(((((ARR2_Latim:0.014115	(ARR2_Cmi_J:0.087967	(ARR2_Catsh:0.031479	ARR2_gnl|S:0.072968):0.049661):0.011190):0.039044	(ARR2_Pelod:0.000001	(ARR2_Allig:0.010952	((ARR2_Cucul:0.061474	(((ARR2_AnasP:0.036232	ARR2_Ophis:0.000001):0.000001	(ARR2_Taeni:0.007330	(ARR2_Melea:0.000001	(ARR2_Gallu:0.000001	((ARR2_Dasyp:0.016596	(ARR2_Sorex:0.059954	(ARR2_Micro:0.011874	((ARR2_Ailur:0.000001	(ARR2_Tupai:0.018362	(ARR2_Macac:0.008280	(ARR2_HomoS:0.000001	(ARR2_Pongo:0.026533	((ARR2_PanTr:0.015105	(ARR2_Ictid:0.003659	(ARR2_Rattu:0.000001	ARR2_MusMu:0.003629):0.014621):0.007334):0.000001	(ARR2_Loxod:0.000001	ARR2_Oryct:0.014639):0.003637):0.000001):0.000001):0.000001):0.003647):0.000001):0.000001	(ARR2_Ptero:0.000001	((ARR2_BosTa:0.007343	(ARR2_Ochot:0.011065	ARR2_SusSc:0.022728):0.011012):0.007370	(ARR2_Canis:0.018948	ARR2_Equus:0.003715):0.000001):0.000001):0.000001):0.000001):0.014896):0.001871):0.037660	(ARR2.1_Mac:0.188593	(ARR2_Monod:0.000001	(ARR2_Macro:0.000001	ARR2_Sarco:0.004738):0.002607):0.000001):0.041942):0.020689):0.000001):0.014636):0.007291):0.000001	(ARR2_Nippo:0.000001	ARR2_Halia:0.000001):0.000001):0.000001):0.007351	((ARR2_Ornit:0.059951	ARR2_GAFL0:0.010512):0.006545	(ARR2_Pytho:0.031641	ARR2_Xenop:0.054010):0.008368):0.015676):0.000001):0.007278):0.029676):0.010502	(ARR2_Lepis:0.000001	(ARR2a_NM_0:0.000001	(ARR2a_Asty:0.015373	((ARR2a_Xiph:0.007364
(ARR0.1_Str:0.115764	ARR0.1_Lyt:0.175322	((ARR0.1_Pat:0.361339	((ARR0_Ciona:0.434480	(((((((ARR2_Ornit:0.040388	ARR2_GAFL0:0.005637):0.006478	(ARR2_Pytho:0.026073	ARR2_Xenop:0.034004):0.015530):0.007122	(ARR2_Pelod:0.000001	((ARR2_Allig:0.003992	(((ARR2_Dasyp:0.015759	(ARR2_Loxod:0.006255	ARR2_Oryct:0.003127):0.000001):0.000001	((ARR2_Ailur:0.000001	((ARR2_Tupai:0.023910	((ARR2_Sorex:0.028891	ARR2_Micro:0.003234):0.006405	(ARR2_BosTa:0.000001	(((ARR2_Ochot:0.015967	(ARR2_Macac:0.015766	ARR2_PanTr:0.018858):0.000932):0.000001	(ARR2_HomoS:0.000001	ARR2_Ictid:0.006347):0.000001):0.000001	(ARR2_Pongo:0.053445	(ARR2_Rattu:0.000001	ARR2_MusMu:0.006327):0.006313):0.000001):0.003158):0.003164):0.000001):0.000001	(ARR2_Ptero:0.000001	ARR2_Equus:0.006526):0.000001):0.000001):0.000001	(ARR2_Canis:0.024089	ARR2_SusSc:0.012737):0.006725):0.006483):0.024474	((ARR2.1_Mac:0.187450	ARR2_Macro:0.000001):0.000001	(ARR2_Monod:0.000001	ARR2_Sarco:0.000001):0.000001):0.059158):0.022110):0.005809	((ARR2_Nippo:0.000001	ARR2_Halia:0.000001):0.000001	(ARR2_Cucul:0.045185	(ARR2_Ophis:0.000001	(ARR2_AnasP:0.012393	(ARR2_Melea:0.000001	(ARR2_Taeni:0.003158	ARR2_Gallu:0.000001):0.000007):0.009500):0.009607):0.000007):0.000001):0.025797):0.000001):0.003761):0.025184	((ARR2_Lepis:0.000001	(ARR2a_NM_0:0.003638	(ARR2a_Asty:0.016087	((ARR2a_Gast:0.023242	ARR2a_Xiph:0.027438):0.005971	(ARR2a_Oreo:0.012716	(ARR2a_Gadu:0.108202	(ARR2a_Taki:0.180532
(ARR0.1_Str:0.061324	ARR0.1_Lyt:0.178263	(ARR0.1_Pat:0.352984	((ARR0.2_Str:0.034994	ARR0.2_Lyt:0.122127):0.200575	(ARR0_Sacco:0.057145	(ARR0_Branc:0.187759	(ARR0_Ciona:0.476710	((((ARR2.2_Pet:0.129505	(ARR2_Petr1:0.020756	(ARR2_Petr2:0.000001	ARR2_AB495:0.000001):0.018319):0.121743):0.021599	(((ARR4.1_Cal:0.627103	(ARR4_Latim:0.235556	((((ARR4_Ornit:0.289869	((ARR4_Tupai:0.206285	(ARR4_Ictid:0.053376	((((ARR4_Ochot:0.151985	ARR4_Micro:0.072160):0.026208	((ARR4_Ptero:0.141452	((ARR4_Canis:0.104713	ARR4_Ailur:0.035090):0.037728	(ARR4_Equus:0.029372	ARR4_Erina:0.086364):0.024741):0.009287):0.015261	(ARR4_BosTa:0.051216	ARR4_SusSc:0.018575):0.044647):0.061082):0.008802	(ARR4_Macac:0.025017	(ARR4_PanTr:0.000001	(ARR4_Pongo:0.000001	ARR4_HomoS:0.000001):0.000001):0.000001):0.090285):0.006518	(ARR4_Rattu:0.016250	ARR4_MusMu:0.061798):0.239217):0.044688):0.000002):0.220966	(ARR4_Monod:0.171717	(ARR4_Sarco:0.095935	ARR4_Macro:0.091954):0.042209):0.304382):0.153409):0.097570	(ARR4_Lepis:0.207018	(((ARR4b_tpe|:0.346908	ARR4b_Asty:0.229423):0.140880	(ARR4b_Gadu:0.425387	(ARR4b_Xiph:0.191187	((ARR4b_Gast:0.213670	ARR4b_Taki:0.133499):0.091139	(ARR4b_Oreo:0.144527	ARR4b_Oryz:0.279216):0.036108):0.022338):0.121848):0.233777):0.083782	((ARR4a_Asty:0.163847	ARR4a_tpe|:0.132566):0.055345	(ARR4a_Gadu:0.293281	(ARR4a_Taki:0.189725	(ARR4a_Oreo:0.032712	(ARR4a_Gast:0.239429
(ARR0.1_Str:0.029164	ARR0.1_Lyt:0.187014	(ARR0.1_Pat:0.289072	(((ARR0.2_Str:0.034708	ARR0.2_Lyt:0.104501):0.279072	(ARR0_Sacco:0.038213	ARR0_Branc:0.332027):0.068644):0.072252	(ARR0_Ciona:0.409483	((((ARR2.2_Pet:0.201406	(ARR2_Petr1:0.106409	(ARR2_Petr2:0.000001	ARR2_AB495:0.000001):0.024762):0.100661):0.018164	(((ARR4.1_Cal:0.486320	((ARR4_Allig:0.218479	((ARR4_Pelod:0.105584	(((ARR4_Ornit:0.274309	(((ARR4_Ictid:0.075153	ARR4_Tupai:0.198508):0.000001	(((ARR4_Ochot:0.126914	ARR4_Micro:0.075598):0.005379	((ARR4_Ptero:0.101651	((ARR4_Equus:0.024807	ARR4_Erina:0.115559):0.025958	(ARR4_BosTa:0.086942	ARR4_SusSc:0.026342):0.035344):0.012278):0.023056	(ARR4_Canis:0.045553	ARR4_Ailur:0.040555):0.057425):0.032239):0.034973	((ARR4_Macac:0.039150	(ARR4_HomoS:0.003404	(ARR4_Pongo:0.000001	ARR4_PanTr:0.000001):0.000001):0.000001):0.071989	(ARR4_Rattu:0.039802	ARR4_MusMu:0.024889):0.232001):0.008102):0.050121):0.170104	(ARR4_Monod:0.227082	(ARR4_Sarco:0.056268	ARR4_Macro:0.081813):0.032181):0.259180):0.151679):0.118155	(ARR4_Lepis:0.243100	(((ARR4b_tpe|:0.317926	ARR4b_Asty:0.231623):0.181294	((ARR4b_Oryz:0.265800	ARR4b_Xiph:0.208075):0.018711	((ARR4b_Gast:0.270904	ARR4b_Taki:0.148732):0.074517	(ARR4b_Oreo:0.155855	ARR4b_Gadu:0.370421):0.039761):0.032829):0.225641):0.051163	((ARR4a_Asty:0.240268	ARR4a_tpe|:0.101131):0.120421	(((ARR4a_Gast:0.232844	ARR4a_Gadu:0.279046):0.034154	(ARR4a_Oreo:0.085800
(ARR0.1_Str:0.057481	ARR0.1_Lyt:0.213919	(ARR0.2_Lyt:0.027838	(ARR0.2_Str:0.045620	((ARR0.1_Pat:0.406527	(ARR0_Ciona:0.456253	((((((ARR2_Latim:0.021718	(ARR2_Cmi_J:0.101932	(ARR2_Catsh:0.030879	ARR2_gnl|S:0.117699):0.043622):0.020346):0.016849	(ARR2_Lepis:0.009293	(ARR2a_NM_0:0.002770	(ARR2a_Asty:0.017056	(ARR2a_Gadu:0.202618	((ARR2a_Oreo:0.039965	(ARR2a_Taki:0.298540	ARR2a_Gast:0.008749):0.016957):0.000980	(ARR2a_Oryz:0.071157	ARR2a_Xiph:0.031145):0.009197):0.037495):0.012278):0.007140):0.030307):0.028356):0.008415	(ARR2_Pelod:0.000001	(ARR2_Allig:0.021596	((((ARR2_Dasyp:0.019928	(ARR2_Ptero:0.000001	((ARR2_Ailur:0.000001	(((ARR2_HomoS:0.000001	(ARR2_Loxod:0.000001	(ARR2_Pongo:0.034681	((ARR2_Macac:0.007338	ARR2_PanTr:0.011103):0.011015	(ARR2_Ictid:0.006086	(ARR2_Rattu:0.000001	ARR2_MusMu:0.012111):0.009077):0.003042):0.000001):0.000001):0.000001):0.002965	(ARR2_BosTa:0.006139	(ARR2_SusSc:0.018778	(ARR2_Ochot:0.008475	ARR2_Sorex:0.040125):0.000561):0.006105):0.003039):0.003089	(ARR2_Tupai:0.019854	(ARR2_Canis:0.019391	ARR2_Equus:0.000001):0.000001):0.000001):0.000001):0.000001	(ARR2_Micro:0.009076	ARR2_Oryct:0.010466):0.005322):0.000001):0.007816):0.016292	(ARR2.1_Mac:0.224803	(ARR2_Monod:0.000001	(ARR2_Macro:0.000001	ARR2_Sarco:0.004483):0.001733):0.000001):0.045216):0.034558	(ARR2_GAFL0:0.015011	(ARR2_Ornit:0.077789	(ARR2_Pytho:0.048595	ARR2_Xenop:0.021868):0.009024):0.005055):0.009349):0.000001	(ARR2_Ophis:0.000001
(ARR0.1_Str:0.111811	ARR0.1_Lyt:0.195746	((ARR0_Ciona:0.359089	((ARR2.2_Pet:0.170797	((ARR2_Petr1:0.043561	(ARR2_Petr2:0.000001	ARR2_AB495:0.000001):0.021870):0.141329	(((((ARR3_Latim:0.041886	(ARR3_NM_00:0.092937	((ARR3_Pelod:0.031916	(ARR3_Allig:0.124223	((ARR3_Nippo:0.104836	ARR3_Ornit:0.095917):0.001416	((ARR3_BosTa:0.012071	(ARR3_Equus:0.003199	(ARR3_Loxod:0.029834	(((ARR3_Dasyp:0.006145	ARR3_Canis:0.016571):0.006135	(ARR3_Sorex:0.000001	(ARR3_Ptero:0.016626	ARR3_Ailur:0.025142):0.003200):0.003064):0.000001	(((ARR3_Tupai:0.019532	ARR3_Micro:0.000001):0.000001	((ARR3_Ochot:0.015956	(ARR3_PanTr:0.000001	(ARR3_HomoS:0.000001	(ARR3_NM__0:0.000001	ARR3_Macac:0.015437):0.000001):0.000001):0.009283):0.000001	(ARR3_Ictid:0.003031	(ARR3_MusMu:0.000001	ARR3_Rattu:0.000001):0.018556):0.006138):0.003052):0.009168	(ARR3_Oryct:0.000001	ARR3_SusSc:0.019150):0.000001):0.000001):0.000001):0.002984):0.009856):0.034189	(ARR3.1_Mon:0.022848	(ARR3_Monod:0.002933	(ARR3_Macro:0.000001	ARR3_Sarco:0.006152):0.028182):0.002887):0.044943):0.020756):0.038334):0.035592):0.018252	(ARR3_GAFD0:0.044358	ARR3_Pytho:0.066942):0.070647):0.027055):0.013888):0.014509	(ARR3_Catsh:0.065336	(ARR3_gnl|S:0.063249	ARR3_JW869:0.076942):0.014492):0.020460):0.003742	(((ARR3b_Asty:0.003303	(ARR3b_NM_2:0.052542	ARR3_Lepis:0.027175):0.007373):0.025307	((ARR3a_Asty:0.052252	ARR3a_Dani:0.095229):0.022917	(ARR3a_Gadu:0.033517	(ARR3a_Oryz:0.006178	(ARR3a_Taki:0.003085
(ARR0.1_Str:0.060889	ARR0.1_Lyt:0.219377	(((ARR0.1_Pat:0.373893	(ARR0_Ciona:0.369246	((ARR2.2_Pet:0.166326	(((ARR2_Petr1:0.052510	(ARR2_Petr2:0.000001	ARR2_AB495:0.000001):0.005738):0.144555	(((((ARR3_Nippo:0.024471	ARR3_NM_00:0.098857):0.043676	(ARR3_Pelod:0.064725	(((ARR3_Ornit:0.053234	ARR3_Allig:0.162539):0.036817	(((ARR3_Micro:0.000001	(((ARR3_Ochot:0.027406	(ARR3_Ictid:0.006299	ARR3_Tupai:0.038716):0.009717):0.000002	(ARR3_MusMu:0.000001	ARR3_Rattu:0.000001):0.022736):0.000001	(ARR3_HomoS:0.000001	(ARR3_NM__0:0.000001	(ARR3_PanTr:0.000001	ARR3_Macac:0.009627):0.000001):0.000001):0.006422):0.003196):0.000001	(((ARR3_Equus:0.003341	ARR3_SusSc:0.010206):0.000001	(ARR3_Canis:0.006717	(ARR3_Oryct:0.006418	(ARR3_BosTa:0.022034	(ARR3_Ailur:0.022868	(ARR3_Loxod:0.041930	ARR3_Ptero:0.020663):0.000001):0.003417):0.013493):0.000001):0.000001):0.000001	(ARR3_Dasyp:0.003198	ARR3_Sorex:0.003216):0.003201):0.009595):0.043935	((ARR3_Macro:0.000001	ARR3_Sarco:0.009680):0.019536	(ARR3_Monod:0.003446	ARR3.1_Mon:0.039541):0.003277):0.048610):0.011241):0.060936	(ARR3_GAFD0:0.009108	ARR3_Pytho:0.098072):0.071928):0.016634):0.005899):0.026626	(ARR3_Lepis:0.022173	((ARR3b_NM_2:0.049098	(ARR3b_Asty:0.006421	(ARR3a_Gadu:0.040808	(ARR3a_Oreo:0.000001	(ARR3a_Taki:0.000001	(ARR3a_Xiph:0.019636	((ARR3a_Asty:0.081011	ARR3a_Dani:0.071851):0.028663	(ARR3a_Gast:0.013181	ARR3a_Oryz:0.000001):0.009893):0.006844):0.000001):0.003253):0.011234):0.050647):0.000001):0.010478
(ARR0.1_Str:0.069192	ARR0.1_Lyt:0.243639	((ARR0_Ciona:0.409159	(((((ARR2_Latim:0.025351	((ARR2_Pelod:0.000001	(ARR2_Allig:0.012764	((((ARR2_Dasyp:0.021286	(ARR2_Oryct:0.003156	((ARR2_Ictid:0.003159	(ARR2_Macac:0.007390	(((ARR2_PanTr:0.016244	ARR2_HomoS:0.000001):0.000001	(ARR2_Pongo:0.050619	(ARR2_Rattu:0.000001	ARR2_MusMu:0.009457):0.012600):0.000001):0.000001	(ARR2_Loxod:0.003138	(ARR2_BosTa:0.012598	(ARR2_Sorex:0.041657	(ARR2_Ochot:0.009594	ARR2_SusSc:0.025981):0.000001):0.009465):0.003205):0.000001):0.000001):0.006319):0.003156	((ARR2_Ailur:0.000001	(ARR2_Canis:0.018379	ARR2_Equus:0.009729):0.001373):0.000001	(ARR2_Micro:0.000001	(ARR2_Ptero:0.000001	ARR2_Tupai:0.020656):0.000001):0.000001):0.000001):0.003208):0.004183):0.020408	(ARR2_Monod:0.000001	(ARR2_Sarco:0.000001	(ARR2.1_Mac:0.146184	ARR2_Macro:0.004286):0.000001):0.000001):0.057892):0.027934	(ARR2_AnasP:0.027731	((ARR2_Nippo:0.000001	(ARR2_Halia:0.000001	(ARR2_Cucul:0.065336	ARR2_Ophis:0.000001):0.000001):0.000001):0.000001	(ARR2_Taeni:0.016310	(ARR2_Melea:0.000001	ARR2_Gallu:0.016109):0.012945):0.006344):0.015559):0.009668):0.008452	((ARR2_Ornit:0.078141	ARR2_GAFL0:0.009391):0.014912	(ARR2_Pytho:0.034248	ARR2_Xenop:0.022839):0.009116):0.016272):0.004372):0.006499):0.039072	((ARR2_Lepis:0.002776	((ARR2a_Xiph:0.031841	((ARR2a_Gast:0.042416	(ARR2a_Taki:0.288865	ARR2a_Gadu:0.064702):0.026867):0.005284	(ARR2a_Oryz:0.073402	ARR2a_Oreo:0.026425):0.002563):0.006029):0.041320	(ARR2a_Asty:0.012438
(ARR0.1_Str:0.109763	ARR0.1_Lyt:0.183263	(ARR0.1_Pat:0.313879	(((ARR0_Ciona:0.463527	((((ARR2.2_Pet:0.236115	((((ARR2_Pelod:0.000001	(((ARR2_Allig:0.006943	((((ARR2_Ictid:0.003525	(((ARR2_Pongo:0.025237	(ARR2_Macac:0.008093	(ARR2_Sorex:0.047018	(ARR2_Rattu:0.000001	ARR2_MusMu:0.006964):0.006623):0.021655):0.000001):0.000001	(ARR2_HomoS:0.000001	(ARR2_PanTr:0.007158	ARR2_Loxod:0.003503):0.000001):0.000001):0.000001	(ARR2_BosTa:0.021281	(ARR2_Ochot:0.010957	ARR2_SusSc:0.033427):0.006883):0.003694):0.003513):0.003524	(ARR2_Ailur:0.000001	((ARR2_Tupai:0.013581	(ARR2_Canis:0.015185	ARR2_Equus:0.003636):0.004088):0.000001	(ARR2_Ptero:0.000001	ARR2_Micro:0.010978):0.000001):0.000001):0.000001):0.003721	(ARR2_Oryct:0.010619	ARR2_Dasyp:0.024793):0.000001):0.020251	(ARR2.1_Mac:0.120152	(ARR2_Monod:0.000001	(ARR2_Macro:0.000001	ARR2_Sarco:0.004598):0.002629):0.000001):0.060423):0.021541):0.003869	((ARR2_Melea:0.000001	(ARR2_Taeni:0.007144	ARR2_Gallu:0.000001):0.014482):0.014424	((ARR2_Nippo:0.000001	ARR2_Halia:0.000001):0.000001	(ARR2_Cucul:0.055721	ARR2_Ophis:0.000001):0.000001):0.000001):0.015461):0.000001	((ARR2_AnasP:0.030307	(ARR2_Ornit:0.067088	ARR2_GAFL0:0.018155):0.000001):0.013814	(ARR2_Pytho:0.027322	ARR2_Xenop:0.036935):0.020628):0.006923):0.003733):0.026702	(ARR2_Latim:0.017994	(ARR2_Catsh:0.024650	ARR2_gnl|S:0.104115):0.064827):0.019133):0.013936	(ARR2_Cmi_J:0.088737	(ARR2_Lepis:0.000001	(ARR2a_Asty:0.030012	(ARR2a_NM_0:0.000001
(ARR0.1_Str:0.063089	ARR0.1_Lyt:0.169607	((ARR0.1_Pat:0.272051	(ARR0_Sacco:0.038728	(ARR0_Branc:0.192871	(ARR0_Ciona:0.561312	(((((ARR2_Allig:0.013350	(ARR2_Pelod:0.000001	(((ARR2_Ophis:0.000001	(ARR2_AnasP:0.006535	((ARR2_Taeni:0.000001	(((ARR2_Ailur:0.000001	((ARR2_Tupai:0.013626	ARR2_Dasyp:0.028764):0.004692	(((((ARR2_HomoS:0.000001	ARR2_Loxod:0.000001):0.000001	(ARR2_Pongo:0.041754	(ARR2_Macac:0.015107	ARR2_PanTr:0.003279):0.000038):0.000001):0.000001	(ARR2_BosTa:0.016569	(ARR2_Ochot:0.003484	ARR2_SusSc:0.023948):0.003256):0.006839):0.003303	(ARR2_Ictid:0.000001	(ARR2_Rattu:0.000001	ARR2_MusMu:0.006612):0.013281):0.006649):0.003325	(ARR2_Ptero:0.000001	ARR2_Micro:0.007111):0.000001):0.000001):0.000001):0.000001	((ARR2_Sorex:0.075262	ARR2_Oryct:0.003208):0.006779	(ARR2_Canis:0.003957	ARR2_Equus:0.010187):0.009734):0.000001):0.033459	(ARR2.1_Mac:0.166317	(ARR2_Monod:0.000001	(ARR2_Macro:0.014027	ARR2_Sarco:0.003289):0.003506):0.000001):0.043666):0.023565):0.003377	(ARR2_Melea:0.000001	ARR2_Gallu:0.000001):0.006728):0.006789):0.000191):0.003165	(ARR2_Nippo:0.000001	ARR2_Halia:0.000001):0.000001):0.017235	(ARR2_Cucul:0.066960	(ARR2_GAFL0:0.009908	(ARR2_Ornit:0.052871	(ARR2_Pytho:0.033376	ARR2_Xenop:0.026893):0.007482):0.000009):0.003319):0.006976):0.006741):0.000001):0.035185	((ARR2_Latim:0.031522	(ARR2_Cmi_J:0.121522	(ARR2_Catsh:0.024407	ARR2_gnl|S:0.092253):0.050667):0.032259):0.023088	(ARR2_Lepis:0.007698	(ARR2a_NM_0:0.003133
(ARR0.1_Str:0.109694	ARR0.1_Lyt:0.123198	(((ARR0.1_Pat:0.366296	(ARR0_Ciona:0.431268	((ARR2.2_Pet:0.159968	(((ARR2_Latim:0.034732	((ARR2_Cmi_J:0.129603	(ARR2_Lepis:0.011132	(ARR2a_NM_0:0.009177	(ARR2a_Asty:0.015805	(ARR2a_Gadu:0.129368	((ARR2a_Taki:0.184170	ARR2a_Gast:0.033658):0.000001	(ARR2a_Oreo:0.041009	(ARR2a_Oryz:0.075528	ARR2a_Xiph:0.038608):0.013742):0.008918):0.037748):0.067435):0.012110):0.056602):0.033372):0.043955	(ARR2_Catsh:0.026684	ARR2_gnl|S:0.076683):0.032243):0.023208):0.009160	(ARR2_GAFL0:0.013694	(((((ARR2_Dasyp:0.019467	((((ARR2_BosTa:0.003111	(ARR2_Ochot:0.009572	ARR2_SusSc:0.032711):0.002946):0.005280	(ARR2_Ictid:0.003121	(ARR2_Rattu:0.000001	ARR2_MusMu:0.009339):0.009317):0.003348):0.003827	((ARR2_HomoS:0.000001	(ARR2_Loxod:0.000001	((ARR2_Pongo:0.010860	ARR2_Tupai:0.028505):0.018125	(ARR2_Oryct:0.006242	(ARR2_Ailur:0.000001	(ARR2_Canis:0.019721	ARR2_Equus:0.003208):0.000001):0.000001):0.000001):0.000001):0.000001):0.000001	(ARR2_Ptero:0.000001	(ARR2_Sorex:0.048229	ARR2_Micro:0.003275):0.003148):0.000006):0.000001):0.000001	(ARR2_Macac:0.024712	ARR2_PanTr:0.008886):0.000540):0.005880):0.044590	((ARR2.1_Mac:0.174576	ARR2_Macro:0.009320):0.000001	(ARR2_Monod:0.000001	ARR2_Sarco:0.000001):0.000001):0.061485):0.032895	(ARR2_AnasP:0.014436	(ARR2_Nippo:0.000001	(ARR2_Halia:0.000001	((ARR2_Cucul:0.081518	ARR2_Ophis:0.000001):0.000001	(ARR2_Melea:0.000001	(ARR2_Taeni:0.000002
(ARR0.1_Str:0.088876	ARR0.1_Lyt:0.163467	(ARR0.1_Pat:0.416680	(((ARR0.2_Str:0.065640	ARR0.2_Lyt:0.157024):0.244690	(ARR0_Sacco:0.089539	ARR0_Branc:0.255043):0.014392):0.049776	(ARR0_Ciona:0.359078	(((((ARR2_Petr1:0.054559	(ARR2_Petr2:0.000001	ARR2_AB495:0.000001):0.000001):0.181900	(ARR2.2_Pet:0.150479	(ARR3_Petro:0.069494	ARR3_Lethe:0.000001):0.586516):0.062229):0.013897	((ARR3_Latim:0.024888	((ARR3_Nippo:0.156635	(ARR3_NM_00:0.094932	(((ARR3b_Asty:0.017219	(ARR3b_NM_2:0.038012	ARR3_Lepis:0.054964):0.003162):0.024716	((ARR3a_Asty:0.071296	ARR3a_Dani:0.067972):0.009296	((ARR3a_Taki:0.000001	(ARR3a_Oreo:0.000001	(ARR3a_Xiph:0.007956	ARR3a_Gadu:0.028875):0.009398):0.003431):0.004736	(ARR3a_Gast:0.010439	ARR3a_Oryz:0.010477):0.006217):0.024118):0.039501):0.025759	(ARR3b_Taki:0.358456	ARR3b_Gast:0.086402):0.117108):0.031891):0.005118):0.029884	(ARR3_Pelod:0.077695	(((ARR3_BosTa:0.008967	(ARR3_Sorex:0.017492	((((ARR3_Ochot:0.000001	ARR3_Ornit:0.113627):0.014168	(ARR3_Ictid:0.003418	(ARR3_MusMu:0.000001	ARR3_Rattu:0.000001):0.017920):0.003436):0.000001	(ARR3_SusSc:0.003553	(((ARR3_Equus:0.000001	(ARR3_Loxod:0.011013	ARR3_Oryct:0.006818):0.000001):0.000001	((ARR3_Canis:0.025358	ARR3_Ailur:0.031181):0.010734	(ARR3_Ptero:0.053278	ARR3_Tupai:0.019037):0.000001):0.003617):0.003426	(ARR3_Macac:0.010387	(ARR3_HomoS:0.000001	(ARR3_NM__0:0.000001	ARR3_PanTr:0.000001):0.000001):0.000001):0.006949):0.000001):0.006873):0.003427
(ARR0.1_Str:0.060722	ARR0.1_Lyt:0.213181	((ARR0.1_Pat:0.389498	((ARR0_Ciona:0.317186	((((((ARR2_Latim:0.026616	((ARR2_Pelod:0.000001	(ARR2_Allig:0.013296	((ARR2_AnasP:0.006630	(ARR2_Halia:0.000001	((ARR2_Melea:0.000001	ARR2_Gallu:0.005522):0.006806	(ARR2_Nippo:0.000001	(ARR2_Cucul:0.060669	(ARR2_Taeni:0.013690	ARR2_Ophis:0.000001):0.000002):0.000001):0.000001):0.000001):0.005027):0.005645	(((ARR2_Dasyp:0.026100	(ARR2_Oryct:0.019979	(ARR2_Loxod:0.000001	((ARR2_Macac:0.011356	ARR2_PanTr:0.003306):0.003305	((ARR2_Pongo:0.034352	((ARR2_Ictid:0.003296	(ARR2_Rattu:0.000001	ARR2_MusMu:0.006556):0.009865):0.006596	(((ARR2_Canis:0.028969	ARR2_Equus:0.006930):0.000002	(ARR2_Ptero:0.000001	ARR2_Micro:0.020777):0.000001):0.000001	(ARR2_Tupai:0.022474	ARR2_Ailur:0.000001):0.000001):0.000001):0.003352):0.000001	(ARR2_HomoS:0.000001	(ARR2_Sorex:0.050244	(ARR2_BosTa:0.009902	(ARR2_Ochot:0.006672	ARR2_SusSc:0.031768):0.006489):0.006608):0.000001):0.000001):0.000001):0.003342):0.003268):0.003772):0.029299	(ARR2.1_Mac:0.215578	(ARR2_Monod:0.000001	(ARR2_Macro:0.000001	ARR2_Sarco:0.000007):0.003407):0.000001):0.049386):0.024215	((ARR2_Ornit:0.058640	ARR2_GAFL0:0.006180):0.003503	(ARR2_Pytho:0.046285	ARR2_Xenop:0.028926):0.025390):0.010304):0.000001):0.009849):0.003236):0.018024	(ARR2_Lepis:0.006383	(ARR2a_NM_0:0.003036	(ARR2a_Asty:0.011530	((ARR2a_Xiph:0.014879	(ARR2a_Oryz:0.058218	ARR2a_Gadu:0.153123):0.031319):0.010592	(ARR2a_Oreo:0.019890
(ARR0.1_Str:0.158916	ARR0.1_Lyt:0.041380	((ARR0_Ciona:0.391402	((((ARR2_Latim:0.014730	((ARR2_GAFL0:0.021863	((ARR2_AnasP:0.021495	(ARR2_Halia:0.000001	((ARR2_Nippo:0.000001	ARR2_Ophis:0.000001):0.000001	(ARR2_Cucul:0.059166	((ARR2_Melea:0.000001	ARR2_Ornit:0.078916):0.007400	(ARR2_Taeni:0.000002	ARR2_Gallu:0.012572):0.026040):0.003563):0.000001):0.000001):0.017153):0.008777	(((ARR2_Dasyp:0.025499	(ARR2_Oryct:0.007368	(ARR2_Canis:0.007536	((ARR2_Ailur:0.000001	(((ARR2_Ochot:0.003683	(ARR2_Sorex:0.052591	(ARR2_Rattu:0.000001	ARR2_MusMu:0.003649):0.000001):0.018449):0.000001	(ARR2_Pongo:0.038369	(ARR2_Loxod:0.007330	(ARR2_Ictid:0.000001	(ARR2_HomoS:0.000001	(ARR2_Macac:0.000001	ARR2_PanTr:0.018838):0.000007):0.000001):0.000001):0.000001):0.000001):0.011070	(ARR2_Tupai:0.009234	(ARR2_Equus:0.000001	ARR2_SusSc:0.007830):0.003434):0.000001):0.000001):0.000001	(ARR2_BosTa:0.014879	(ARR2_Ptero:0.000001	ARR2_Micro:0.011857):0.000006):0.000001):0.000001):0.007419):0.004017):0.029351	((ARR2.1_Mac:0.168855	ARR2_Macro:0.000001):0.000001	(ARR2_Monod:0.000001	ARR2_Sarco:0.000001):0.000001):0.073925):0.026207	((ARR2_Allig:0.010941	ARR2_Pelod:0.007208):0.000001	(ARR2_Pytho:0.045222	ARR2_Xenop:0.007644):0.011489):0.014482):0.000001):0.000001):0.023448	((ARR2_Cmi_J:0.062846	(ARR2_Lepis:0.016234	(ARR2a_NM_0:0.007289	(ARR2a_Asty:0.029153	(ARR2a_Xiph:0.023669	(ARR2a_Gast:0.045233	(ARR2a_Oryz:0.094437	(ARR2a_Oreo:0.005157
(ARR0.1_Str:0.094250	ARR0.1_Lyt:0.132367	(ARR0.1_Pat:0.328272	((ARR0_Ciona:0.330552	(((((ARR2_Latim:0.026005	((ARR2_Ornit:0.035813	(ARR2_GAFL0:0.033845	((ARR2_Pelod:0.003486	(ARR2_Allig:0.006479	(((ARR2_Dasyp:0.026813	(ARR2_Oryct:0.000001	((ARR2_Equus:0.003440	ARR2_Tupai:0.025381):0.000001	((ARR2_Ictid:0.006695	(ARR2_Pongo:0.030902	(ARR2_HomoS:0.000001	((ARR2_Loxod:0.003297	((ARR2_Macac:0.007558	ARR2_PanTr:0.009604):0.004022	(ARR2_Sorex:0.030203	(ARR2_Rattu:0.000001	ARR2_MusMu:0.006608):0.003316):0.009928):0.000001):0.000001	(ARR2_Ochot:0.010045	ARR2_BosTa:0.013325):0.003298):0.000001):0.000001):0.013372):0.003311	(ARR2_Ptero:0.000001	(ARR2_Micro:0.000001	(ARR2_Ailur:0.000001	(ARR2_Canis:0.028495	ARR2_SusSc:0.020715):0.007030):0.000001):0.000001):0.000001):0.000001):0.003381):0.003307):0.030111	((ARR2.1_Mac:0.192310	ARR2_Macro:0.009631):0.000001	(ARR2_Monod:0.000001	ARR2_Sarco:0.000001):0.000001):0.055389):0.026430	(ARR2_Taeni:0.005989	(ARR2_Halia:0.000001	(ARR2_Nippo:0.000001	((ARR2_Melea:0.000001	ARR2_Gallu:0.006302):0.006748	(ARR2_Ophis:0.000001	(ARR2_Cucul:0.060555	ARR2_AnasP:0.037604):0.000001):0.000001):0.000001):0.000001):0.004267):0.031351):0.007707):0.000001):0.007265	(ARR2_Pytho:0.029979	ARR2_Xenop:0.019955):0.017835):0.002874):0.007166):0.011531	((ARR2_Lepis:0.002788	(ARR2a_NM_0:0.000001	(ARR2a_Asty:0.009688	(ARR2a_Gadu:0.106466	(ARR2a_Xiph:0.005587	(ARR2a_Taki:0.151163	(ARR2a_Gast:0.044110
(ARR0.1_Str:0.089182	ARR0.1_Lyt:0.250647	(ARR0.1_Pat:0.424898	((ARR0_Ciona:0.399770	((ARR2.2_Pet:0.104461	(((ARR4.1_Cal:0.501153	((ARR4_Latim:0.234388	(((ARR4_Allig:0.149768	(ARR4_Ornit:0.369410	((ARR4_Tupai:0.168956	(ARR4_Ictid:0.128006	((((ARR4_Macac:0.041519	(ARR4_PanTr:0.000001	(ARR4_Pongo:0.000001	ARR4_HomoS:0.003925):0.000001):0.000001):0.110606	(ARR4_Rattu:0.037211	ARR4_MusMu:0.064387):0.227672):0.003800	(((ARR4_Ptero:0.162639	(ARR4_Canis:0.064305	ARR4_Ailur:0.039548):0.053297):0.034264	(ARR4_Equus:0.018601	ARR4_Erina:0.083845):0.025299):0.034714	(ARR4_BosTa:0.082413	ARR4_SusSc:0.046291):0.059857):0.051214):0.029645	(ARR4_Ochot:0.150030	ARR4_Micro:0.102917):0.031069):0.074796):0.003364):0.272344	(ARR4_Monod:0.157243	(ARR4_Sarco:0.099873	ARR4_Macro:0.192627):0.047617):0.160310):0.136223):0.142499):0.071982	(ARR4_Pelod:0.093158	((ARR4_Strut:0.044943	((ARR4_AnasP:0.010781	(ARR4_Gallu:0.004012	ARR4_Melea:0.023772):0.032793):0.021459	(ARR4_Nippo:0.039980	(ARR4_Ophis:0.029579	(ARR4_Halia:0.021667	(ARR4_Cucul:0.044703	ARR4_Taeni:0.117799):0.006745):0.007966):0.016998):0.013615):0.004877):0.044707	(ARR4_Anoli:0.054025	ARR4_Pytho:0.211506):0.038198):0.030322):0.024305):0.078443	(ARR4_Xenop:0.282479	ARR4_AF203:0.224251):0.055978):0.042530):0.090243	(ARR4_Lepis:0.203537	(((ARR4b_tpe|:0.407066	ARR4b_Asty:0.183488):0.190186	(ARR4b_Gadu:0.330015	((ARR4b_Xiph:0.260529	(ARR4b_Gast:0.156766	ARR4b_Taki:0.106385):0.097420):0.016370
(ARR0.1_Str:0.113084	ARR0.1_Lyt:0.226701	(((ARR0.1_Pat:0.337700	(ARR0_Ciona:0.481405	((((ARR2_Latim:0.031143	((ARR2_Ornit:0.068907	(ARR2_GAFL0:0.020439	(((ARR2_AnasP:0.021305	(ARR2_Cucul:0.051765	(ARR2_Halia:0.000001	(ARR2_Ophis:0.000001	(ARR2_Nippo:0.000001	(ARR2_Melea:0.000001	(ARR2_Taeni:0.011771	ARR2_Gallu:0.000001):0.011868):0.020321):0.000001):0.000001):0.000001):0.010712):0.022026	(ARR2_Pelod:0.003375	(ARR2_Allig:0.019707	(((ARR2_Ictid:0.000001	(ARR2_Rattu:0.000001	ARR2_MusMu:0.009999):0.016746):0.000001	(((ARR2_HomoS:0.000001	(ARR2_Macac:0.003934	ARR2_PanTr:0.012250):0.001743):0.000001	(ARR2_Pongo:0.035287	(ARR2_Sorex:0.044139	(ARR2_Loxod:0.003320	(ARR2_SusSc:0.023986	(ARR2_Ochot:0.003335	ARR2_BosTa:0.010016):0.000001):0.006670):0.000001):0.000001):0.000001):0.006682	(ARR2_Equus:0.003434	((ARR2_Tupai:0.008764	ARR2_Dasyp:0.028800):0.014678	((ARR2_Micro:0.000675	ARR2_Oryct:0.009803):0.006271	(ARR2_Ailur:0.000001	(ARR2_Ptero:0.000001	ARR2_Canis:0.014140):0.000001):0.000001):0.000001):0.000001):0.000001):0.006953):0.042990	(ARR2.1_Mac:0.172585	(ARR2_Monod:0.000001	(ARR2_Macro:0.004550	ARR2_Sarco:0.003326):0.003449):0.000001):0.031916):0.039660):0.011643):0.000002):0.007130	(ARR2_Pytho:0.050466	ARR2_Xenop:0.030385):0.022697):0.009817):0.016078):0.018098	((ARR2_Lepis:0.005712	(ARR2a_NM_0:0.003294	(ARR2a_Asty:0.001556	(ARR2a_Gadu:0.112669	(ARR2a_Xiph:0.030297	(ARR2a_Oryz:0.035368	(ARR2a_Oreo:0.046809
(ARR0.1_Str:0.056214	ARR0.1_Lyt:0.162150	(ARR0.1_Pat:0.321569	(((ARR0_Ciona:0.454438	((ARR2.2_Pet:0.140225	(((ARR4.1_Cal:0.390613	(ARR4_Latim:0.189592	((((ARR4_Pytho:0.207753	(ARR4_Anoli:0.048054	((ARR4_Ornit:0.254496	((ARR4_Tupai:0.126718	(ARR4_Ictid:0.087056	(((ARR4_Ochot:0.121357	(ARR4_Rattu:0.053532	ARR4_MusMu:0.019745):0.137005):0.042012	(ARR4_Micro:0.071655	(ARR4_Macac:0.029526	(ARR4_HomoS:0.003509	(ARR4_Pongo:0.000001	ARR4_PanTr:0.000001):0.000001):0.000001):0.071505):0.018429):0.000001	(ARR4_Equus:0.049145	((ARR4_Ptero:0.125901	(ARR4_BosTa:0.038569	ARR4_SusSc:0.011090):0.033137):0.013040	(ARR4_Erina:0.081164	(ARR4_Canis:0.054127	ARR4_Ailur:0.038425):0.029147):0.020970):0.009629):0.038926):0.041998):0.000007):0.190879	(ARR4_Macro:0.036392	(ARR4_Sarco:0.080990	ARR4_Monod:0.171924):0.036662):0.207791):0.140574):0.053024	(ARR4_Lepis:0.164451	(((ARR4b_tpe|:0.309385	ARR4b_Asty:0.104613):0.127807	(((ARR4b_Taki:0.167746	ARR4b_Gadu:0.392115):0.031595	(ARR4b_Gast:0.185730	ARR4b_Oreo:0.093016):0.024872):0.028620	(ARR4b_Oryz:0.176800	ARR4b_Xiph:0.143713):0.030456):0.200174):0.103576	((ARR4a_Asty:0.176380	ARR4a_tpe|:0.087524):0.108915	(ARR4a_NM_0:0.047114	(ARR4a_Xiph:0.083666	(ARR4a_Gast:0.157864	(ARR4a_Oreo:0.023206	(ARR4a_Taki:0.156889	ARR4a_Gadu:0.259815):0.049801):0.044054):0.043225):0.057568):0.236727):0.115480):0.284751):0.181425):0.115353):0.005030):0.064248	(ARR4_Pelod:0.051874	ARR4_Allig:0.165994):0.018889):0.023359	(ARR4_Taeni:0.099808
(ARR0.1_Str:0.107319	ARR0.1_Lyt:0.182601	(ARR0.2_Lyt:0.026378	(ARR0.2_Str:0.009576	((ARR0.1_Pat:0.323489	(ARR0_Ciona:0.370790	((((ARR2.2_Pet:0.156492	(ARR2_Petr1:0.065560	(ARR2_Petr2:0.000001	ARR2_AB495:0.000001):0.006559):0.154226):0.032262	(((ARR4.1_Cal:0.362860	((ARR4_Allig:0.157911	((ARR4_Taeni:0.066953	(ARR4_Strut:0.036923	(ARR4_Ophis:0.018321	(((ARR4_Nippo:0.034960	ARR4_AnasP:0.016560):0.018734	(ARR4_Gallu:0.015169	ARR4_Melea:0.010195):0.038395):0.018311	(ARR4_Cucul:0.054245	ARR4_Halia:0.039949):0.003361):0.015093):0.004596):0.050229):0.061542	((ARR4_Ornit:0.355466	(((((ARR4_Ochot:0.097517	ARR4_Ictid:0.129354):0.022280	(ARR4_Rattu:0.041448	ARR4_MusMu:0.072967):0.172229):0.003169	(ARR4_Micro:0.090698	(ARR4_Tupai:0.123303	(ARR4_PanTr:0.000001	(ARR4_HomoS:0.003490	(ARR4_Pongo:0.000001	ARR4_Macac:0.047394):0.000001):0.000001):0.058044):0.017516):0.013477):0.034975	((ARR4_Erina:0.148139	(ARR4_Canis:0.051049	ARR4_Ailur:0.077800):0.030125):0.007060	(ARR4_Ptero:0.099383	(ARR4_Equus:0.063938	(ARR4_BosTa:0.032781	ARR4_SusSc:0.018337):0.046565):0.027710):0.007903):0.025495):0.141531	(ARR4_Sarco:0.093159	(ARR4_Monod:0.181689	ARR4_Macro:0.095143):0.034962):0.233192):0.175433):0.070036	(ARR4_Pelod:0.105573	((ARR4_Latim:0.218456	(ARR4_Xenop:0.419098	ARR4_AF203:0.130562):0.093424):0.030588	(ARR4_Anoli:0.073944	ARR4_Pytho:0.187268):0.025114):0.029814):0.009651):0.040434):0.014378):0.043312	(ARR4_Lepis:0.143517	(((ARR4b_tpe|:0.390390
(ARR0.1_Str:0.060144	ARR0.1_Lyt:0.182852	((ARR0.1_Pat:0.249060	((ARR0_Ciona:0.356322	((((ARR3_Petro:0.047992	ARR3_Lethe:0.000004):0.529260	((((((ARR4_Ornit:0.312456	((ARR4_Ochot:0.145931	((ARR4_Ictid:0.108386	(((ARR4_Micro:0.024966	ARR4_Tupai:0.179963):0.009706	(ARR4_Ptero:0.132941	(((ARR4_Canis:0.051173	ARR4_Ailur:0.057861):0.045147	(ARR4_Equus:0.000001	ARR4_Erina:0.120589):0.045328):0.011777	(ARR4_BosTa:0.036607	ARR4_SusSc:0.041127):0.019802):0.021035):0.058170):0.014213	(ARR4_Macac:0.040714	(ARR4_PanTr:0.000001	(ARR4_Pongo:0.000001	ARR4_HomoS:0.003849):0.000001):0.000006):0.094414):0.018032):0.012915	(ARR4_Rattu:0.019601	ARR4_MusMu:0.042354):0.135557):0.051132):0.194049	(ARR4_Monod:0.185683	(ARR4_Sarco:0.053628	ARR4_Macro:0.122619):0.019509):0.151712):0.085967):0.051705	(ARR4_Lepis:0.123260	(((ARR4b_tpe|:0.403715	ARR4b_Asty:0.123434):0.178558	(ARR4b_Gadu:0.358770	((ARR4b_Oreo:0.187529	(ARR4b_Oryz:0.212977	ARR4b_Xiph:0.219981):0.038449):0.048953	(ARR4b_Gast:0.157389	ARR4b_Taki:0.149641):0.058605):0.063069):0.249681):0.064368	((ARR4a_Asty:0.146484	ARR4a_tpe|:0.057314):0.079020	(ARR4a_Gadu:0.283340	((ARR4a_Gast:0.268846	(ARR4a_Xiph:0.092510	ARR4a_NM_0:0.061784):0.041161):0.037411	(ARR4a_Oreo:0.051644	ARR4a_Taki:0.242969):0.024758):0.094427):0.310500):0.096525):0.415386):0.164275):0.064502	(ARR4_Allig:0.109895	(ARR4_Pelod:0.076401	(((ARR4_Strut:0.025480	(ARR4_Gallu:0.010661	ARR4_Melea:0.007999):0.044121):0.022081	(ARR4_Nippo:0.015759
(ARR0.1_Str:0.143680	ARR0.1_Lyt:0.288122	((ARR0.1_Pat:0.534440	(ARR0_Sacco:0.122953	(ARR0.2_Str:0.032343	ARR0.2_Lyt:0.168214):0.315798):0.041160):0.050478	(ARR0_Branc:0.231291	(ARR0_Ciona:0.474924	(((((ARR2_Ornit:0.045695	ARR2_GAFL0:0.006140):0.006277	(((ARR2_Pelod:0.000001	(ARR2_Latim:0.039165	((ARR2_Lepis:0.000001	((ARR2a_Asty:0.028510	ARR2a_NM_0:0.000001):0.000790	(ARR2a_Xiph:0.022969	(ARR2a_Oryz:0.092467	(ARR2a_Oreo:0.028598	(ARR2a_Gadu:0.116062	(ARR2a_Taki:0.115537	ARR2a_Gast:0.028774):0.003124):0.009757):0.000001):0.012960):0.055353):0.041424):0.031449	(ARR2_Cmi_J:0.086565	(ARR2_Catsh:0.036407	ARR2_gnl|S:0.101628):0.033383):0.020625):0.007166):0.021629):0.003117	(ARR2_Allig:0.015645	((((ARR2_Ictid:0.003137	(ARR2_Ailur:0.000001	((((ARR2_HomoS:0.000001	((ARR2_BosTa:0.006281	(ARR2_Sorex:0.044688	(ARR2_Ochot:0.009434	ARR2_SusSc:0.025849):0.000001):0.009418):0.002951	(ARR2_Rattu:0.000001	ARR2_MusMu:0.000001):0.006098):0.000337):0.000001	(ARR2_Pongo:0.022669	(ARR2_Loxod:0.006247	(ARR2_Macac:0.007403	ARR2_PanTr:0.024152):0.002119):0.000001):0.000001):0.012641	(ARR2_Ptero:0.000001	ARR2_Micro:0.009978):0.000001):0.000001	(ARR2_Tupai:0.019584	(ARR2_Canis:0.013004	ARR2_Equus:0.000001):0.000008):0.000001):0.000001):0.000001):0.006349	(ARR2_Oryct:0.009440	ARR2_Dasyp:0.038069):0.000001):0.016866	(ARR2.1_Mac:0.174077	(ARR2_Monod:0.000001	(ARR2_Macro:0.008922	ARR2_Sarco:0.001366):0.001846):0.000001):0.053366):0.031557	(ARR2_Nippo:0.000001
(ARR0.1_Str:0.066155	ARR0.1_Lyt:0.180465	(ARR0.1_Pat:0.321871	((ARR0.2_Str:0.029928	ARR0.2_Lyt:0.118114):0.195524	(ARR0_Sacco:0.109907	(ARR0_Branc:0.115689	(ARR0_Ciona:0.420398	(((((((ARR2_Lepis:0.015550	(ARR2a_NM_0:0.009531	(ARR2a_Asty:0.011352	(ARR2a_Gadu:0.124449	((ARR2a_Gast:0.013845	(ARR2a_Taki:0.212994	ARR2a_Oreo:0.005006):0.017365):0.005358	(ARR2a_Oryz:0.054234	ARR2a_Xiph:0.005972):0.020923):0.005414):0.004599):0.007692):0.034946):0.022468	(ARR2_Cmi_J:0.066736	(ARR2_Catsh:0.020547	ARR2_gnl|S:0.075271):0.047404):0.015096):0.016832	(ARR2_Latim:0.020620	(((ARR2_AnasP:0.006273	(ARR2_Cucul:0.025911	(ARR2_Nippo:0.000001	(ARR2_Halia:0.000001	(ARR2_Ophis:0.000001	(ARR2_Taeni:0.000001	(ARR2_Gallu:0.000001	(ARR2_Melea:0.000001	(ARR2_Ornit:0.044084	((ARR2_Dasyp:0.015768	(((ARR2_Micro:0.000002	ARR2_Oryct:0.012993):0.003205	(ARR2_Ailur:0.000001	((ARR2_Equus:0.003302	(ARR2_Canis:0.018762	ARR2_SusSc:0.014766):0.004097):0.000009	(ARR2_Ptero:0.000001	ARR2_Tupai:0.008297):0.000001):0.000001):0.000001):0.000001	((ARR2_BosTa:0.003215	(ARR2_HomoS:0.000001	((ARR2_Sorex:0.073476	(ARR2_Rattu:0.000001	ARR2_MusMu:0.006399):0.000001):0.006398	(ARR2_Ochot:0.009599	((ARR2_Loxod:0.000001	ARR2_Pongo:0.034307):0.000001	(ARR2_Macac:0.000001	ARR2_PanTr:0.003233):0.000008):0.000001):0.000001):0.000001):0.003204):0.006442	ARR2_Ictid:0.006433):0.000001):0.011579):0.032412
(ARR0.1_Str:0.129793	ARR0.1_Lyt:0.148477	(ARR0.1_Pat:0.351755	((ARR0_Ciona:0.463230	((ARR2.2_Pet:0.181098	((ARR2_Petr1:0.069231	(ARR2_Petr2:0.000001	ARR2_AB495:0.000001):0.006412):0.189312	(((ARR3_Petro:0.015662	ARR3_Lethe:0.025800):0.540491	(((ARR3_Latim:0.045815	(ARR3_NM_00:0.147444	(((ARR3_BosTa:0.022891	(ARR3_Tupai:0.029174	(ARR3_Equus:0.007118	((ARR3_SusSc:0.014511	(((ARR3_Ochot:0.000001	ARR3_Ornit:0.145745):0.017437	(ARR3_MusMu:0.000001	ARR3_Rattu:0.006780):0.024198):0.000001	((ARR3_HomoS:0.000001	ARR3_Macac:0.010387):0.000001	(ARR3_NM__0:0.000001	ARR3_PanTr:0.013813):0.000001):0.021060):0.003310):0.006956	((ARR3_Canis:0.017553	(ARR3_Ailur:0.010085	ARR3_Nippo:0.071661):0.017111):0.012170	((ARR3_Ptero:0.045848	((ARR3_Dasyp:0.003405	ARR3_Sorex:0.003412):0.000001	(ARR3_Ictid:0.013679	ARR3_Micro:0.000001):0.017090):0.003401):0.000001	(ARR3_Loxod:0.051419	ARR3_Oryct:0.006828):0.000001):0.000001):0.000001):0.003405):0.000001):0.019248):0.017160	(ARR3.1_Mon:0.029923	(ARR3_Monod:0.010129	(ARR3_Macro:0.000001	ARR3_Sarco:0.022612):0.031947):0.009286):0.057614):0.064035	((ARR3_Allig:0.147524	ARR3_Pelod:0.053797):0.037632	(ARR3_GAFD0:0.050266	ARR3_Pytho:0.091147):0.072095):0.026001):0.055734):0.028109):0.017970	((ARR3b_NM_2:0.042182	(ARR3b_Asty:0.007404	(ARR3_Lepis:0.035853	((ARR3a_Asty:0.056104	ARR3a_Dani:0.085408):0.017196	(ARR3a_Gadu:0.040229	(ARR3a_Taki:0.000001	(ARR3a_Oryz:0.006877
(ARR0.1_Str:0.059613	ARR0.1_Lyt:0.157095	((ARR0.1_Pat:0.392051	(ARR0_Sacco:0.065686	(ARR0_Branc:0.185313	(ARR0_Ciona:0.458948	(((((ARR2.2_Pet:0.151650	((ARR2_Latim:0.039463	((ARR2_Lepis:0.001395	(ARR2a_NM_0:0.006460	(ARR2a_Asty:0.013673	((ARR2a_Gast:0.036624	(ARR2a_Oreo:0.027091	(ARR2a_Oryz:0.055599	ARR2a_Xiph:0.002335):0.008637):0.000007):0.004318	(ARR2a_Taki:0.174824	ARR2a_Gadu:0.064463):0.040170):0.005433):0.009322):0.039461):0.041766	(ARR2_Cmi_J:0.100617	(ARR2_Catsh:0.046996	ARR2_gnl|S:0.048595):0.056677):0.014304):0.016615):0.000001	((((ARR2_Dasyp:0.000001	((ARR2_Loxod:0.000001	ARR2_Oryct:0.003313):0.000001	((ARR2_PanTr:0.017336	(ARR2_Sorex:0.040945	(ARR2_Rattu:0.000001	ARR2_MusMu:0.010034):0.000001):0.016800):0.000001	((ARR2_Equus:0.000001	ARR2_Tupai:0.012447):0.000001	(ARR2_Pongo:0.034739	(ARR2_BosTa:0.010098	((ARR2_Ptero:0.000001	(ARR2_Ictid:0.003358	((ARR2_Ailur:0.000001	(ARR2_Macac:0.007820	ARR2_Micro:0.003562):0.000001):0.000001	(ARR2_Canis:0.016598	ARR2_SusSc:0.016232):0.001661):0.000001):0.000001):0.000001	(ARR2_HomoS:0.000001	ARR2_Ochot:0.003345):0.000001):0.000001):0.000001):0.000001):0.000001):0.006738):0.006687):0.017335	(ARR2.1_Mac:0.176757	(ARR2_Monod:0.000001	(ARR2_Macro:0.004881	ARR2_Sarco:0.000007):0.003460):0.000001):0.035456):0.020258	((ARR2_AnasP:0.012590	((ARR2_Taeni:0.000001	ARR2_Gallu:0.000001):0.023642	((ARR2_Cucul:0.067936	ARR2_Ophis:0.000001):0.000001	(ARR2_Nippo:0.000001
(ARR0.1_Str:0.108273	ARR0.1_Lyt:0.169697	(ARR0.1_Pat:0.292375	((ARR0.2_Str:0.028409	ARR0.2_Lyt:0.137340):0.303127	(ARR0_Sacco:0.072691	(ARR0_Branc:0.212672	(ARR0_Ciona:0.445636	((((ARR3_NM_00:0.091742	((ARR3b_NM_2:0.034509	(ARR3_Lepis:0.029255	(ARR3b_Asty:0.003175	((ARR3a_Asty:0.040379	ARR3a_Dani:0.073427):0.024107	(ARR3a_Oreo:0.020327	((ARR3a_Xiph:0.006551	ARR3a_Gadu:0.049170):0.006069	(ARR3a_Taki:0.000001	(ARR3a_Gast:0.006325	ARR3a_Oryz:0.009479):0.003188):0.000001):0.000002):0.061171):0.027651):0.000001):0.022344):0.004416	(ARR3b_Taki:0.226276	ARR3b_Gast:0.109085):0.118095):0.064313):0.021746	(ARR3_Latim:0.007761	(ARR3_JW869:0.098494	(ARR3_gnl|S:0.055497	ARR3_Catsh:0.062526):0.032695):0.057617):0.034518):0.025468	((ARR3_Pelod:0.036601	(ARR3_Nippo:0.046173	((ARR3_BosTa:0.009563	(ARR3_Sorex:0.003274	((ARR3_Canis:0.017428	ARR3_Ailur:0.009998):0.006291	(ARR3_Equus:0.016952	((ARR3_Loxod:0.000001	ARR3_Ptero:0.023812):0.013338	((ARR3_Dasyp:0.019403	(ARR3_Tupai:0.018205	ARR3_Ornit:0.134686):0.016828):0.000001	(ARR3_Oryct:0.003197	(ARR3_SusSc:0.020667	(((ARR3_Ochot:0.009953	(ARR3_Ictid:0.000001	ARR3_Micro:0.008333):0.006433):0.003183	(ARR3_MusMu:0.000001	ARR3_Rattu:0.006279):0.029343):0.000001	(ARR3_HomoS:0.000001	(ARR3_Macac:0.003213	(ARR3_NM__0:0.000001	ARR3_PanTr:0.006433):0.000001):0.000001):0.009745):0.006311):0.006571):0.000001):0.000001):0.006403):0.003209):0.003172):0.017123):0.032813	(ARR3.1_Mon:0.030709
(ARR0.1_Str:0.169186	ARR0.1_Lyt:0.209495	((ARR0.1_Pat:0.483485	(ARR0_Ciona:0.417397	((((ARR2.2_Pet:0.127756	(((ARR2_Rattu:0.000001	ARR2_MusMu:0.010283):0.000001	(ARR2_Ictid:0.003426	(((ARR2_Ochot:0.000001	(ARR2_Sorex:0.042026	ARR2_SusSc:0.020807):0.000001):0.010270	(ARR2_HomoS:0.000001	(ARR2_Loxod:0.003411	(ARR2_Pongo:0.028107	(ARR2_BosTa:0.010315	(((((ARR2_AnasP:0.021801	(ARR2_Nippo:0.000001	(ARR2_Halia:0.000001	(ARR2_Cucul:0.075936	(ARR2_Ophis:0.000001	(ARR2_Melea:0.000001	(ARR2_Taeni:0.000001	ARR2_Gallu:0.000001):0.014010):0.010481):0.000001):0.000001):0.000001):0.006886):0.011071	(((ARR2_Latim:0.026213	((ARR2_Lepis:0.000001	(ARR2a_NM_0:0.003434	(ARR2a_Asty:0.012277	(ARR2a_Gadu:0.115314	(ARR2a_Xiph:0.044447	(ARR2a_Taki:0.212116	(ARR2a_Gast:0.048989	(ARR2a_Oryz:0.071072	ARR2a_Oreo:0.028321):0.000001):0.000007):0.009634):0.013261):0.012547):0.005136):0.035645):0.042088	(ARR2_Cmi_J:0.112437	(ARR2_Catsh:0.008406	ARR2_gnl|S:0.124068):0.042912):0.021332):0.026227):0.048984	((ARR2_Ornit:0.036177	ARR2_GAFL0:0.007014):0.003665	(ARR2_Pytho:0.044036	ARR2_Xenop:0.012228):0.015299):0.010783):0.010468	(ARR2_Allig:0.006839	ARR2_Pelod:0.000001):0.009757):0.003488):0.016731	((ARR2.1_Mac:0.187555	ARR2_Macro:0.004674):0.000001	(ARR2_Monod:0.000001	ARR2_Sarco:0.000001):0.000001):0.057411):0.029193	(ARR2_Oryct:0.006850	ARR2_Dasyp:0.010274):0.000001):0.003415	(ARR2_Ailur:0.000001	(ARR2_Equus:0.007026
(ARR0.1_Str:0.111144	ARR0.1_Lyt:0.184594	((ARR0_Ciona:0.340802	(((ARR2.2_Pet:0.102274	(ARR2_Petr1:0.042155	(ARR2_Petr2:0.000001	ARR2_AB495:0.000001):0.030056):0.160370):0.040781	(((((ARR4.1_Cal:0.529159	(ARR4_Xenop:0.426606	ARR4_AF203:0.162922):0.051537):0.054624	((ARR4_Latim:0.229360	(ARR4_Allig:0.099312	((ARR4_Ailur:0.002950	(ARR4_Canis:0.031957	((ARR4_Ptero:0.132137	(ARR4_Ochot:0.174137	(ARR4_Ictid:0.146290	((ARR4_Micro:0.088747	(ARR4_Tupai:0.232110	(ARR4_Macac:0.039531	(ARR4_PanTr:0.000001	(ARR4_Pongo:0.000001	ARR4_HomoS:0.003780):0.000001):0.000001):0.100824):0.011411):0.007121	(ARR4_Rattu:0.017593	ARR4_MusMu:0.055138):0.185840):0.010056):0.020814):0.033657):0.012963	((ARR4_Equus:0.013033	ARR4_Erina:0.044748):0.035494	(ARR4_BosTa:0.034208	ARR4_SusSc:0.048684):0.017550):0.016260):0.048016):0.047993):0.286934	(ARR4_Macro:0.094331	(ARR4_Sarco:0.062265	ARR4_Monod:0.256917):0.028595):0.191092):0.156179):0.071780):0.047597	(ARR4_Pelod:0.083126	((ARR4_Strut:0.022962	((ARR4_AnasP:0.017306	((ARR4_Halia:0.052837	(ARR4_Cucul:0.031194	ARR4_Taeni:0.097257):0.013235):0.012625	(ARR4_Ophis:0.027431	ARR4_Nippo:0.025292):0.000001):0.009791):0.017119	(ARR4_Gallu:0.005601	ARR4_Melea:0.007922):0.020856):0.016227):0.049222	(ARR4_Anoli:0.081271	ARR4_Pytho:0.161411):0.053070):0.026296):0.038271):0.036005):0.033757	(ARR4_Lepis:0.293242	(ARR4_Ornit:0.242721	(((ARR4b_tpe|:0.336873	ARR4b_Asty:0.253776):0.176150	(ARR4b_Xiph:0.178779	(ARR4b_Oryz:0.178017
(ARR0.1_Str:0.149035	ARR0.1_Lyt:0.160534	(ARR0.2_Lyt:0.024203	(ARR0.2_Str:0.024229	(ARR0.1_Pat:0.424278	(ARR0_Sacco:0.074833	(ARR0_Branc:0.200745	(ARR0_Ciona:0.480766	((((ARR2_Petr1:0.082872	(ARR2_Petr2:0.000001	ARR2_AB495:0.000001):0.000002):0.170982	(ARR3_JW869:0.082890	(((((ARR3_Pelod:0.036879	((ARR3_Ornit:0.076699	(ARR3_Nippo:0.005379	(ARR3_Petro:0.023554	ARR3_Lethe:0.000007):0.552241):0.066933):0.064555	((ARR3_BosTa:0.019109	(ARR3_Tupai:0.017247	(ARR3_Equus:0.000001	(((ARR3_Ailur:0.057525	(ARR3_Ptero:0.039369	ARR3_Sorex:0.003278):0.000001):0.003294	(ARR3_Dasyp:0.006602	ARR3_Canis:0.013956):0.006600):0.000001	((ARR3_Micro:0.000001	((ARR3_SusSc:0.021190	(ARR3_Ochot:0.007373	(ARR3_Ictid:0.017122	(ARR3_MusMu:0.000001	ARR3_Rattu:0.003296):0.023766):0.003265):0.002809):0.000001	(ARR3_Macac:0.013375	(ARR3_HomoS:0.000001	(ARR3_NM__0:0.000001	ARR3_PanTr:0.000001):0.000001):0.000001):0.013513):0.009916):0.003280	(ARR3_Loxod:0.017715	ARR3_Oryct:0.003283):0.000001):0.000001):0.003277):0.000001):0.014473):0.014801	(ARR3.1_Mon:0.029182	(ARR3_Monod:0.013984	(ARR3_Macro:0.000001	ARR3_Sarco:0.006580):0.012994):0.002175):0.059013):0.030677):0.052882):0.027418	(ARR3_GAFD0:0.057332	ARR3_Pytho:0.079375):0.067179):0.015519	(ARR3_Allig:0.166959	ARR3_NM_00:0.107703):0.031692):0.034528	(ARR3_Lepis:0.028400	((ARR3b_NM_2:0.064401	(ARR3b_Asty:0.000001	(ARR3b_Taki:0.289188	ARR3b_Gast:0.111695):0.120422):0.006479):0.007076
(ARR0.1_Str:0.093844	ARR0.1_Lyt:0.217645	(ARR0.2_Lyt:0.063520	(ARR0.2_Str:0.009140	((ARR0.1_Pat:0.449780	(ARR0_Ciona:0.416851	(((((((ARR2_Pelod:0.000001	(ARR2_Allig:0.007018	(ARR2_Xenop:0.029352	((((ARR2_Dasyp:0.007088	(ARR2_Oryct:0.003519	((ARR2_Micro:0.007322	(ARR2_Ictid:0.000001	(ARR2_Ailur:0.000001	((ARR2_Equus:0.000001	(ARR2_Canis:0.000001	ARR2_SusSc:0.017876):0.000007):0.003794	(ARR2_Ptero:0.000001	ARR2_Tupai:0.004452):0.000002):0.000001):0.000001):0.000001):0.000001	(ARR2_Macac:0.016551	((ARR2_HomoS:0.000001	((ARR2_PanTr:0.007199	ARR2_Loxod:0.003522):0.000001	(ARR2_Rattu:0.000001	ARR2_MusMu:0.003522):0.007057):0.000001):0.000001	(ARR2_Pongo:0.040434	(ARR2_BosTa:0.000001	(ARR2_Ochot:0.000001	ARR2_Sorex:0.024932):0.003527):0.000001):0.000001):0.000001):0.007090):0.003716):0.003697):0.022400	((ARR2.1_Mac:0.168215	ARR2_Monod:0.000001):0.000001	(ARR2_Macro:0.000001	ARR2_Sarco:0.000007):0.003665):0.030877):0.022954	(ARR2_GAFL0:0.010648	ARR2_Pytho:0.028959):0.003591):0.007465	(ARR2_Ornit:0.042814	((ARR2_Taeni:0.000001	ARR2_Gallu:0.000001):0.008553	(ARR2_Ophis:0.000001	(ARR2_Cucul:0.037785	(ARR2_Nippo:0.000001	(ARR2_Halia:0.000001	(ARR2_Melea:0.000001	ARR2_AnasP:0.016013):0.000001):0.000001):0.000001):0.000007):0.002363):0.007003):0.003711):0.000001):0.003746):0.003800):0.036425	(ARR2_Latim:0.013269	(ARR2_Cmi_J:0.086895	(ARR2_Catsh:0.039873	ARR2_gnl|S:0.078745):0.029624):0.016663):0.028413):0.002323	(ARR2_Lepis:0.004855	(ARR2a_NM_0:0.003581
(ARR0.1_Str:0.140564	ARR0.1_Lyt:0.096696	(ARR0.1_Pat:0.326668	(((ARR0_Ciona:0.351420	(((((ARR2.2_Pet:0.184511	(ARR2_Petr1:0.059248	(ARR2_Petr2:0.000001	ARR2_AB495:0.000001):0.030027):0.100107):0.017607	((((ARR2_Latim:0.016895	ARR2_Cmi_J:0.111980):0.003241	(ARR2_Catsh:0.032688	ARR2_gnl|S:0.097016):0.029638):0.034903	(ARR2_Lepis:0.004667	(ARR2a_NM_0:0.000001	(ARR2a_Asty:0.024753	(ARR2a_Oreo:0.039667	(ARR2a_Oryz:0.062287	(ARR2a_Xiph:0.041771	(ARR2a_Gast:0.016217	(ARR2a_Taki:0.207723	ARR2a_Gadu:0.142980):0.011237):0.017572):0.002108):0.000002):0.051582):0.000001):0.025183):0.023448):0.012084	((ARR2_Allig:0.017893	ARR2_Pelod:0.000001):0.000001	((((ARR2_SusSc:0.023250	(ARR2_Ailur:0.000001	((ARR2_Ptero:0.000001	(ARR2_Tupai:0.018437	(ARR2_Canis:0.014454	ARR2_Equus:0.000001):0.000001):0.000001):0.000001	(ARR2_Dasyp:0.007096	((ARR2_Micro:0.008759	ARR2_Oryct:0.009485):0.003503	(ARR2_Ictid:0.003545	((ARR2_Macac:0.012532	ARR2_PanTr:0.009304):0.009100	((ARR2_HomoS:0.000001	ARR2_BosTa:0.007077):0.000001	((ARR2_Rattu:0.000001	ARR2_MusMu:0.010625):0.007063	(ARR2_Pongo:0.033119	(ARR2_Loxod:0.000001	(ARR2_Ochot:0.007167	ARR2_Sorex:0.025160):0.007009):0.000001):0.000001):0.000001):0.000001):0.007091):0.000001):0.000001):0.000001):0.000001):0.009182):0.026684	(ARR2.1_Mac:0.241752	(ARR2_Monod:0.000001	(ARR2_Macro:0.005088	ARR2_Sarco:0.003532):0.003842):0.000001):0.048171):0.038672	(ARR2_AnasP:0.006952	(ARR2_Melea:0.000001	(ARR2_Halia:0.000001
(ARR0.1_Str:0.180455	ARR0.1_Lyt:0.164900	((ARR0_Ciona:0.349065	((((((ARR2_Latim:0.043410	((ARR2_Pelod:0.000001	(ARR2_Ophis:0.000001	(ARR2_Allig:0.016121	((((ARR2_Dasyp:0.026074	(ARR2_Oryct:0.003198	(ARR2_Micro:0.003408	((ARR2_Ictid:0.006417	((ARR2_Pongo:0.020623	(ARR2_Sorex:0.032698	(ARR2_Rattu:0.000001	ARR2_MusMu:0.006363):0.009635):0.012753):0.000001	((ARR2_Macac:0.014542	ARR2_PanTr:0.012463):0.000630	(ARR2_Loxod:0.003182	(ARR2_HomoS:0.000001	(ARR2_BosTa:0.012525	(ARR2_Ochot:0.006868	ARR2_SusSc:0.025651):0.006325):0.006774):0.000001):0.000001):0.000001):0.006403):0.003201	((ARR2_Ptero:0.000001	ARR2_Tupai:0.016150):0.000001	(ARR2_Ailur:0.000001	(ARR2_Canis:0.013287	ARR2_Equus:0.003225):0.000009):0.000001):0.000001):0.000001):0.003250):0.006395):0.039729	(ARR2.1_Mac:0.204424	(ARR2_Monod:0.000001	(ARR2_Macro:0.000001	ARR2_Sarco:0.002718):0.000540):0.000001):0.065108):0.025895	((ARR2_Ornit:0.040784	ARR2_GAFL0:0.019425):0.002743	(ARR2_Pytho:0.065976	ARR2_Xenop:0.032029):0.009740):0.012952):0.000001	((ARR2_AnasP:0.013762	(ARR2_Melea:0.000001	(ARR2_Taeni:0.005605	ARR2_Gallu:0.000001):0.010151):0.003122):0.003156	(ARR2_Halia:0.000001	(ARR2_Cucul:0.076128	ARR2_Nippo:0.000001):0.000001):0.000001):0.013025):0.003208):0.003440):0.003095):0.048613	(ARR2_Lepis:0.004288	((ARR2a_Xiph:0.039956	(ARR2a_Gadu:0.140121	(ARR2a_Oryz:0.074269	(ARR2a_Gast:0.040004	(ARR2a_Taki:0.187235	ARR2a_Oreo:0.019724):0.017419):0.002716):0.006984):0.012048):0.041933	(ARR2a_Asty:0.032198
(ARR0.1_Str:0.026159	ARR0.1_Lyt:0.219243	(ARR0.1_Pat:0.278088	(((ARR0_Ciona:0.458664	(((((ARR2_Allig:0.003486	(ARR2_Pelod:0.000001	(((((ARR2_Loxod:0.000001	ARR2_Oryct:0.000001):0.000001	((ARR2_Sorex:0.035760	(ARR2_Rattu:0.000001	ARR2_MusMu:0.006345):0.002869):0.009904	((ARR2_Macac:0.000001	ARR2_PanTr:0.006473):0.000007	(ARR2_Ailur:0.000001	((ARR2_Ictid:0.003192	(ARR2_Micro:0.000001	(ARR2_BosTa:0.009613	((ARR2_HomoS:0.000001	(ARR2_Pongo:0.042488	(ARR2_Tupai:0.011711	ARR2_Dasyp:0.025537):0.009658):0.000001):0.000001	(ARR2_Canis:0.023751	ARR2_Equus:0.000001):0.000001):0.000001):0.000001):0.000001):0.000001	(ARR2_Ptero:0.000001	(ARR2_Ochot:0.000001	ARR2_SusSc:0.023388):0.001565):0.001616):0.000001):0.000001):0.000001):0.003264):0.036308	(ARR2_Cmi_J:0.077968	(ARR2_Lepis:0.000001	(ARR2a_Asty:0.024268	(ARR2a_NM_0:0.000001	(ARR2a_Gadu:0.155287	(ARR2a_Xiph:0.036103	(ARR2a_Oryz:0.057651	(ARR2a_Oreo:0.031441	(ARR2a_Taki:0.191793	ARR2a_Gast:0.029711):0.000007):0.014293):0.004838):0.028744):0.016265):0.005626):0.020582):0.013000):0.024338):0.003697	(ARR2_Cucul:0.047079	(ARR2_Halia:0.000001	(ARR2_Nippo:0.000001	(ARR2_Ophis:0.000001	(ARR2_AnasP:0.006002	(ARR2_Taeni:0.000001	(ARR2_Melea:0.000001	(ARR2_Gallu:0.000001	(ARR2_Ornit:0.047529	(ARR2.1_Mac:0.178824	(ARR2_Monod:0.000001	(ARR2_Macro:0.000001	ARR2_Sarco:0.002889):0.000401):0.000001):0.030828):0.004034):0.000001):0.010087):0.003354):0.003365):0.000007):0.000001):0.000001):0.003364):0.000001	(ARR2_GAFL0:0.006539
(ARR0.1_Str:0.099001	ARR0.1_Lyt:0.114336	((ARR0_Ciona:0.279847	((ARR2.2_Pet:0.156082	((ARR2_Petr1:0.033943	(ARR2_Petr2:0.000001	ARR2_AB495:0.000001):0.000001):0.133548	((((ARR3_NM_00:0.115481	ARR3_Latim:0.028893):0.009049	((ARR3_JW869:0.066585	(ARR3_gnl|S:0.089648	ARR3_Catsh:0.063411):0.032682):0.021809	(((ARR3_Pelod:0.071001	((ARR3_Ornit:0.112310	(ARR3_GAFD0:0.034142	ARR3_Pytho:0.087267):0.037731):0.025471	(ARR3_Allig:0.158811	((ARR3_BosTa:0.016676	(ARR3_Tupai:0.031102	(ARR3_Equus:0.003009	(((ARR3_Oryct:0.008865	(ARR3_SusSc:0.012417	(ARR3_Ailur:0.015679	(ARR3_Canis:0.005149	ARR3_Nippo:0.089976):0.004168):0.017513):0.008702):0.000001	(ARR3_Loxod:0.015737	ARR3_Ptero:0.047443):0.004334):0.000001	(ARR3_Sorex:0.002946	(ARR3_Dasyp:0.002937	((ARR3_Ochot:0.017901	((ARR3_MusMu:0.000001	ARR3_Rattu:0.002925):0.042353	(ARR3_Macac:0.008863	(ARR3_HomoS:0.000001	(ARR3_NM__0:0.000001	ARR3_PanTr:0.005877):0.000001):0.000001):0.006875):0.005022):0.002969	(ARR3_Ictid:0.014749	ARR3_Micro:0.000001):0.005894):0.005867):0.000001):0.005888):0.008827):0.000001):0.016412):0.011394	((ARR3_Monod:0.000001	ARR3.1_Mon:0.033154):0.013965	(ARR3_Macro:0.006379	ARR3_Sarco:0.007017):0.028110):0.059114):0.051301):0.040411):0.002585):0.041524	((ARR3b_Asty:0.000001	(ARR3b_NM_2:0.045172	ARR3_Lepis:0.025998):0.006855):0.018683	(ARR3a_Dani:0.072389	(ARR3a_Asty:0.050527	(ARR3a_Gadu:0.027670	(ARR3a_Oryz:0.012436	(ARR3a_Gast:0.003064
(ARR0.1_Str:0.111493	ARR0.1_Lyt:0.251486	(ARR0.1_Pat:0.428716	((ARR0.2_Str:0.070316	ARR0.2_Lyt:0.107374):0.231914	(ARR0_Sacco:0.049732	(ARR0_Branc:0.157317	(ARR0_Ciona:0.516552	(((ARR2.2_Pet:0.149732	((ARR2_Petr1:0.030992	(ARR2_Petr2:0.000001	ARR2_AB495:0.000001):0.000001):0.055888	(ARR3_Petro:0.023599	ARR3_Lethe:0.007261):0.435194):0.059019):0.005437	(((((((ARR2_AnasP:0.008695	(ARR2_Taeni:0.003528	(ARR2_Melea:0.000001	ARR2_Gallu:0.000001):0.003514):0.003508):0.003526	(ARR2_Halia:0.000001	(ARR2_Nippo:0.000001	ARR2_Ophis:0.000001):0.000001):0.000001):0.010701	(ARR2_Pelod:0.000001	(ARR2_Allig:0.020816	((ARR2_Dasyp:0.020937	(ARR2_Oryct:0.003453	((ARR2_Macac:0.008116	((ARR2_Loxod:0.006918	(ARR2_Sorex:0.042457	(ARR2_HomoS:0.000001	ARR2_Pongo:0.048196):0.000001):0.000001):0.000001	(ARR2_PanTr:0.010528	((ARR2_Ochot:0.000001	(ARR2_BosTa:0.003438	ARR2_SusSc:0.036238):0.007015):0.005876	(ARR2_Ictid:0.006985	(ARR2_Rattu:0.000001	ARR2_MusMu:0.013940):0.006927):0.003771):0.004254):0.000001):0.000001):0.010455	(ARR2_Equus:0.007217	(ARR2_Micro:0.000001	(ARR2_Ailur:0.000001	(ARR2_Ptero:0.000001	(ARR2_Canis:0.029779	ARR2_Tupai:0.009190):0.000001):0.000001):0.000001):0.000001):0.000001):0.007177):0.003506):0.043479	(ARR2.1_Mac:0.161474	(ARR2_Monod:0.000001	(ARR2_Macro:0.000001	ARR2_Sarco:0.004432):0.002730):0.000001):0.068711):0.008955):0.000001):0.000001):0.010731	((ARR2_Cucul:0.053247	(ARR2_Pytho:0.051752	ARR2_Xenop:0.028517):0.008442):0.000001
(ARR0.1_Str:0.120310	ARR0.1_Lyt:0.197139	(ARR0.1_Pat:0.327687	(((ARR0_Ciona:0.330243	(((ARR2.2_Pet:0.168010	(((ARR2_Petr1:0.053920	(ARR2_Petr2:0.000001	ARR2_AB495:0.000001):0.000001):0.223103	(ARR3_JW869:0.100366	((ARR3_Latim:0.033870	(ARR3_NM_00:0.148934	(ARR3_Pelod:0.069259	((ARR3_Ornit:0.126857	((ARR3.1_Mon:0.021486	((ARR3_Macro:0.000001	ARR3_Sarco:0.013042):0.017314	(ARR3_Monod:0.001709	ARR3_Nippo:0.000001):0.005538):0.003050):0.062462	(ARR3_BosTa:0.009229	(ARR3_Sorex:0.013898	((ARR3_Ochot:0.021205	(ARR3_Ictid:0.020425	ARR3_Micro:0.000001):0.006896):0.003260	(ARR3_Dasyp:0.010149	(((ARR3_Equus:0.006955	(ARR3_Canis:0.025913	ARR3_Ailur:0.032643):0.002436):0.006805	(ARR3_Oryct:0.010192	(ARR3_SusSc:0.014047	((ARR3_MusMu:0.000001	ARR3_Rattu:0.010195):0.031450	(ARR3_HomoS:0.000001	(ARR3_Macac:0.006833	(ARR3_NM__0:0.000001	ARR3_PanTr:0.006808):0.000001):0.000001):0.007077):0.003109):0.006931):0.000001):0.000001	(ARR3_Tupai:0.021729	(ARR3_Loxod:0.027410	ARR3_Ptero:0.022358):0.020097):0.000001):0.010171):0.000001):0.006675):0.014706):0.049186):0.015557):0.069972	(ARR3_Allig:0.113712	(ARR3_GAFD0:0.078649	ARR3_Pytho:0.092789):0.035374):0.036211):0.024616):0.040491):0.012940):0.029838	((ARR3_gnl|S:0.106109	ARR3_Catsh:0.061974):0.057845	((ARR3_Lepis:0.024628	(ARR3b_Asty:0.006761	(ARR3b_NM_2:0.046557	((ARR3a_Asty:0.096195	ARR3a_Dani:0.088201):0.020481	(ARR3a_Gadu:0.043760	((ARR3a_Taki:0.000001
(ARR0.1_Str:0.082273	ARR0.1_Lyt:0.172550	((ARR0_Ciona:0.360745	((((((ARR2_Latim:0.019353	(ARR2_Cmi_J:0.125071	(ARR2_Catsh:0.037726	ARR2_gnl|S:0.081680):0.033673):0.022813):0.028745	((ARR2_Pelod:0.000001	((ARR2_Cucul:0.054636	((ARR2_Ophis:0.000001	((ARR2_Melea:0.000001	ARR2_Gallu:0.004957):0.005957	(ARR2_Taeni:0.014929	ARR2_AnasP:0.011307):0.000001):0.002979):0.000008	(ARR2_Nippo:0.000001	ARR2_Halia:0.000001):0.000001):0.000001):0.018642	((ARR2_GAFL0:0.021039	(ARR2_Pytho:0.063530	ARR2_Xenop:0.017236):0.023638):0.002337	(ARR2_Allig:0.017112	(ARR2_Ornit:0.030030	((ARR2_Dasyp:0.028215	(ARR2_Oryct:0.005906	((ARR2_Ptero:0.000001	ARR2_Tupai:0.042100):0.000001	((ARR2_Equus:0.003041	ARR2_Ailur:0.000001):0.000001	((ARR2_Micro:0.006193	(ARR2_Ictid:0.005905	((ARR2_Sorex:0.044885	(ARR2_Pongo:0.040203	((ARR2_Macac:0.010050	ARR2_PanTr:0.002974):0.002981	((ARR2_HomoS:0.000001	ARR2_Loxod:0.002921):0.000001	(ARR2_Rattu:0.000001	ARR2_MusMu:0.000001):0.014669):0.000001):0.000001):0.000001):0.000001	(ARR2_Ochot:0.014773	ARR2_BosTa:0.002921):0.002939):0.005877):0.002937):0.000001	(ARR2_Canis:0.025084	ARR2_SusSc:0.028877):0.004696):0.000001):0.000001):0.002933):0.007578):0.026277	(ARR2.1_Mac:0.138965	(ARR2_Monod:0.000001	(ARR2_Macro:0.000001	ARR2_Sarco:0.002164):0.000876):0.000001):0.048000):0.009903):0.017420):0.009757):0.000001):0.002941):0.022905	(ARR2_Lepis:0.000001	(ARR2a_NM_0:0.005795	(ARR2a_Asty:0.011447	((ARR2a_Oreo:0.044078	(ARR2a_Oryz:0.051502
(ARR0.1_Str:0.130415	ARR0.1_Lyt:0.188787	(ARR0.1_Pat:0.407581	((ARR0.2_Str:0.026475	ARR0.2_Lyt:0.135366):0.292237	(ARR0_Sacco:0.051722	(ARR0_Branc:0.169420	(ARR0_Ciona:0.485319	((((((ARR2_Pelod:0.000001	(ARR2_Allig:0.019595	((((ARR2_Dasyp:0.015600	(ARR2_Loxod:0.003229	(ARR2_Oryct:0.003235	(((ARR2_BosTa:0.006548	(ARR2_Pongo:0.027293	((ARR2_Ochot:0.013205	(ARR2_HomoS:0.000001	(ARR2_Macac:0.015070	ARR2_PanTr:0.003392):0.003196):0.000001):0.000001	(ARR2_Sorex:0.043164	(ARR2_Rattu:0.000001	ARR2_MusMu:0.006539):0.000001):0.009811):0.000001):0.000001):0.003271	(ARR2_Ailur:0.000001	(ARR2_Tupai:0.029390	(ARR2_Ictid:0.003278	(ARR2_Canis:0.010120	(ARR2_Equus:0.000001	ARR2_SusSc:0.009730):0.000238):0.000001):0.000001):0.000001):0.000001):0.000001	(ARR2_Ptero:0.000001	ARR2_Micro:0.003405):0.000007):0.006713):0.000001):0.007483):0.030306	(ARR2.1_Mac:0.148254	(ARR2_Monod:0.000001	(ARR2_Macro:0.013262	ARR2_Sarco:0.001519):0.001700):0.000001):0.052192):0.017441	(ARR2_AnasP:0.013701	(ARR2_Ophis:0.000001	(ARR2_Cucul:0.076918	(ARR2_Halia:0.000001	(ARR2_Nippo:0.000001	(ARR2_Taeni:0.009782	(ARR2_Melea:0.000001	ARR2_Gallu:0.005193):0.006482):0.003199):0.000001):0.000001):0.000001):0.005601):0.022869):0.011871	((ARR2_Ornit:0.059699	ARR2_GAFL0:0.000001):0.016374	(ARR2_Pytho:0.013147	ARR2_Xenop:0.003748):0.010052):0.006536):0.000001):0.006703):0.022867	((ARR2_Latim:0.030148	ARR2_Cmi_J:0.123733):0.025138	(ARR2_Catsh:0.050011	ARR2_gnl|S:0.071702):0.049042):0.011006):0.013070
(ARR0.1_Str:0.124507	ARR0.1_Lyt:0.160195	((ARR0.1_Pat:0.342114	(ARR0_Sacco:0.166878	(ARR0_Branc:0.148008	(ARR0_Ciona:0.519890	((((ARR3_Petro:0.033556	ARR3_Lethe:0.000002):0.591430	(((ARR4_Latim:0.171507	((ARR4_AF203:0.207711	(ARR4_Xenop:0.367340	ARR4.1_Cal:0.448485):0.041979):0.058354	(((ARR4_Allig:0.128965	(ARR4_Pelod:0.059035	((ARR4_Ornit:0.291905	((((ARR4_Tupai:0.146530	(ARR4_Macac:0.055347	(ARR4_HomoS:0.000001	(ARR4_Pongo:0.000001	ARR4_PanTr:0.000001):0.000001):0.000001):0.063408):0.052852	((ARR4_Ochot:0.134927	ARR4_Ictid:0.119252):0.017220	(ARR4_Rattu:0.014295	ARR4_MusMu:0.062951):0.193010):0.023397):0.017460	(ARR4_Micro:0.092837	((ARR4_Erina:0.083831	ARR4_Ptero:0.155358):0.000001	((ARR4_Equus:0.027378	(ARR4_Canis:0.104739	ARR4_Ailur:0.041432):0.049498):0.004231	(ARR4_BosTa:0.051732	ARR4_SusSc:0.029086):0.041048):0.041242):0.025235):0.004467):0.139934	(ARR4_Sarco:0.076371	(ARR4_Monod:0.202228	ARR4_Macro:0.131966):0.032284):0.187934):0.235802):0.022915	(ARR4_Lepis:0.199933	(((ARR4b_tpe|:0.331302	ARR4b_Asty:0.264100):0.175638	(ARR4b_Gadu:0.422640	((ARR4b_Oreo:0.142881	(ARR4b_Oryz:0.196958	ARR4b_Xiph:0.203444):0.062301):0.028072	(ARR4b_Gast:0.166888	ARR4b_Taki:0.227530):0.089600):0.108965):0.257991):0.095732	((ARR4a_Asty:0.183759	ARR4a_tpe|:0.203982):0.060336	(ARR4a_Gadu:0.309672	((ARR4a_NM_0:0.111212	ARR4a_Gast:0.272416):0.054252	(ARR4a_Xiph:0.090955
(ARR0.1_Str:0.108536	ARR0.1_Lyt:0.191421	((ARR0.1_Pat:0.421073	((ARR0_Ciona:0.541390	(((((ARR2_Latim:0.055909	((ARR2_Lepis:0.010258	(ARR2a_NM_0:0.000001	(ARR2a_Asty:0.017754	(ARR2a_Gadu:0.158652	((ARR2a_Oryz:0.087769	ARR2a_Xiph:0.011501):0.002605	(ARR2a_Gast:0.023369	(ARR2a_Taki:0.265724	ARR2a_Oreo:0.013797):0.021309):0.010570):0.022267):0.018058):0.007207):0.065828):0.041072	(ARR2_Cmi_J:0.082893	(ARR2_Catsh:0.029731	ARR2_gnl|S:0.078234):0.044056):0.035019):0.019220):0.000001	(ARR2_Pelod:0.000001	(ARR2_Allig:0.021637	((((ARR2_Dasyp:0.037288	(ARR2_Oryct:0.007094	(ARR2_Loxod:0.000001	(ARR2_Ochot:0.003594	((((((ARR2_Ailur:0.000001	ARR2_HomoS:0.000001):0.000001	ARR2_BosTa:0.010815):0.000001	(ARR2_Pongo:0.082903	ARR2_Tupai:0.026483):0.000001):0.000001	(ARR2_Ptero:0.000001	((ARR2_PanTr:0.014827	(ARR2_Rattu:0.000001	ARR2_MusMu:0.003597):0.007196):0.000001	(ARR2_Canis:0.012189	(ARR2_Equus:0.003667	ARR2_SusSc:0.004115):0.004939):0.005098):0.000001):0.000001):0.000001	(ARR2_Macac:0.008781	(ARR2_Sorex:0.055338	ARR2_Micro:0.000001):0.007194):0.000001):0.000001	ARR2_Ictid:0.003609):0.000001):0.011171):0.000001):0.002257):0.034713	(ARR2.1_Mac:0.176488	(ARR2_Monod:0.000001	(ARR2_Macro:0.016306	ARR2_Sarco:0.010643):0.000001):0.000001):0.037541):0.029143	(ARR2_Halia:0.000001	(ARR2_Nippo:0.000001	(ARR2_Cucul:0.065906	((ARR2_Melea:0.000001	ARR2_Gallu:0.000001):0.003548	(ARR2_AnasP:0.021059	(ARR2_Taeni:0.003523
(ARR0.1_Str:0.061668	ARR0.1_Lyt:0.259168	(ARR0.1_Pat:0.388349	((ARR0.2_Str:0.026924	ARR0.2_Lyt:0.147239):0.239252	(ARR0_Sacco:0.063322	(ARR0_Branc:0.224425	(ARR0_Ciona:0.445962	((ARR2.2_Pet:0.168187	(((ARR4.1_Cal:0.404869	((ARR4_Latim:0.168073	(((ARR4_Ornit:0.225715	(((((((ARR4_Ochot:0.150371	ARR4_Ictid:0.079890):0.011604	(ARR4_Micro:0.081165	(ARR4_Tupai:0.256345	(ARR4_PanTr:0.000001	(ARR4_Pongo:0.000001	(ARR4_HomoS:0.000001	ARR4_Macac:0.023989):0.000001):0.000001):0.058285):0.056698):0.018280):0.016171	(ARR4_Rattu:0.033781	ARR4_MusMu:0.052982):0.178737):0.048077	(ARR4_BosTa:0.058311	ARR4_SusSc:0.013379):0.022364):0.028161	(ARR4_Ptero:0.106474	(ARR4_Equus:0.016955	ARR4_Erina:0.140947):0.019972):0.011661):0.015419	(ARR4_Canis:0.035390	ARR4_Ailur:0.018203):0.024251):0.162635	(ARR4_Macro:0.099624	(ARR4_Sarco:0.091726	ARR4_Monod:0.196138):0.078548):0.222278):0.072178):0.145338	(ARR4_Allig:0.147321	(ARR4_Pelod:0.086542	(((ARR4_Strut:0.027383	(ARR4_Gallu:0.000001	ARR4_Melea:0.004454):0.046888):0.006210	(ARR4_Halia:0.052866	(ARR4_Ophis:0.046082	((ARR4_Cucul:0.027015	ARR4_Taeni:0.098258):0.012102	(ARR4_Nippo:0.010452	ARR4_AnasP:0.021355):0.015228):0.000002):0.009914):0.015711):0.039557	(ARR4_Anoli:0.067344	ARR4_Pytho:0.159249):0.047704):0.033626):0.031566):0.037791):0.047508	(ARR4_Xenop:0.279046	ARR4_AF203:0.152621):0.048570):0.032652):0.035304	(ARR4_Lepis:0.155293	(((ARR4b_tpe|:0.459669	ARR4b_Asty:0.153723):0.152472
(ARR0.1_Str:0.131668	ARR0.1_Lyt:0.213431	((ARR0_Ciona:0.361385	((((ARR2.2_Pet:0.164011	((ARR2_Latim:0.052395	(ARR2_Cmi_J:0.074796	(ARR2_Catsh:0.029207	ARR2_gnl|S:0.096409):0.025623):0.010477):0.019414	((ARR2_Xenop:0.031075	(((ARR2_Allig:0.003118	(((ARR2_Loxod:0.003095	(ARR2_Oryct:0.003097	ARR2_Dasyp:0.012452):0.000001):0.000001	((ARR2_Ptero:0.000001	ARR2_Micro:0.006471):0.000001	((ARR2_Ochot:0.015630	(ARR2_Pongo:0.019155	(((ARR2_Macac:0.011225	ARR2_PanTr:0.006413):0.006536	(ARR2_HomoS:0.000001	ARR2_BosTa:0.009362):0.000001):0.000001	(ARR2_Sorex:0.031844	(ARR2_Rattu:0.000001	ARR2_MusMu:0.009339):0.006055):0.009531):0.000001):0.000001):0.003114	(ARR2_Ailur:0.000001	((ARR2_Ictid:0.000001	ARR2_Tupai:0.003753):0.000001	(ARR2_Equus:0.003224	(ARR2_Canis:0.016240	ARR2_SusSc:0.037479):0.004225):0.000009):0.000001):0.000001):0.000001):0.003194):0.029893	((ARR2_Monod:0.000001	ARR2_Sarco:0.000001):0.000001	(ARR2.1_Mac:0.164976	ARR2_Macro:0.000001):0.000001):0.048970):0.016198):0.009842	(ARR2_Pelod:0.006186	(ARR2_Halia:0.000001	(ARR2_Nippo:0.000001	(ARR2_Cucul:0.036988	(ARR2_Ophis:0.000001	(ARR2_AnasP:0.036264	(ARR2_Melea:0.003181	(ARR2_Taeni:0.000001	ARR2_Gallu:0.006097):0.006402):0.003145):0.003216):0.000007):0.000001):0.000001):0.023725):0.000001):0.006465	(ARR2_Pytho:0.052225	(ARR2_Ornit:0.080019	ARR2_GAFL0:0.000001):0.015986):0.012155):0.012100):0.030742	(ARR2_Lepis:0.004763	((ARR2a_Asty:0.015571	ARR2a_NM_0:0.003177):0.002372	(ARR2a_Gadu:0.118169
(ARR0.1_Str:0.112054	ARR0.1_Lyt:0.199046	((ARR0_Ciona:0.416313	(((((((ARR2_Latim:0.028245	(ARR2_Cmi_J:0.118876	(ARR2_Catsh:0.030503	ARR2_gnl|S:0.088673):0.038152):0.023166):0.023309	(ARR2_Allig:0.009339	(ARR2_Pelod:0.000001	(((ARR2_Halia:0.000001	(ARR2_Nippo:0.000001	(ARR2_Cucul:0.060647	(ARR2_Ophis:0.000001	(ARR2_AnasP:0.032276	(ARR2_Melea:0.000001	(ARR2_Taeni:0.008088	ARR2_Gallu:0.000001):0.008134):0.006537):0.003167):0.000007):0.000001):0.000001):0.013729	((ARR2_Dasyp:0.015163	((ARR2_Loxod:0.003085	ARR2_Oryct:0.012494):0.000001	((ARR2_Ochot:0.009413	(ARR2_BosTa:0.006267	ARR2_SusSc:0.029659):0.000001):0.003128	((ARR2_Ailur:0.000001	(((((ARR2_Ictid:0.009482	(ARR2_Rattu:0.000001	ARR2_MusMu:0.009400):0.003111):0.003135	(ARR2_HomoS:0.000001	ARR2_Pongo:0.039498):0.000001):0.000001	(ARR2_Macac:0.007568	ARR2_PanTr:0.008987):0.003845):0.003124	(ARR2_Sorex:0.048131	ARR2_Micro:0.006457):0.009562):0.000001	(ARR2_Canis:0.046904	ARR2_Equus:0.000001):0.000001):0.000001):0.000001	(ARR2_Ptero:0.000001	ARR2_Tupai:0.024079):0.000001):0.000001):0.006308):0.006804):0.027027	(ARR2.1_Mac:0.188632	(ARR2_Monod:0.000001	(ARR2_Macro:0.004494	ARR2_Sarco:0.000001):0.003240):0.000001):0.059034):0.028155):0.003380	((ARR2_Ornit:0.071945	ARR2_GAFL0:0.016427):0.014675	(ARR2_Pytho:0.046230	ARR2_Xenop:0.026487):0.022030):0.006422):0.006666):0.000001):0.034270):0.006032	(ARR2_Lepis:0.009255	(ARR2a_NM_0:0.000001	(ARR2a_Asty:0.020354	(ARR2a_Gadu:0.163333	(ARR2a_Xiph:0.025884
(ARR0.1_Str:0.100181	ARR0.1_Lyt:0.120857	(ARR0.2_Lyt:0.000001	(ARR0.2_Str:0.027123	(ARR0.1_Pat:0.396007	((ARR0_Ciona:0.457921	(((((ARR2_Latim:0.020050	((ARR2_Pelod:0.000001	(ARR2_Allig:0.012238	((ARR2_AnasP:0.000001	(ARR2_Halia:0.000001	((ARR2_Cucul:0.057196	ARR2_Ophis:0.000001):0.000001	(ARR2_Nippo:0.000001	(ARR2_Melea:0.000001	((ARR2_Taeni:0.004756	ARR2_Gallu:0.000001):0.004720	(ARR2_Ornit:0.055495	((ARR2_Dasyp:0.019538	(ARR2_Oryct:0.009133	(ARR2_Ailur:0.000001	((ARR2_Ptero:0.000001	ARR2_Tupai:0.015461):0.000001	((ARR2_HomoS:0.000001	(ARR2_Ochot:0.012103	((ARR2_Pongo:0.031236	(ARR2_Loxod:0.003009	ARR2_Ictid:0.006066):0.000001):0.000001	((ARR2_Macac:0.003405	ARR2_PanTr:0.007685):0.007869	(ARR2_Rattu:0.000001	ARR2_MusMu:0.003006):0.012080):0.000001):0.000001):0.000001):0.006039	((ARR2_BosTa:0.006052	(ARR2_Sorex:0.060010	ARR2_Micro:0.003020):0.006191):0.000001	(ARR2_Equus:0.003090	(ARR2_Canis:0.021307	ARR2_SusSc:0.009081):0.005086):0.000008):0.000001):0.000001):0.000001):0.003122):0.005231):0.026710	((ARR2.1_Mac:0.159538	ARR2_Macro:0.004259):0.000001	(ARR2_Monod:0.000001	ARR2_Sarco:0.000001):0.000001):0.044179):0.024744):0.011673):0.002822):0.012466):0.000001):0.000001):0.004772):0.013750	(ARR2_GAFL0:0.023113	(ARR2_Pytho:0.028619	ARR2_Xenop:0.022164):0.011798):0.003743):0.006901):0.003086):0.041496	((ARR2_Lepis:0.009231	(ARR2a_NM_0:0.008888	(ARR2a_Asty:0.023323	(ARR2a_Xiph:0.043106	(ARR2a_Gast:0.032588
(ARR0.1_Str:0.083700	ARR0.1_Lyt:0.262126	((ARR0.1_Pat:0.354668	(ARR0.2_Str:0.040071	ARR0.2_Lyt:0.083029):0.231064):0.068830	(ARR0_Sacco:0.109225	(ARR0_Branc:0.240812	(ARR0_Ciona:0.489057	((((ARR2.2_Pet:0.192360	(ARR2_Petr1:0.017972	(ARR2_Petr2:0.000001	ARR2_AB495:0.000001):0.000002):0.128343):0.016606	(((((ARR3_Pelod:0.048637	(ARR3_Allig:0.106256	((ARR3_BosTa:0.005262	((ARR3_Sorex:0.000001	(ARR3_Canis:0.029902	ARR3_Ailur:0.039348):0.014810):0.003061	(ARR3_Equus:0.000001	(ARR3_Dasyp:0.015445	((ARR3_Oryct:0.009217	(ARR3_SusSc:0.016069	(((ARR3_Ochot:0.015547	ARR3_Micro:0.000001):0.000001	(ARR3_Loxod:0.019261	ARR3_Ptero:0.024360):0.009291):0.000001	((ARR3_Ictid:0.006123	(ARR3_Tupai:0.007916	ARR3_Ornit:0.128362):0.014731):0.006138	(ARR3_Macac:0.012359	(ARR3_HomoS:0.000001	(ARR3_NM__0:0.000001	ARR3_PanTr:0.000001):0.000001):0.000001):0.006180):0.000001):0.000001):0.000001):0.000001	(ARR3_MusMu:0.000001	ARR3_Rattu:0.006096):0.027827):0.000001):0.003054):0.000001):0.013476):0.018022	(ARR3.1_Mon:0.032805	(ARR3_Monod:0.002338	(ARR3_Macro:0.003202	ARR3_Sarco:0.000001):0.018085):0.009219):0.051539):0.051993):0.045277):0.009734	(ARR3_GAFD0:0.047557	ARR3_Pytho:0.129615):0.080240):0.012844	(ARR3_Nippo:0.108455	ARR3_NM_00:0.000002):0.115626):0.017537	(ARR3_Latim:0.046102	(ARR3_JW869:0.079368	(ARR3_gnl|S:0.079689	ARR3_Catsh:0.051705):0.024575):0.030843):0.009130):0.008608	(ARR3_Lepis:0.015299	((ARR3b_NM_2:0.051031	(ARR3b_Asty:0.003791
(ARR0.1_Str:0.158477	ARR0.1_Lyt:0.149401	((ARR0_Ciona:0.413537	((((((ARR2_Latim:0.022084	((ARR2_Lepis:0.008997	(ARR2a_NM_0:0.010686	(ARR2a_Asty:0.030391	((ARR2a_Oreo:0.028236	(ARR2a_Taki:0.184160	ARR2a_Gast:0.011052):0.007872):0.004957	(ARR2a_Oryz:0.074233	(ARR2a_Xiph:0.013624	ARR2a_Gadu:0.166596):0.014095):0.017593):0.032180):0.003807):0.031442):0.021917	(ARR2_Cmi_J:0.068639	(ARR2_Catsh:0.012393	ARR2_gnl|S:0.106210):0.037581):0.020743):0.024463):0.002431	(ARR2_Allig:0.006678	(ARR2_Pelod:0.000001	((((((ARR2_Sorex:0.058434	((ARR2_Loxod:0.000001	(ARR2_Ochot:0.002818	(ARR2_MusMu:0.010012	(ARR2_Rattu:0.000001	ARR2_Ictid:0.006685):0.000001):0.001766):0.002063):0.000001	((ARR2_Macac:0.003860	ARR2_PanTr:0.010861):0.002693	(ARR2_HomoS:0.000001	ARR2_Pongo:0.034575):0.000001):0.000001):0.000001):0.010024	(ARR2_BosTa:0.010044	ARR2_SusSc:0.010226):0.003344):0.000001	((ARR2_Micro:0.014786	ARR2_Oryct:0.011471):0.004714	(ARR2_Ptero:0.000001	(ARR2_Ailur:0.000001	((ARR2_Canis:0.032272	ARR2_Equus:0.000001):0.000002	(ARR2_Tupai:0.004160	ARR2_Dasyp:0.011956):0.008095):0.000001):0.000001):0.000001):0.000001):0.031487	((ARR2.1_Mac:0.190158	ARR2_Macro:0.004682):0.000001	(ARR2_Monod:0.000001	ARR2_Sarco:0.000001):0.000001):0.059690):0.012246	(ARR2_Halia:0.000001	(ARR2_Nippo:0.000001	(ARR2_Cucul:0.045047	(ARR2_Ophis:0.000001	((ARR2_Melea:0.000001	ARR2_Gallu:0.000001):0.006869	(ARR2_Taeni:0.000001	ARR2_AnasP:0.025654):0.000001):0.001706):0.001728):0.000001):0.000001):0.003469):0.003775
(ARR0.1_Str:0.121345	ARR0.1_Lyt:0.168768	((ARR0_Ciona:0.408486	(((ARR2_SusSc:0.030877	(ARR2_Ochot:0.000001	(ARR2_BosTa:0.016010	((ARR2_Loxod:0.000001	(ARR2_HomoS:0.000001	((ARR2_Pongo:0.032977	(ARR2_Sorex:0.022436	(ARR2_Ptero:0.000001	(((ARR2_Tupai:0.029503	ARR2_Dasyp:0.006307):0.006412	((((ARR2_Monod:0.000001	ARR2_Sarco:0.000001):0.000001	(ARR2.1_Mac:0.236410	ARR2_Macro:0.000001):0.000001):0.046913	(ARR2_Taeni:0.004149	((ARR2_Melea:0.000001	ARR2_Gallu:0.000001):0.003337	(ARR2_Cucul:0.054540	((ARR2_AnasP:0.000001	(((ARR2_Ornit:0.041157	ARR2_GAFL0:0.006400):0.000001	(ARR2_Pytho:0.034910	ARR2_Xenop:0.031046):0.031330):0.013111	(ARR2_Pelod:0.000001	(ARR2_Allig:0.019206	(ARR2_Ophis:0.000001	(ARR2_Latim:0.020884	((ARR2_Cmi_J:0.100862	(ARR2_Lepis:0.007714	(ARR2a_Asty:0.012553	(ARR2a_NM_0:0.003099	(ARR2a_Gadu:0.101892	((ARR2a_Oryz:0.069500	ARR2a_Xiph:0.010480):0.013980	(ARR2a_Oreo:0.034256	(ARR2a_Taki:0.155657	ARR2a_Gast:0.027359):0.000002):0.009250):0.021955):0.007567):0.000001):0.022089):0.022998):0.019666	(ARR2_Catsh:0.019445	ARR2_gnl|S:0.095960):0.044114):0.022721):0.024234):0.000001):0.000001):0.009564):0.009815):0.000001	(ARR2_Nippo:0.000001	ARR2_Halia:0.000001):0.000001):0.000001):0.006424):0.002466):0.015585):0.023806	(ARR2_Ailur:0.000001	(ARR2_Canis:0.046088	ARR2_Equus:0.010156):0.000001):0.000001):0.000001):0.000001	(ARR2_Micro:0.006031	ARR2_Oryct:0.002105):0.001751):0.000001):0.006812):0.000001):0.000001	(ARR2_Macac:0.000001
(ARR0.1_Str:0.035117	ARR0.1_Lyt:0.236987	(ARR0.1_Pat:0.238848	((ARR0_Sacco:0.047217	(ARR0_Branc:0.214261	(ARR0_Ciona:0.417769	((((ARR2.2_Pet:0.192976	((((ARR2_Latim:0.015024	ARR2_Cmi_J:0.104966):0.015201	(ARR2_Catsh:0.024788	ARR2_gnl|S:0.098642):0.067005):0.020982	((ARR2_Pelod:0.000001	(ARR2_Allig:0.016521	((ARR2_GAFL0:0.039839	(ARR2_Ornit:0.046134	((ARR2_Dasyp:0.020476	(ARR2_Oryct:0.003240	(ARR2_Loxod:0.006490	(ARR2_Ailur:0.000001	((ARR2_Equus:0.003367	ARR2_Tupai:0.025749):0.000001	((ARR2_Ptero:0.000001	(ARR2_Ictid:0.003320	(ARR2_Micro:0.007089	(ARR2_Canis:0.008715	ARR2_SusSc:0.016146):0.002176):0.000001):0.000001):0.000001	((ARR2_Macac:0.011730	ARR2_PanTr:0.009398):0.004139	(ARR2_Pongo:0.020375	((ARR2_Ochot:0.010037	ARR2_BosTa:0.003311):0.003327	(ARR2_HomoS:0.000001	(ARR2_Sorex:0.026902	(ARR2_Rattu:0.000001	ARR2_MusMu:0.006628):0.006752):0.003206):0.000001):0.000001):0.000001):0.006661):0.000001):0.000001):0.013254):0.000001):0.009135):0.029901	((ARR2.1_Mac:0.164316	ARR2_Macro:0.000001):0.000001	(ARR2_Monod:0.000001	ARR2_Sarco:0.000001):0.000001):0.051610):0.020924):0.017261):0.000001	((ARR2_Halia:0.000001	(ARR2_Nippo:0.000001	(ARR2_Cucul:0.072456	((ARR2_Taeni:0.013033	ARR2_AnasP:0.000001):0.000001	(ARR2_Melea:0.000001	ARR2_Gallu:0.000001):0.003249):0.003252):0.000001):0.000001):0.013411	(ARR2_Ophis:0.000001	(ARR2_Pytho:0.060840	ARR2_Xenop:0.014936):0.000211):0.006863):0.000001):0.003286):0.003259):0.013046	(ARR2_Lepis:0.004705
(ARR0.1_Str:0.082140	ARR0.1_Lyt:0.238625	((ARR0_Ciona:0.350169	(((ARR2.2_Pet:0.186192	(((((((ARR2_Loxod:0.003367	ARR2_Oryct:0.006765):0.000001	(((ARR2_Ictid:0.003396	(((ARR2_BosTa:0.006795	(ARR2_Rattu:0.000001	ARR2_MusMu:0.003376):0.010170):0.000001	ARR2_HomoS:0.000001):0.000001	((ARR2_SusSc:0.017373	(ARR2_Ochot:0.010226	ARR2_Sorex:0.063024):0.000001):0.010168	(ARR2_Pongo:0.046913	(ARR2_Macac:0.000001	ARR2_PanTr:0.021498):0.000047):0.000001):0.000001):0.003388):0.000001	(ARR2_Ptero:0.000001	((ARR2_Tupai:0.021948	ARR2_Dasyp:0.024945):0.012449	(ARR2_Canis:0.021197	ARR2_Equus:0.010438):0.000001):0.000001):0.000001):0.000001	(ARR2_Ailur:0.000001	ARR2_Micro:0.007272):0.000001):0.003382):0.045890	(ARR2.1_Mac:0.199232	(ARR2_Monod:0.000001	(ARR2_Macro:0.009733	ARR2_Sarco:0.003141):0.003510):0.000001):0.036829):0.046877	(ARR2_Cucul:0.057111	(ARR2_Nippo:0.000001	(ARR2_Halia:0.000001	(ARR2_Ophis:0.000001	(ARR2_AnasP:0.006274	(ARR2_Taeni:0.010125	(ARR2_Melea:0.000001	ARR2_Gallu:0.000001):0.003368):0.003352):0.003277):0.003480):0.000001):0.003003):0.011987):0.012603	(ARR2_Pelod:0.000001	(ARR2_Allig:0.020341	((ARR2_Latim:0.037869	(ARR2_Cmi_J:0.087532	(ARR2_Catsh:0.014711	ARR2_gnl|S:0.085386):0.037663):0.042412):0.024319	(ARR2_Lepis:0.010708	(ARR2a_NM_0:0.009874	(ARR2a_Asty:0.024884	((ARR2a_Oryz:0.060112	(ARR2a_Xiph:0.010070	ARR2a_Gadu:0.126724):0.013705):0.018234	(ARR2a_Oreo:0.054134	(ARR2a_Taki:0.273132
(ARR0.1_Str:0.129829	ARR0.1_Lyt:0.137889	(ARR0.1_Pat:0.421603	(((ARR0_Ciona:0.420353	((((((ARR2_Latim:0.022752	(((ARR2_Ornit:0.074384	ARR2_GAFL0:0.000001):0.010501	(ARR2_Pytho:0.028711	ARR2_Xenop:0.046817):0.016898):0.003163	(ARR2_Allig:0.023712	(ARR2_Pelod:0.000001	((ARR2_Halia:0.000001	(ARR2_Nippo:0.000001	(ARR2_Cucul:0.067908	(ARR2_Taeni:0.013894	(ARR2_Melea:0.000001	(ARR2_Gallu:0.000001	((ARR2_Dasyp:0.018970	(ARR2_Sorex:0.038212	(ARR2_Ailur:0.000001	((ARR2_BosTa:0.003372	(ARR2_Ochot:0.006818	ARR2_SusSc:0.020937):0.003323):0.006766	((((ARR2_Macac:0.011443	ARR2_PanTr:0.010899):0.010626	(ARR2_Pongo:0.024724	(ARR2_HomoS:0.000001	ARR2_Loxod:0.003356):0.000001):0.000001):0.000001	(ARR2_Ictid:0.006802	(ARR2_Rattu:0.000001	ARR2_MusMu:0.010112):0.006701):0.006771):0.003363	(ARR2_Oryct:0.013588	((ARR2_Ptero:0.000001	ARR2_Micro:0.007067):0.000001	(ARR2_Tupai:0.030688	(ARR2_Canis:0.028773	ARR2_Equus:0.000001):0.000001):0.000001):0.000001):0.000001):0.000001):0.000001):0.010466):0.001634):0.032142	(ARR2_Macro:0.009339	(ARR2_Sarco:0.000001	(ARR2.1_Mac:0.140695	ARR2_Monod:0.000001):0.000001):0.000001):0.056847):0.046725):0.000001):0.010450):0.003382):0.000001):0.000001):0.000001	(ARR2_AnasP:0.028915	ARR2_Ophis:0.000001):0.000001):0.017571):0.000001):0.013796):0.030812):0.018915	(ARR2_Lepis:0.000001	((ARR2a_Xiph:0.039501	((ARR2a_Gast:0.008818	(ARR2a_Taki:0.176623	ARR2a_Gadu:0.090510):0.051959):0.018206	(ARR2a_Oryz:0.075443	ARR2a_Oreo:0.039994):0.002190):0.006632):0.052138
(ARR0.1_Str:0.094661	ARR0.1_Lyt:0.233304	((ARR0.1_Pat:0.377418	((ARR0_Ciona:0.396905	((ARR2.2_Pet:0.148143	(((((((ARR2_Pelod:0.000001	(ARR2_Ornit:0.076669	ARR2_Allig:0.000001):0.017384):0.003635	(((ARR2_Dasyp:0.023674	(ARR2_Ptero:0.000001	(((ARR2_Oryct:0.000001	(ARR2_Ailur:0.000001	(ARR2_Tupai:0.021681	ARR2_Micro:0.000001):0.000001):0.000001):0.000001	(ARR2_Ictid:0.006926	(ARR2_Canis:0.024706	ARR2_Equus:0.000001):0.000001):0.000001):0.000001	(ARR2_Macac:0.012377	(ARR2_Pongo:0.035572	(ARR2_HomoS:0.000001	((ARR2_PanTr:0.017894	ARR2_Sorex:0.031410):0.000001	(ARR2_Loxod:0.000001	((ARR2_BosTa:0.003448	(ARR2_Ochot:0.003474	ARR2_SusSc:0.028254):0.003422):0.002926	(ARR2_Rattu:0.000001	ARR2_MusMu:0.010387):0.001828):0.002136):0.000001):0.000001):0.000001):0.000001):0.006918):0.000001):0.008027):0.042429	((ARR2_Monod:0.000001	ARR2_Sarco:0.000001):0.000001	(ARR2.1_Mac:0.245124	ARR2_Macro:0.004963):0.000001):0.040663):0.024884	(ARR2_AnasP:0.024025	((ARR2_Melea:0.000001	(ARR2_Taeni:0.013718	ARR2_Gallu:0.000001):0.013850):0.010290	(ARR2_Halia:0.000001	(ARR2_Nippo:0.000001	(ARR2_Cucul:0.064266	ARR2_Ophis:0.000001):0.000001):0.000001):0.000001):0.006272):0.015657):0.004990):0.007339	(ARR2_GAFL0:0.034267	(ARR2_Pytho:0.071417	ARR2_Xenop:0.024910):0.011364):0.003223):0.031121	(ARR2_Lepis:0.004603	(ARR2_Cmi_J:0.131970	((ARR2a_Asty:0.006757	ARR2a_NM_0:0.003641):0.003288	((ARR2a_Oryz:0.066368	ARR2a_Xiph:0.018586):0.006163	(ARR2a_Gast:0.048850
(ARR0.1_Str:0.090421	ARR0.1_Lyt:0.145913	(ARR0.2_Lyt:0.012411	(ARR0.2_Str:0.029678	(ARR0.1_Pat:0.347209	(ARR0_Sacco:0.105553	(ARR0_Branc:0.188956	(ARR0_Ciona:0.455215	((((((ARR2_Latim:0.023283	((ARR2_Lepis:0.000001	(ARR2_Cmi_J:0.084694	(ARR2a_Asty:0.012608	(ARR2a_NM_0:0.003395	(ARR2a_Gadu:0.116829	(ARR2a_Xiph:0.031304	((ARR2a_Taki:0.186783	ARR2a_Oryz:0.056539):0.027410	(ARR2a_Gast:0.019268	ARR2a_Oreo:0.020934):0.000002):0.007854):0.010847):0.020677):0.001704):0.020036):0.021417):0.045642	(ARR2_Catsh:0.034977	ARR2_gnl|S:0.098345):0.051361):0.010037):0.000001	(ARR2_Cucul:0.044595	(ARR2_Pelod:0.000001	(ARR2_Allig:0.006897	(((ARR2_Nippo:0.000001	ARR2_Halia:0.000001):0.000001	(ARR2_Ophis:0.000001	(ARR2_AnasP:0.014583	(ARR2_Taeni:0.003538	(ARR2_Melea:0.000001	(ARR2_Gallu:0.000001	((ARR2_Dasyp:0.012179	(ARR2_Sorex:0.042826	((ARR2_Ailur:0.000001	(((ARR2_SusSc:0.032936	(ARR2_Ochot:0.013810	ARR2_BosTa:0.003447):0.000001):0.013888	((ARR2_Canis:0.033010	ARR2_Equus:0.003628):0.000001	(ARR2_Micro:0.000504	ARR2_Oryct:0.020818):0.013548):0.000001):0.000001	((ARR2_Ictid:0.007004	(ARR2_Rattu:0.000001	ARR2_MusMu:0.010316):0.017194):0.013970	(ARR2_Pongo:0.032283	(ARR2_PanTr:0.003453	(ARR2_HomoS:0.000001	(ARR2_Macac:0.003913	ARR2_Loxod:0.003437):0.000001):0.000001):0.000001):0.000001):0.003445):0.000001):0.000001	(ARR2_Ptero:0.000001
(ARR0.1_Str:0.073773	ARR0.1_Lyt:0.136906	((ARR0_Ciona:0.339934	((((ARR3_Petro:0.015398	ARR3_Lethe:0.011001):0.523856	(((ARR4.1_Cal:0.460176	(ARR4_Latim:0.223003	((ARR4_Allig:0.159133	((((ARR4_Ornit:0.308110	(((ARR4_Micro:0.098312	((ARR4_Ochot:0.143099	ARR4_Ictid:0.132143):0.038464	((ARR4_Tupai:0.140810	(ARR4_Macac:0.052961	(ARR4_HomoS:0.000001	(ARR4_Pongo:0.000001	ARR4_PanTr:0.000001):0.000001):0.000002):0.044000):0.051248	(ARR4_Rattu:0.031760	ARR4_MusMu:0.052861):0.194376):0.004218):0.029070):0.016322	(ARR4_Ptero:0.157794	((ARR4_Equus:0.043317	(ARR4_Erina:0.108353	(ARR4_Canis:0.073042	ARR4_Ailur:0.029668):0.051647):0.021225):0.018490	(ARR4_BosTa:0.048358	ARR4_SusSc:0.034473):0.051671):0.013500):0.016089):0.173812	(ARR4_Monod:0.178829	(ARR4_Sarco:0.025304	ARR4_Macro:0.095417):0.061295):0.264774):0.180174):0.113780	(ARR4_Lepis:0.312918	(((ARR4b_tpe|:0.350680	ARR4b_Asty:0.175053):0.082713	((ARR4a_Asty:0.287178	ARR4a_tpe|:0.113464):0.097483	(ARR4a_Gadu:0.309346	(ARR4a_Gast:0.214109	((ARR4a_Oreo:0.044180	ARR4a_Taki:0.197551):0.015167	(ARR4a_Xiph:0.095090	ARR4a_NM_0:0.125021):0.102906):0.042939):0.129567):0.191508):0.117208):0.087373	((ARR4b_Oreo:0.091721	(ARR4b_Gadu:0.355400	(ARR4b_Oryz:0.203427	ARR4b_Xiph:0.185840):0.011638):0.021487):0.054309	(ARR4b_Gast:0.160550	ARR4b_Taki:0.192853):0.033289):0.233956):0.282092):0.097275):0.073457	(ARR4_Anoli:0.036607	ARR4_Pytho:0.205272):0.063109):0.017440	(ARR4_Pelod:0.061512	(ARR4_Strut:0.026175
(ARR0.1_Str:0.070872	ARR0.1_Lyt:0.210428	((ARR0_Branc:0.199925	(ARR0_Ciona:0.395828	(((ARR2.2_Pet:0.197143	((((ARR2_Cmi_J:0.074287	(ARR2_Lepis:0.003646	((ARR2a_Oreo:0.013538	(ARR2a_Gast:0.023524	(ARR2a_Oryz:0.060518	ARR2a_Xiph:0.024405):0.017364):0.000001):0.033689	(ARR2a_Asty:0.023511	(ARR2a_Gadu:0.167399	ARR2a_NM_0:0.000007):0.006945):0.001504):0.047343):0.025263):0.021351	(ARR2_Latim:0.034548	(ARR2_Pelod:0.000001	(ARR2_Allig:0.003243	((((ARR2_Dasyp:0.006656	(ARR2_Oryct:0.009978	(ARR2_Loxod:0.003296	(((ARR2_Macac:0.007822	ARR2_PanTr:0.010530):0.010400	(ARR2_Pongo:0.042008	(ARR2_HomoS:0.000001	(ARR2_Ictid:0.000001	(ARR2_Rattu:0.000001	ARR2_MusMu:0.013352):0.016725):0.006679):0.000001):0.000001):0.003340	((ARR2_BosTa:0.003350	(ARR2_Ochot:0.010172	ARR2_SusSc:0.010257):0.003306):0.006721	(ARR2_Tupai:0.004293	((ARR2_Ptero:0.000001	(ARR2_Sorex:0.048320	ARR2_Micro:0.006887):0.003375):0.000006	(ARR2_Ailur:0.000001	(ARR2_Canis:0.017686	ARR2_Equus:0.003410):0.000007):0.000001):0.000001):0.000001):0.000001):0.006737):0.000001):0.003319):0.029305	(ARR2.1_Mac:0.224344	(ARR2_Monod:0.000001	(ARR2_Macro:0.004460	ARR2_Sarco:0.003169):0.003517):0.000001):0.075395):0.029528	(ARR2_Cucul:0.070708	((ARR2_Ophis:0.000001	(ARR2_AnasP:0.013380	(ARR2_Melea:0.000001	(ARR2_Taeni:0.004177	ARR2_Gallu:0.000001):0.005846):0.003319):0.003346):0.000008	(ARR2_Nippo:0.000001	ARR2_Halia:0.000001):0.000001):0.000001):0.021163):0.002979	((ARR2_GAFL0:0.006208
(ARR0.1_Str:0.115795	ARR0.1_Lyt:0.215314	(ARR0.1_Pat:0.306782	((ARR0.2_Str:0.026729	ARR0.2_Lyt:0.095889):0.247492	(ARR0_Sacco:0.072856	(ARR0_Branc:0.139009	(ARR0_Ciona:0.403951	(((((ARR2_Allig:0.003609	(ARR2_Pelod:0.000001	((((((ARR2_Ptero:0.000001	(ARR2_Ochot:0.007304	ARR2_SusSc:0.014927):0.003552):0.000007	((ARR2_HomoS:0.000001	ARR2_Ailur:0.000001):0.000001	(ARR2_PanTr:0.011049	((ARR2_Loxod:0.000001	(ARR2_Macac:0.004180	ARR2_Ictid:0.003619):0.000001):0.000001	(((ARR2_Dasyp:0.014495	(ARR2_Micro:0.009199	ARR2_Oryct:0.004975):0.004434):0.000001	(ARR2_Canis:0.015103	ARR2_Equus:0.003665):0.000002):0.000001	(ARR2_BosTa:0.003613	(ARR2_MusMu:0.007227	(ARR2_Rattu:0.000001	ARR2_Sorex:0.028983):0.000001):0.003608):0.000001):0.000001):0.000001):0.000001):0.000001):0.000001	(ARR2_Pongo:0.016511	ARR2_Tupai:0.004623):0.013192):0.012495	(ARR2_Sarco:0.000001	(ARR2_Monod:0.000001	(ARR2.1_Mac:0.199896	ARR2_Macro:0.000001):0.000001):0.000001):0.038526):0.021052	(ARR2_Ophis:0.000001	(ARR2_AnasP:0.038885	(ARR2_Nippo:0.000001	(ARR2_Halia:0.000001	(ARR2_Cucul:0.041241	(ARR2_Melea:0.000001	(ARR2_Taeni:0.007317	ARR2_Gallu:0.000001):0.000007):0.003659):0.000001):0.000001):0.000001):0.000001):0.007355):0.000001	(ARR2_Xenop:0.017347	(ARR2_Ornit:0.033382	(ARR2_GAFL0:0.007384	ARR2_Pytho:0.018500):0.003534):0.000001):0.007237):0.014815):0.000001):0.019258	(ARR2_Cmi_J:0.120229	((ARR2_Latim:0.020649	(ARR2_Catsh:0.018218	ARR2_gnl|S:0.122308):0.017590):0.004473
(ARR0.1_Str:0.075039	ARR0.1_Lyt:0.196024	(ARR0.1_Pat:0.350488	(((ARR0_Ciona:0.506133	((((ARR3_Petro:0.013612	ARR3_Lethe:0.000001):0.579941	(((ARR4.1_Cal:0.487649	((ARR4_Allig:0.152287	((ARR4_Taeni:0.057559	(ARR4_Cucul:0.024852	(ARR4_Halia:0.029200	(ARR4_Ophis:0.017358	(ARR4_Nippo:0.064598	(ARR4_AnasP:0.025758	(ARR4_Strut:0.029854	(ARR4_Gallu:0.004345	ARR4_Melea:0.008441):0.033510):0.025287):0.020765):0.000001):0.004410):0.015466):0.020957):0.045051	(((ARR4_Latim:0.226581	(ARR4_Xenop:0.410302	ARR4_AF203:0.150977):0.073204):0.082179	(ARR4_Pelod:0.076362	(ARR4_Ornit:0.267952	((ARR4_Ailur:0.026129	(ARR4_Canis:0.037370	(ARR4_Ptero:0.077941	(ARR4_Equus:0.046855	((ARR4_Erina:0.123214	(((ARR4_Micro:0.064209	(ARR4_Tupai:0.135023	(ARR4_PanTr:0.000001	(ARR4_Pongo:0.000001	(ARR4_HomoS:0.000001	ARR4_Macac:0.042240):0.000001):0.000001):0.076483):0.037194):0.019122	(ARR4_Ochot:0.152195	ARR4_Ictid:0.133516):0.005506):0.007670	(ARR4_Rattu:0.050426	ARR4_MusMu:0.050169):0.213006):0.029397):0.025437	(ARR4_BosTa:0.051265	ARR4_SusSc:0.029509):0.035043):0.009334):0.026477):0.034570):0.021073):0.189396	(ARR4_Macro:0.114076	(ARR4_Sarco:0.079347	ARR4_Monod:0.215103):0.039877):0.171646):0.149858):0.086481):0.028450):0.025282	(ARR4_Anoli:0.071933	ARR4_Pytho:0.145405):0.037885):0.028938):0.023906):0.045683	(ARR4_Lepis:0.219817	(((ARR4b_tpe|:0.448468	ARR4b_Asty:0.310477):0.097447	(ARR4b_Xiph:0.148738	(ARR4b_Oryz:0.237659	(ARR4b_Gadu:0.503373
(ARR0.1_Str:0.088939	ARR0.1_Lyt:0.209867	(ARR0.1_Pat:0.318132	((ARR0_Ciona:0.378403	((((ARR2.2_Pet:0.205007	((ARR2_Petr1:0.029885	(ARR2_Petr2:0.000001	ARR2_AB495:0.000001):0.018980):0.104608	(((ARR4.1_Cal:0.464708	(((ARR4_Ornit:0.360165	(((ARR4_Micro:0.092514	(((ARR4_Ochot:0.103642	ARR4_Ictid:0.158595):0.031512	(ARR4_Rattu:0.045880	ARR4_MusMu:0.029495):0.196951):0.013120	(ARR4_Tupai:0.132574	(ARR4_PanTr:0.000001	(ARR4_HomoS:0.010369	(ARR4_Pongo:0.000001	ARR4_Macac:0.044285):0.000001):0.000001):0.064326):0.044065):0.006084):0.019030	(ARR4_Ptero:0.126848	((ARR4_Erina:0.070598	(ARR4_Canis:0.054177	ARR4_Ailur:0.051840):0.039205):0.020720	(ARR4_Equus:0.049654	(ARR4_BosTa:0.067261	ARR4_SusSc:0.045707):0.034431):0.015213):0.009684):0.025595):0.191258	(ARR4_Macro:0.144651	(ARR4_Sarco:0.030429	ARR4_Monod:0.274016):0.087197):0.140120):0.210003):0.131754	(ARR4_Allig:0.189273	((ARR4_Pelod:0.063347	(ARR4_Lepis:0.161252	(((ARR4b_tpe|:0.413147	ARR4b_Asty:0.158793):0.174116	((ARR4b_Gast:0.158799	ARR4b_Taki:0.177460):0.088473	(ARR4b_Oreo:0.119908	(ARR4b_Gadu:0.304630	(ARR4b_Oryz:0.265747	ARR4b_Xiph:0.227079):0.019296):0.047721):0.032167):0.228774):0.098796	((ARR4a_Asty:0.221151	ARR4a_tpe|:0.100386):0.088598	(ARR4a_Gadu:0.263043	((ARR4a_Gast:0.271109	(ARR4a_Oreo:0.059956	ARR4a_Taki:0.156778):0.009930):0.008740	(ARR4a_Xiph:0.052641	ARR4a_NM_0:0.084731):0.030647):0.132405):0.304067):0.072351):0.381386):0.157600):0.067636	((ARR4_Strut:0.044271
(ARR0.1_Str:0.129236	ARR0.1_Lyt:0.153176	(ARR0.1_Pat:0.340393	((ARR0_Sacco:0.064221	(ARR0_Branc:0.220173	(ARR0_Ciona:0.384382	((((((ARR2_Pelod:0.000001	(ARR2_Allig:0.006319	((((ARR2_AnasP:0.012824	((ARR2_Ophis:0.000001	(ARR2_Cucul:0.093945	(ARR2_Nippo:0.000001	ARR2_Halia:0.000001):0.000001):0.000002):0.000002	(ARR2_Melea:0.000001	(ARR2_Taeni:0.005610	ARR2_Gallu:0.000001):0.017113):0.006451):0.009718):0.009553	((ARR2_Dasyp:0.022711	(ARR2_Loxod:0.009345	(ARR2_Oryct:0.003107	(ARR2_Ictid:0.009609	((ARR2_Micro:0.000001	(((ARR2_Canis:0.033478	ARR2_Ailur:0.000001):0.000001	(((ARR2_Pongo:0.057467	(ARR2_HomoS:0.000001	(ARR2_Ochot:0.006351	ARR2_BosTa:0.003172):0.003181):0.000001):0.000001	(ARR2_Macac:0.007280	ARR2_PanTr:0.006237):0.000166):0.000001	(ARR2_Sorex:0.035699	(ARR2_Rattu:0.000001	ARR2_MusMu:0.006342):0.003198):0.009506):0.009581):0.000001	(ARR2_Equus:0.003330	ARR2_Tupai:0.016289):0.000001):0.000001):0.000001	(ARR2_Ptero:0.000001	ARR2_SusSc:0.029502):0.000001):0.000001):0.012872):0.000001):0.002486):0.026299	((ARR2.1_Mac:0.194596	ARR2_Macro:0.018018):0.000001	(ARR2_Monod:0.000001	ARR2_Sarco:0.000001):0.000001):0.055492):0.022603):0.014336	(ARR2_Ornit:0.072663	ARR2_GAFL0:0.012450):0.026358):0.008916	(ARR2_Pytho:0.038472	ARR2_Xenop:0.018465):0.036266):0.003014):0.009506):0.024639	(ARR2_Lepis:0.001868	((ARR2a_Asty:0.009342	ARR2a_NM_0:0.000001):0.005004	(ARR2a_Xiph:0.012003	(ARR2a_Gast:0.042661	(ARR2a_Oryz:0.060991
(ARR0.1_Str:0.135970	ARR0.1_Lyt:0.168289	((ARR0_Ciona:0.491799	((ARR2.2_Pet:0.151843	((ARR2_Petr1:0.043084	(ARR2_Petr2:0.000001	ARR2_AB495:0.000001):0.000001):0.219273	((((((ARR3_NM_00:0.178951	(ARR3_Ornit:0.082688	((ARR3_Nippo:0.131603	((ARR3_Macro:0.000001	ARR3_Sarco:0.012426):0.007396	(ARR3_Monod:0.003762	ARR3.1_Mon:0.028263):0.007776):0.078172):0.000007	(ARR3_BosTa:0.013579	((ARR3_Equus:0.000001	(ARR3_Sorex:0.000001	(((ARR3_Tupai:0.007196	ARR3_Micro:0.004984):0.000001	(((ARR3_Ictid:0.032017	(ARR3_MusMu:0.000001	ARR3_Rattu:0.006947):0.014174):0.003465	(ARR3_Macac:0.010579	(ARR3_PanTr:0.003506	(ARR3_HomoS:0.000001	ARR3_NM__0:0.000001):0.000001):0.000001):0.007026):0.000001	(ARR3_Ochot:0.018534	ARR3_SusSc:0.014345):0.000001):0.007024):0.006998	(ARR3_Dasyp:0.003506	(ARR3_Oryct:0.006981	(ARR3_Loxod:0.006681	ARR3_Ptero:0.024811):0.038574):0.000001):0.000001):0.007497):0.000001):0.000001	(ARR3_Canis:0.010786	ARR3_Ailur:0.035282):0.007390):0.014627):0.016946):0.041206):0.021110):0.018189	((ARR3_Allig:0.174177	ARR3_Pelod:0.015416):0.059928	(ARR3_GAFD0:0.056535	ARR3_Pytho:0.124450):0.086364):0.021038):0.022841	(ARR3_Lepis:0.020957	(((ARR3b_Asty:0.013378	ARR3b_NM_2:0.096656):0.011225	((ARR3a_Asty:0.074898	ARR3a_Dani:0.116237):0.025568	(ARR3a_Taki:0.003674	((ARR3a_Xiph:0.011115	ARR3a_Oreo:0.007644):0.007409	(ARR3a_Gadu:0.032272	(ARR3a_Gast:0.018702	ARR3a_Oryz:0.007500):0.004954):0.008026):0.000001):0.031077):0.049790):0.017742	(ARR3b_Taki:0.277516
(ARR0.1_Str:0.106219	ARR0.1_Lyt:0.154424	((ARR0_Ciona:0.414661	((((((ARR2_Latim:0.042956	((ARR2_Lepis:0.005291	(ARR2a_NM_0:0.006282	(ARR2a_Asty:0.007082	(ARR2a_Xiph:0.022199	(ARR2a_Gast:0.048660	(ARR2a_Taki:0.163719	(ARR2a_Gadu:0.112178	(ARR2a_Oryz:0.069133	ARR2a_Oreo:0.019152):0.000002):0.015647):0.000011):0.006300):0.042000):0.007845):0.026812):0.029382	(ARR2_Cmi_J:0.101503	(ARR2_Catsh:0.022719	ARR2_gnl|S:0.112610):0.032485):0.024607):0.017689):0.005261	(ARR2_Pelod:0.000001	(ARR2_Allig:0.009077	((ARR2_GAFL0:0.008874	(ARR2_Ornit:0.019577	(((ARR2_Dasyp:0.018609	(ARR2_Oryct:0.009106	((ARR2_BosTa:0.012185	(ARR2_HomoS:0.000001	(ARR2_Loxod:0.002993	(ARR2_Pongo:0.031300	((ARR2_Ochot:0.015053	(ARR2_Ictid:0.012137	(ARR2_Sorex:0.055418	(ARR2_Rattu:0.000001	ARR2_MusMu:0.000001):0.000001):0.009012):0.001028):0.002037	(ARR2_Macac:0.000001	ARR2_PanTr:0.012818):0.002672):0.000001):0.000001):0.000001):0.009086):0.009065	((ARR2_Micro:0.012760	(ARR2_Ailur:0.000001	(ARR2_Ptero:0.000001	(ARR2_Canis:0.016857	ARR2_SusSc:0.017176):0.003451):0.000001):0.000001):0.000001	(ARR2_Equus:0.003078	ARR2_Tupai:0.011701):0.000001):0.000001):0.003061):0.009385):0.017584	(ARR2.1_Mac:0.201336	(ARR2_Monod:0.000001	(ARR2_Macro:0.007935	ARR2_Sarco:0.000007):0.002981):0.000001):0.057835):0.011891	((ARR2_Taeni:0.003509	ARR2_Gallu:0.000001):0.006409	(ARR2_Melea:0.000001	(ARR2_AnasP:0.050123	(ARR2_Ophis:0.000001	(ARR2_Cucul:0.036578
(ARR0.1_Str:0.085440	ARR0.1_Lyt:0.222273	((ARR0_Ciona:0.393379	((((ARR2.2_Pet:0.111577	(ARR2_Petr1:0.023624	(ARR2_Petr2:0.000001	ARR2_AB495:0.000001):0.000001):0.142314):0.036100	((ARR3_Petro:0.034444	ARR3_Lethe:0.005203):0.465500	(((ARR3_Latim:0.037753	(ARR3_JW869:0.070001	(ARR3_gnl|S:0.076038	ARR3_Catsh:0.014951):0.044588):0.012790):0.019449	((ARR3_Allig:0.164935	ARR3_Pelod:0.018056):0.026956	(((ARR3_NM_00:0.078571	(ARR3_Nippo:0.000001	ARR3_Ornit:0.000004):0.092682):0.062530	((ARR3_BosTa:0.016134	(ARR3_Tupai:0.026671	(ARR3_Equus:0.000001	((ARR3_Dasyp:0.006170	ARR3_Micro:0.004268):0.000001	(((ARR3_Ictid:0.006184	(ARR3_Ochot:0.026524	((ARR3_SusSc:0.009710	(ARR3_MusMu:0.000001	ARR3_Rattu:0.003080):0.010855):0.001667	(ARR3_PanTr:0.003099	(ARR3_Macac:0.000001	(ARR3_HomoS:0.000001	ARR3_NM__0:0.000001):0.000001):0.000001):0.015694):0.000001):0.000001):0.006182	(ARR3_Loxod:0.051909	ARR3_Oryct:0.006176):0.000001):0.000001	(ARR3_Ptero:0.026854	(ARR3_Sorex:0.003105	(ARR3_Canis:0.016767	ARR3_Ailur:0.036476):0.015036):0.000001):0.003066):0.000001):0.006155):0.000001):0.005743):0.035411	(ARR3.1_Mon:0.038609	(ARR3_Monod:0.006267	(ARR3_Macro:0.006726	ARR3_Sarco:0.013133):0.026565):0.006174):0.071304):0.027117):0.030529	(ARR3_GAFD0:0.045891	ARR3_Pytho:0.082334):0.056350):0.000002):0.049378):0.016711	((ARR3_Lepis:0.017476	(ARR3b_Asty:0.006044	(ARR3b_NM_2:0.030417	((ARR3a_Asty:0.057874	ARR3a_Dani:0.087769):0.011376	(ARR3a_Gadu:0.054244
(ARR0.1_Str:0.089681	ARR0.1_Lyt:0.203104	((ARR0.1_Pat:0.436060	(ARR0.2_Str:0.037805	ARR0.2_Lyt:0.126488):0.182440):0.050947	(ARR0_Sacco:0.080345	(ARR0_Branc:0.216417	(ARR0_Ciona:0.436876	((((((ARR2_Xenop:0.019137	((ARR2_GAFL0:0.000001	(((((((ARR2_Macac:0.000001	ARR2_PanTr:0.005568):0.000946	(ARR2_HomoS:0.000001	(ARR2_Pongo:0.055110	(ARR2_Loxod:0.000001	(ARR2_Ochot:0.003206	(ARR2_BosTa:0.003212	ARR2_SusSc:0.016183):0.003193):0.003198):0.000001):0.000001):0.000001):0.003195	(ARR2_Ictid:0.000001	(ARR2_Rattu:0.000001	ARR2_MusMu:0.006381):0.019265):0.003205):0.003204	(ARR2_Equus:0.003257	((ARR2_Oryct:0.006426	(ARR2_Ptero:0.000001	(ARR2_Ailur:0.000001	(ARR2_Canis:0.009999	(ARR2_Sorex:0.039392	ARR2_Micro:0.006588):0.006498):0.000001):0.000001):0.000001):0.000001	(ARR2_Tupai:0.008182	ARR2_Dasyp:0.012049):0.004013):0.000001):0.000001):0.017049	((ARR2.1_Mac:0.209214	ARR2_Macro:0.009982):0.000001	(ARR2_Monod:0.000001	ARR2_Sarco:0.000001):0.000001):0.050615):0.027932	((ARR2_Halia:0.000001	(ARR2_Nippo:0.000001	(ARR2_Ophis:0.000001	(ARR2_Cucul:0.047920	ARR2_AnasP:0.017517):0.000001):0.000001):0.000001):0.000001	(ARR2_Taeni:0.009828	(ARR2_Melea:0.000001	ARR2_Gallu:0.000001):0.003270):0.003269):0.013302):0.006681	(ARR2_Allig:0.003229	ARR2_Pelod:0.003239):0.003193):0.006849):0.000001	(ARR2_Ornit:0.029952	ARR2_Pytho:0.036074):0.000001):0.007665):0.026250	(ARR2_Latim:0.026387	(ARR2_Cmi_J:0.045108	(ARR2_Catsh:0.018959	ARR2_gnl|S:0.088077):0.021596):0.015383):0.018568):0.004896
(ARR0.1_Str:0.121041	ARR0.1_Lyt:0.222097	(((ARR0.1_Pat:0.299485	(ARR0_Ciona:0.496285	(((((((ARR2_Pelod:0.000001	((ARR2_Allig:0.009526	((ARR2_Ailur:0.000001	(((ARR2_Ictid:0.006363	((ARR2_Sorex:0.044839	ARR2_Micro:0.000001):0.006316	(ARR2_HomoS:0.000001	ARR2_Pongo:0.033035):0.000001):0.000001):0.000001	(ARR2_Dasyp:0.012697	(ARR2_Loxod:0.000001	(ARR2_BosTa:0.000001	(((ARR2_Macac:0.011251	ARR2_PanTr:0.003698):0.002685	(ARR2_Tupai:0.008316	ARR2_Oryct:0.003198):0.003160):0.000001	((ARR2_Ptero:0.000001	(ARR2_Ochot:0.003187	ARR2_SusSc:0.033785):0.003129):0.000007	(ARR2_Canis:0.031298	ARR2_Equus:0.006661):0.000001):0.000001):0.000001):0.000001):0.000001):0.000001):0.000001	(ARR2_Rattu:0.000001	ARR2_MusMu:0.006341):0.003158):0.000001):0.023788	(ARR2.1_Mac:0.232411	(ARR2_Monod:0.000001	(ARR2_Macro:0.000001	ARR2_Sarco:0.000009):0.003357):0.000001):0.036940):0.028666):0.000002	((ARR2_Cucul:0.039712	(ARR2_Ornit:0.054663	((ARR2_AnasP:0.019446	ARR2_GAFL0:0.000001):0.009738	(ARR2_Pytho:0.053413	ARR2_Xenop:0.011911):0.012732):0.003123):0.003055):0.006436	((ARR2_Halia:0.000001	(ARR2_Nippo:0.000001	ARR2_Ophis:0.000001):0.000001):0.000001	(ARR2_Melea:0.000001	(ARR2_Taeni:0.003289	ARR2_Gallu:0.000001):0.003297):0.006597):0.000001):0.003256):0.003239):0.045787	(ARR2_Lepis:0.000001	((ARR2_Cmi_J:0.091889	(ARR2a_Xiph:0.012973	(ARR2a_Gast:0.021598	((ARR2a_Oryz:0.049169	ARR2a_Gadu:0.137891):0.030218	(ARR2a_Taki:0.168767	ARR2a_Oreo:0.010754):0.008361):0.005561):0.004774):0.036252):0.006307
(ARR0.1_Str:0.053656	ARR0.1_Lyt:0.210867	((ARR0.1_Pat:0.336518	((ARR0_Ciona:0.444998	((((ARR2.2_Pet:0.180945	(ARR2_Petr1:0.042349	(ARR2_Petr2:0.000001	ARR2_AB495:0.000001):0.013281):0.122298):0.032062	(((ARR2_Pelod:0.000001	(ARR2_Ophis:0.000001	(ARR2_Allig:0.015271	((ARR2_Cucul:0.049547	((ARR2_AnasP:0.013405	(ARR2_Taeni:0.009194	(ARR2_Melea:0.000001	(ARR2_Gallu:0.000001	((ARR2_Dasyp:0.010945	(ARR2_Oryct:0.015417	((ARR2_BosTa:0.000001	((ARR2_Ochot:0.003129	ARR2_Sorex:0.050335):0.006031	(ARR2_HomoS:0.000001	(ARR2_Ictid:0.006119	(ARR2_Pongo:0.034780	(ARR2_Loxod:0.009113	((ARR2_Macac:0.010763	ARR2_PanTr:0.004640):0.004658	(ARR2_Rattu:0.000001	ARR2_MusMu:0.000001):0.009138):0.000001):0.000001):0.000001):0.000001):0.000001):0.009168):0.003058	((ARR2_Ailur:0.000001	(ARR2_Micro:0.009662	(ARR2_Ptero:0.000001	ARR2_Tupai:0.015398):0.000001):0.000001):0.000001	(ARR2_Equus:0.006300	(ARR2_Canis:0.005949	ARR2_SusSc:0.020828):0.008020):0.000007):0.000001):0.009266):0.008117):0.034630	(ARR2.1_Mac:0.170302	(ARR2_Monod:0.000001	(ARR2_Macro:0.000001	ARR2_Sarco:0.004466):0.001623):0.000001):0.035913):0.018334):0.000001):0.006112):0.009141):0.006079	(ARR2_Nippo:0.000001	ARR2_Halia:0.000001):0.000001):0.000001):0.006074	((ARR2_Ornit:0.023963	ARR2_GAFL0:0.007136):0.011377	(ARR2_Pytho:0.030090	ARR2_Xenop:0.010366):0.007608):0.005864):0.006111):0.002044):0.000910):0.026503	(((ARR2_Latim:0.016143	ARR2_Cmi_J:0.080039):0.011731	(ARR2_Catsh:0.015524	ARR2_gnl|S:0.111955):0.019599):0.015018
(ARR0.1_Str:0.061450	ARR0.1_Lyt:0.237733	((ARR0.1_Pat:0.466534	(ARR0_Sacco:0.057095	(ARR0_Branc:0.222964	(ARR0_Ciona:0.536423	((((((ARR2_Latim:0.032039	((ARR2_Pelod:0.000001	((((ARR2_Nippo:0.000001	ARR2_Halia:0.000001):0.000001	(ARR2_Cucul:0.053011	(ARR2_Ophis:0.000001	(ARR2_Melea:0.003477	(ARR2_AnasP:0.019888	(ARR2_Taeni:0.000001	ARR2_Gallu:0.006246):0.006946):0.000001):0.003473):0.000008):0.000001):0.007254	((ARR2_Ornit:0.068652	ARR2_GAFL0:0.014989):0.008833	(ARR2_Pytho:0.045173	ARR2_Xenop:0.028083):0.004152):0.010593):0.003393	(ARR2_Allig:0.018371	((ARR2_Dasyp:0.020715	(ARR2_Oryct:0.006883	(ARR2_Loxod:0.003425	(ARR2_Ailur:0.000001	(ARR2_Micro:0.003683	(((ARR2_HomoS:0.000001	(ARR2_Pongo:0.038844	(((ARR2_Macac:0.012778	ARR2_PanTr:0.009115):0.009018	(ARR2_BosTa:0.010387	(ARR2_SusSc:0.024848	(ARR2_Ochot:0.000001	ARR2_Sorex:0.045757):0.000001):0.006893):0.000001):0.000001	(ARR2_Rattu:0.000001	ARR2_MusMu:0.006881):0.010352):0.000001):0.000001):0.003448	(ARR2_Ictid:0.003456	(ARR2_Canis:0.018319	ARR2_Equus:0.007061):0.000001):0.000001):0.000001	(ARR2_Ptero:0.000001	ARR2_Tupai:0.031704):0.000001):0.000001):0.000001):0.003557):0.000001):0.000001):0.035946	(ARR2.1_Mac:0.226915	(ARR2_Monod:0.000001	(ARR2_Macro:0.000001	ARR2_Sarco:0.004284):0.002754):0.000002):0.027948):0.033225):0.010885):0.000001):0.036510	(ARR2_Lepis:0.002793	(ARR2a_NM_0:0.003300	(ARR2a_Asty:0.024808	(ARR2a_Gadu:0.171615	((ARR2a_Taki:0.192959
(ARR0.1_Str:0.077636	ARR0.1_Lyt:0.175334	((ARR0_Ciona:0.341349	(((((ARR2_Allig:0.011572	(ARR2_Pelod:0.000001	((((((ARR2_Latim:0.029312	ARR2_Cmi_J:0.083914):0.011856	(ARR2_Dasyp:0.014686	(ARR2_Oryct:0.007311	(((ARR2_Tupai:0.008930	(ARR2_Ptero:0.000001	((ARR2_Ailur:0.000001	(ARR2_Canis:0.036924	ARR2_Equus:0.000001):0.000007):0.000001	(ARR2_BosTa:0.000001	ARR2_SusSc:0.026410):0.003667):0.000001):0.000001):0.000001	((ARR2_HomoS:0.000001	(ARR2_Pongo:0.029763	(ARR2_Loxod:0.003648	(ARR2_Macac:0.000001	ARR2_PanTr:0.015432):0.000008):0.000001):0.000001):0.000001	((ARR2_Ictid:0.000001	(ARR2_Ochot:0.007209	(ARR2.1_Mac:0.216627	(ARR2_Monod:0.000001	(ARR2_Macro:0.015393	ARR2_Sarco:0.007452):0.000001):0.000001):0.025688):0.011196):0.000001	(ARR2_Rattu:0.000001	ARR2_MusMu:0.010984):0.003651):0.003654):0.011006):0.000001	(ARR2_Sorex:0.045118	ARR2_Micro:0.007637):0.007447):0.003816):0.000001):0.025075):0.013575	(ARR2_Halia:0.000001	(ARR2_Nippo:0.000001	(ARR2_Cucul:0.045783	(ARR2_Ophis:0.000001	(ARR2_AnasP:0.015712	(ARR2_Melea:0.000001	(ARR2_Taeni:0.000001	ARR2_Gallu:0.000001):0.003726):0.007431):0.007526):0.000007):0.000001):0.000001):0.019143):0.011797	(ARR2_Ornit:0.049652	ARR2_GAFL0:0.028688):0.004885):0.003621	(ARR2_Pytho:0.033473	ARR2_Xenop:0.052224):0.026644):0.000001	(ARR2_Lepis:0.000001	(ARR2a_NM_0:0.000001	(ARR2a_Asty:0.014558	(ARR2a_Xiph:0.036751	((ARR2a_Gast:0.049449	(ARR2a_Taki:0.225022	ARR2a_Gadu:0.094963):0.038111):0.005898
(ARR0.1_Str:0.084923	ARR0.1_Lyt:0.240913	(ARR0.1_Pat:0.296774	((ARR0.2_Str:0.059841	ARR0.2_Lyt:0.145791):0.247123	((ARR0_Ciona:0.441526	((((ARR2.2_Pet:0.210560	((ARR2_Petr1:0.065657	(ARR2_Petr2:0.000001	ARR2_AB495:0.000001):0.000001):0.236961	((ARR3_Latim:0.044712	(ARR3_Catsh:0.062236	(ARR3_gnl|S:0.071392	ARR3_JW869:0.047781):0.036827):0.060613):0.025481	(((ARR3_Pelod:0.098774	(ARR3_Allig:0.175827	ARR3_NM_00:0.118155):0.026569):0.010919	(((ARR3_BosTa:0.002098	(ARR3_Sorex:0.003619	((ARR3_Equus:0.000001	(ARR3_SusSc:0.022446	((((ARR3_Micro:0.000001	(ARR3_Ictid:0.006966	(ARR3_Dasyp:0.017543	(ARR3_Ochot:0.000001	ARR3_Ornit:0.122806):0.021587):0.000001):0.006971):0.000008	(ARR3_MusMu:0.000001	ARR3_Rattu:0.014028):0.032125):0.000001	(ARR3_Tupai:0.015013	(ARR3_Macac:0.010570	(ARR3_HomoS:0.000001	(ARR3_NM__0:0.000001	ARR3_PanTr:0.000001):0.000001):0.000001):0.007085):0.003459):0.006975	(ARR3_Oryct:0.010465	(ARR3_Loxod:0.046583	ARR3_Ptero:0.023395):0.000001):0.000001):0.000001):0.007344):0.003525	(ARR3_Canis:0.014792	(ARR3_Ailur:0.012750	ARR3_Nippo:0.044811):0.030447):0.011026):0.007073):0.012257):0.021490	((ARR3_Macro:0.003795	ARR3_Sarco:0.006930):0.013266	(ARR3_Monod:0.007499	ARR3.1_Mon:0.024805):0.004452):0.089791):0.084327	(ARR3_GAFD0:0.071604	ARR3_Pytho:0.100490):0.087643):0.034290):0.028849	((ARR3_Lepis:0.027941	(ARR3b_Asty:0.010464	(ARR3b_NM_2:0.052101	(ARR3a_Oreo:0.000001	(ARR3a_Xiph:0.014141
(ARR0.1_Str:0.120489	ARR0.1_Lyt:0.160642	(ARR0.1_Pat:0.325537	((ARR0.2_Str:0.002876	ARR0.2_Lyt:0.153305):0.249879	(ARR0_Sacco:0.069521	(ARR0_Branc:0.141825	(ARR0_Ciona:0.338907	((((ARR2.2_Pet:0.174037	(ARR2_Petr1:0.015157	(ARR2_Petr2:0.000001	ARR2_AB495:0.000001):0.017299):0.124518):0.043350	((ARR3_Petro:0.023094	ARR3_Lethe:0.000002):0.564435	(ARR3_NM_00:0.105183	((ARR3_Latim:0.039381	((((ARR3_Nippo:0.078629	ARR3_Ornit:0.057690):0.051560	((ARR3_BosTa:0.001423	(ARR3_Sorex:0.009364	((ARR3_Equus:0.003161	(ARR3_Canis:0.009828	ARR3_Ailur:0.039177):0.005742):0.000001	((ARR3_Tupai:0.009814	(ARR3_Micro:0.003959	(((ARR3_Ictid:0.012351	ARR3_Ochot:0.016183):0.002977	(ARR3_MusMu:0.000001	ARR3_Rattu:0.009194):0.021641):0.000001	(ARR3_Macac:0.009288	(ARR3_HomoS:0.000001	(ARR3_NM__0:0.000001	ARR3_PanTr:0.003080):0.000001):0.000001):0.012454):0.003056):0.000001):0.006105	(ARR3_Oryct:0.015446	(ARR3_SusSc:0.016128	(ARR3_Dasyp:0.009186	(ARR3_Loxod:0.026579	ARR3_Ptero:0.013141):0.000001):0.000001):0.000001):0.000001):0.006120):0.002982):0.017115):0.042602	(ARR3.1_Mon:0.036526	(ARR3_Monod:0.005812	(ARR3_Macro:0.000001	ARR3_Sarco:0.013598):0.023932):0.005781):0.058262):0.001077):0.075679	(ARR3_Pelod:0.045432	(ARR3_GAFD0:0.056371	(ARR3_Allig:0.042923	ARR3_Pytho:0.080200):0.043541):0.056443):0.039549):0.030035	(((ARR3_Lepis:0.013514	(ARR3b_Asty:0.005987	ARR3b_NM_2:0.055163):0.005814):0.016017	(ARR3b_Taki:0.230188
(ARR0.1_Str:0.091049	ARR0.1_Lyt:0.333904	(((ARR0.1_Pat:0.460447	(ARR0_Ciona:0.442583	((((ARR2_Latim:0.026579	((ARR2_Cucul:0.055591	(ARR2_Pelod:0.000001	(((ARR2_Taeni:0.000001	(ARR2_Ophis:0.000001	(ARR2_Nippo:0.000001	((ARR2_Melea:0.000001	ARR2_Gallu:0.000001):0.003429	(ARR2_Halia:0.000001	ARR2_AnasP:0.000001):0.000001):0.000001):0.001685):0.001717):0.010323	(ARR2_Allig:0.003410	((ARR2_Dasyp:0.009610	((ARR2_Sorex:0.036236	ARR2_Oryct:0.004010):0.010193	((ARR2_BosTa:0.006708	(ARR2_Ochot:0.010147	ARR2_SusSc:0.017378):0.006635):0.006726	(ARR2_Ailur:0.000001	(ARR2_Ptero:0.000001	(((ARR2_Macac:0.000001	ARR2_PanTr:0.016579):0.001082	(ARR2_Pongo:0.041576	((ARR2_HomoS:0.000001	ARR2_Loxod:0.003332):0.000001	(ARR2_Ictid:0.000001	(ARR2_Rattu:0.000001	ARR2_MusMu:0.016760):0.013362):0.006681):0.000001):0.000001):0.003340	(ARR2_Micro:0.003500	(ARR2_Tupai:0.027404	(ARR2_Canis:0.010861	ARR2_Equus:0.006964):0.020297):0.000001):0.000001):0.000001):0.000001):0.000001):0.002752):0.004637):0.031859	(ARR2.1_Mac:0.165441	(ARR2_Monod:0.000001	(ARR2_Macro:0.000001	ARR2_Sarco:0.000008):0.003479):0.000001):0.044842):0.018343):0.010317):0.000001	((ARR2_Ornit:0.057119	ARR2_GAFL0:0.000001):0.006691	(ARR2_Pytho:0.025486	ARR2_Xenop:0.024598):0.026403):0.013407):0.010352):0.004141):0.048827	((ARR2_Lepis:0.000001	(ARR2a_NM_0:0.003299	(ARR2a_Asty:0.005731	(ARR2a_Gadu:0.185990	(ARR2a_Xiph:0.029903	((ARR2a_Oryz:0.068346	ARR2a_Oreo:0.035439):0.002322
(ARR0.1_Str:0.193862	ARR0.1_Lyt:0.187090	(((ARR0.1_Pat:0.348158	(ARR0_Ciona:0.302843	((ARR3_Latim:0.021013	((((ARR3_Nippo:0.095179	((ARR3_BosTa:0.003463	(ARR3_Sorex:0.000001	(ARR3_Ochot:0.009950	(ARR3_Ictid:0.016188	(ARR3_Dasyp:0.006467	(ARR3_Ptero:0.028583	(((ARR3_SusSc:0.020196	(ARR3_Canis:0.010422	ARR3_Ailur:0.011204):0.007261):0.010897	(ARR3_NM__0:0.000001	(ARR3_Macac:0.013084	(ARR3_HomoS:0.000001	(ARR3_PanTr:0.000001	ARR3_Micro:0.000001):0.003238):0.000001):0.000001):0.003249):0.000001	((ARR3_Loxod:0.039358	ARR3_Oryct:0.003208):0.000001	((ARR3_Equus:0.006583	ARR3_Tupai:0.013475):0.003294	(ARR3_MusMu:0.000001	ARR3_Rattu:0.006468):0.023008):0.000001):0.000001):0.000001):0.006463):0.000001):0.000001):0.003225):0.009497):0.017921	(ARR3.1_Mon:0.013956	(ARR3_Monod:0.014098	(ARR3_Macro:0.007081	ARR3_Sarco:0.007382):0.022267):0.002656):0.041888):0.000002):0.050209	((ARR3_Ornit:0.087516	(ARR3_GAFD0:0.072229	ARR3_Pytho:0.074035):0.018013):0.046734	(ARR3_Allig:0.149595	ARR3_Pelod:0.017026):0.050742):0.026163):0.064078	(ARR3_NM_00:0.092841	(((ARR3_Lepis:0.045980	(ARR3b_Asty:0.003103	ARR3b_NM_2:0.042456):0.013782):0.011769	((ARR3a_Asty:0.044739	ARR3a_Dani:0.060501):0.018820	(ARR3a_Oreo:0.006171	(ARR3a_Gadu:0.038971	(ARR3a_Xiph:0.023087	(ARR3a_Oryz:0.000001	(ARR3a_Gast:0.003216	ARR3a_Taki:0.000001):0.003222):0.000001):0.010639):0.013260):0.025942):0.027921):0.021769	(ARR3b_Taki:0.282908	ARR3b_Gast:0.033891):0.146175):0.031895):0.019209):0.000739	(ARR3_JW869:0.078287
(ARR0.1_Str:0.082252	ARR0.1_Lyt:0.206272	(((ARR0.1_Pat:0.389359	(ARR0_Ciona:0.434284	((((ARR2_Pelod:0.000001	(ARR2_Allig:0.012703	(((ARR2_GAFL0:0.012157	((((ARR2_BosTa:0.006360	(ARR2_Ailur:0.000001	(ARR2_Tupai:0.008112	(ARR2_Equus:0.000001	(ARR2_Canis:0.002996	ARR2_SusSc:0.032512):0.007104):0.000007):0.000001):0.000001):0.000001	(ARR2_Pongo:0.026483	((ARR2_HomoS:0.000001	(ARR2_Ictid:0.000001	(ARR2_Loxod:0.000001	(ARR2.1_Mac:0.170576	(ARR2_Monod:0.000001	(ARR2_Macro:0.000001	ARR2_Sarco:0.003558):0.003104):0.000001):0.074987):0.006313):0.000001):0.000001	(ARR2_PanTr:0.019948	(ARR2_Ochot:0.003159	(ARR2_Macac:0.019256	(ARR2_Sorex:0.038513	(ARR2_Rattu:0.000001	ARR2_MusMu:0.000001):0.000001):0.009507):0.000001):0.000001):0.000001):0.000001):0.006336):0.000001	(ARR2_Ptero:0.000001	ARR2_Micro:0.003338):0.000005):0.006358	(ARR2_Oryct:0.003145	ARR2_Dasyp:0.015826):0.000001):0.042542):0.011941	(ARR2_Ornit:0.069153	(ARR2_Nippo:0.000001	(ARR2_Halia:0.000001	(ARR2_Cucul:0.052694	(ARR2_Ophis:0.000001	(ARR2_AnasP:0.028216	(ARR2_Melea:0.000001	(ARR2_Taeni:0.000001	ARR2_Gallu:0.000001):0.012910):0.009587):0.009808):0.000007):0.000001):0.000001):0.009753):0.006373):0.004985	(ARR2_Pytho:0.047657	ARR2_Xenop:0.028850):0.011600):0.006455):0.003131):0.028424	((ARR2_Lepis:0.006380	(ARR2a_NM_0:0.003475	(ARR2a_Asty:0.037955	(ARR2a_Gadu:0.088878	((ARR2a_Taki:0.225979	ARR2a_Gast:0.030159):0.000009	(ARR2a_Oreo:0.035824	(ARR2a_Oryz:0.057335
(ARR0.1_Str:0.086411	ARR0.1_Lyt:0.171864	(((ARR0.1_Pat:0.394912	(ARR0_Ciona:0.443674	(((ARR2.2_Pet:0.133805	((ARR2_Petr1:0.039041	(ARR2_Petr2:0.000001	ARR2_AB495:0.000001):0.024492):0.120311	(((ARR4.1_Cal:0.453683	(ARR4_Latim:0.203963	((ARR4_Allig:0.130092	((ARR4_Taeni:0.082101	(ARR4_Cucul:0.025208	(ARR4_Nippo:0.022907	((ARR4_Strut:0.030647	(ARR4_AnasP:0.015398	(ARR4_Gallu:0.008852	ARR4_Melea:0.009122):0.037851):0.012421):0.009932	(ARR4_Ophis:0.037061	ARR4_Halia:0.027357):0.008820):0.003387):0.014784):0.008651):0.033618	(ARR4_Pelod:0.085032	(((ARR4_Ornit:0.463280	(((ARR4_Micro:0.083886	((ARR4_Tupai:0.180542	(ARR4_PanTr:0.000001	(ARR4_HomoS:0.003761	(ARR4_Pongo:0.000001	ARR4_Macac:0.040939):0.000001):0.000001):0.042795):0.038362	((ARR4_Ochot:0.147717	ARR4_Ictid:0.097406):0.021607	(ARR4_Rattu:0.047891	ARR4_MusMu:0.067064):0.194256):0.023988):0.019903):0.019770	(ARR4_Ptero:0.127433	(ARR4_Equus:0.033908	((ARR4_Erina:0.140282	(ARR4_Canis:0.083194	ARR4_Ailur:0.067733):0.021996):0.016858	(ARR4_BosTa:0.059025	ARR4_SusSc:0.006665):0.052150):0.010834):0.004536):0.024477):0.167130	(ARR4_Macro:0.148347	(ARR4_Sarco:0.094732	ARR4_Monod:0.179483):0.048320):0.224194):0.183952):0.079092	(ARR4_Lepis:0.127835	(((ARR4b_tpe|:0.290313	ARR4b_Asty:0.203524):0.163394	((ARR4b_Gadu:0.331052	(ARR4b_Xiph:0.207217	(ARR4b_Oreo:0.170199	ARR4b_Oryz:0.152287):0.034349):0.038344):0.044542	(ARR4b_Gast:0.172829
(ARR0.1_Str:0.099088	ARR0.1_Lyt:0.172843	((ARR0_Ciona:0.483532	(((ARR2.2_Pet:0.118332	(((ARR2_Latim:0.019136	(((ARR2_Ornit:0.060079	ARR2_GAFL0:0.016462):0.004401	(ARR2_Pytho:0.024137	ARR2_Xenop:0.013685):0.003112):0.002971	((ARR2_Ophis:0.000001	(ARR2_Halia:0.000001	((ARR2_Nippo:0.000001	(ARR2_Melea:0.000001	((((((ARR2_Micro:0.000002	ARR2_Oryct:0.011964):0.002966	(ARR2_Equus:0.009008	(ARR2_BosTa:0.014967	(ARR2_Canis:0.006038	(ARR2_Ailur:0.000001	(ARR2_Ptero:0.000001	ARR2_SusSc:0.012006):0.000001):0.000001):0.000001):0.000001):0.000001):0.000001	(ARR2_Tupai:0.019092	ARR2_Dasyp:0.011844):0.008970):0.006030	(ARR2_Ictid:0.002969	(ARR2_PanTr:0.012246	(ARR2_Ochot:0.005918	(ARR2_HomoS:0.000001	(ARR2_Pongo:0.030676	((ARR2_Sorex:0.039941	(ARR2_Rattu:0.000001	ARR2_MusMu:0.002947):0.005690):0.009134	(ARR2_Macac:0.003525	ARR2_Loxod:0.002954):0.000001):0.000001):0.000001):0.000001):0.000001):0.002962):0.000001):0.026426	(ARR2.1_Mac:0.127114	(ARR2_Monod:0.000001	(ARR2_Macro:0.008290	ARR2_Sarco:0.001462):0.001486):0.000001):0.011078):0.042836	(ARR2_Taeni:0.003082	ARR2_Gallu:0.000001):0.001487):0.004360):0.005965):0.000001	(ARR2_Cucul:0.070160	ARR2_AnasP:0.021809):0.000001):0.000001):0.000001):0.012460	(ARR2_Allig:0.017872	ARR2_Pelod:0.000001):0.000001):0.003031):0.025930):0.000001	((ARR2_Lepis:0.000005	(ARR2a_NM_0:0.002963	(ARR2a_Asty:0.025643	((ARR2a_Xiph:0.009792	(ARR2a_Gadu:0.081891	(ARR2a_Taki:0.165537	ARR2a_Gast:0.028911):0.012409):0.011683):0.005844
(ARR0.1_Str:0.112773	ARR0.1_Lyt:0.194975	(ARR0.2_Lyt:0.018374	(ARR0.2_Str:0.022215	(ARR0.1_Pat:0.368307	(ARR0_Sacco:0.091580	(ARR0_Branc:0.173437	(ARR0_Ciona:0.444749	((ARR2.2_Pet:0.158856	((((ARR2_Pelod:0.000001	(ARR2_Allig:0.023445	(((ARR2_Taeni:0.007650	((ARR2_Melea:0.000001	ARR2_Gallu:0.005993):0.006802	(ARR2_Nippo:0.000001	(ARR2_Halia:0.000001	(ARR2_AnasP:0.025116	(ARR2_Cucul:0.037899	ARR2_Ophis:0.000001):0.000001):0.000001):0.000001):0.002924):0.009378):0.023861	(ARR2_Ornit:0.063059	((ARR2_Dasyp:0.007006	(ARR2_Ictid:0.003273	(((ARR2_Ailur:0.000001	(ARR2_Canis:0.013264	ARR2_Equus:0.000001):0.000001):0.000001	((ARR2_Ptero:0.000001	ARR2_Tupai:0.029654):0.000001	(ARR2_Micro:0.000005	ARR2_Oryct:0.006564):0.003262):0.000001):0.000001	(ARR2_SusSc:0.026681	(ARR2_BosTa:0.006535	((ARR2_Ochot:0.010069	ARR2_Sorex:0.026491):0.006410	(ARR2_Loxod:0.000001	((ARR2_HomoS:0.000001	(ARR2_Macac:0.007913	ARR2_PanTr:0.015605):0.015313):0.000001	(ARR2_Pongo:0.033942	(ARR2_Rattu:0.000001	ARR2_MusMu:0.000001):0.013068):0.000001):0.000001):0.000001):0.000001):0.006548):0.000001):0.000001):0.016321):0.007622	((ARR2_Monod:0.000001	ARR2_Sarco:0.000001):0.000001	(ARR2.1_Mac:0.219786	ARR2_Macro:0.000001):0.000001):0.064607):0.018702):0.020382):0.002518	(ARR2_GAFL0:0.000001	(ARR2_Pytho:0.022148	ARR2_Xenop:0.038278):0.018332):0.016492):0.013916):0.003019):0.026085	((ARR2_Latim:0.013391	(ARR2_Cmi_J:0.087636	(ARR2_Catsh:0.029514
(ARR0.1_Str:0.083399	ARR0.1_Lyt:0.145207	(((ARR0.1_Pat:0.354216	(ARR0_Ciona:0.324494	(((((ARR2_Latim:0.018028	((ARR2_GAFL0:0.019835	((ARR2_AnasP:0.017944	((((ARR2_Oryct:0.003029	(ARR2_Loxod:0.000001	ARR2_Dasyp:0.006062):0.000001):0.000001	((ARR2_HomoS:0.000001	((ARR2_Macac:0.006770	ARR2_PanTr:0.001470):0.001583	(ARR2_Equus:0.003102	(ARR2_Ictid:0.000001	(ARR2_Ailur:0.000001	((ARR2_Sorex:0.040431	(ARR2_Rattu:0.000001	ARR2_MusMu:0.009151):0.000001):0.009139	(ARR2_Canis:0.009661	(ARR2_Ptero:0.000001	(ARR2_Ochot:0.009297	ARR2_SusSc:0.015552):0.006031):0.000007):0.000001):0.000001):0.000001):0.000001):0.000001):0.000001):0.000001	((ARR2_Pongo:0.023923	ARR2_Tupai:0.003510):0.018978	(ARR2_BosTa:0.001319	ARR2_Micro:0.003196):0.001724):0.000001):0.003193):0.023895	((ARR2_Monod:0.000001	ARR2_Sarco:0.000001):0.000001	(ARR2.1_Mac:0.191979	ARR2_Macro:0.004467):0.000001):0.042008):0.017649	(ARR2_Ornit:0.058215	(ARR2_Melea:0.003033	((ARR2_Taeni:0.000002	ARR2_Gallu:0.004749):0.012455	(ARR2_Nippo:0.000001	(ARR2_Halia:0.000001	(ARR2_Cucul:0.061816	ARR2_Ophis:0.000001):0.000001):0.000001):0.009301):0.000001):0.006310):0.014264):0.009668):0.003060	((ARR2_Allig:0.000001	ARR2_Pelod:0.009158):0.000001	(ARR2_Pytho:0.031524	ARR2_Xenop:0.010590):0.012076):0.013882):0.003641):0.033598	((ARR2_Lepis:0.006924	(ARR2a_NM_0:0.006278	(ARR2a_Asty:0.013438	(ARR2a_Gadu:0.093727	(ARR2a_Gast:0.034211	((ARR2a_Oryz:0.046843	ARR2a_Xiph:0.019284):0.006300
(ARR0.1_Str:0.073544	ARR0.1_Lyt:0.199535	(ARR0.1_Pat:0.331026	((ARR0_Ciona:0.433083	(((ARR2.2_Pet:0.154579	(ARR2_Petr1:0.026781	(ARR2_Petr2:0.000001	ARR2_AB495:0.000001):0.000001):0.158265):0.023777	(((ARR4.1_Cal:0.473254	(ARR4_Latim:0.227785	((ARR4_Allig:0.184339	((ARR4_Taeni:0.084735	(ARR4_Cucul:0.039454	(ARR4_Nippo:0.030048	(ARR4_Ophis:0.027931	(ARR4_Halia:0.057476	((ARR4_Strut:0.070243	ARR4_AnasP:0.006763):0.017471	(ARR4_Gallu:0.013070	ARR4_Melea:0.000002):0.053476):0.010871):0.009850):0.000007):0.003905):0.043067):0.037673	(ARR4_Pelod:0.076100	(((ARR4_Ornit:0.337623	(((ARR4_Micro:0.110013	(((ARR4_Tupai:0.289562	(ARR4_Macac:0.026270	(ARR4_HomoS:0.004145	(ARR4_Pongo:0.000001	ARR4_PanTr:0.000001):0.000001):0.000001):0.056905):0.030118	(ARR4_Rattu:0.020962	ARR4_MusMu:0.053004):0.238529):0.005199	(ARR4_Ochot:0.183257	ARR4_Ictid:0.086952):0.034890):0.026825):0.013582	((ARR4_Ptero:0.143821	(ARR4_Equus:0.035629	(ARR4_Erina:0.074603	(ARR4_Canis:0.064727	ARR4_Ailur:0.035916):0.037673):0.006379):0.009367):0.012967	(ARR4_BosTa:0.094940	ARR4_SusSc:0.012780):0.024224):0.050864):0.157454	(ARR4_Monod:0.171019	(ARR4_Sarco:0.067862	ARR4_Macro:0.118553):0.095365):0.330406):0.200148):0.095357	(ARR4_Lepis:0.280419	(((ARR4b_tpe|:0.402750	ARR4b_Asty:0.203894):0.209086	((ARR4b_Gadu:0.386989	(ARR4b_Oryz:0.276620	ARR4b_Xiph:0.339340):0.000006):0.053484	(ARR4b_Oreo:0.184167	(ARR4b_Gast:0.201539
(ARR0.1_Str:0.213508	ARR0.1_Lyt:0.129179	(ARR0.1_Pat:0.443940	((ARR0_Ciona:0.369984	(((ARR2.2_Pet:0.117290	((ARR2_Xenop:0.017128	(((ARR2_Ophis:0.000001	(ARR2_Pelod:0.000001	(ARR2_Cucul:0.033255	((ARR2_Latim:0.008999	(ARR2_Cmi_J:0.081648	(ARR2_Catsh:0.023090	ARR2_gnl|S:0.087293):0.041631):0.027097):0.016388	(ARR2_Lepis:0.000001	(ARR2a_NM_0:0.003586	(ARR2a_Asty:0.017120	(ARR2a_Gadu:0.086492	(ARR2a_Xiph:0.030367	(ARR2a_Oryz:0.059871	(ARR2a_Oreo:0.028860	(ARR2a_Taki:0.136851	ARR2a_Gast:0.037886):0.000008):0.006663):0.003355):0.011690):0.011781):0.003368):0.036658):0.040124):0.021911):0.000001):0.013324):0.000008	(ARR2_Allig:0.000001	(ARR2_Halia:0.000001	(ARR2_Nippo:0.000001	(ARR2_AnasP:0.029706	((ARR2_Melea:0.000001	(ARR2_Taeni:0.001747	ARR2_Gallu:0.000001):0.001642):0.000001	(((ARR2_Ictid:0.000001	(ARR2_Sorex:0.044505	(ARR2_Rattu:0.000001	ARR2_MusMu:0.000001):0.002746):0.013889):0.000001	((ARR2_BosTa:0.000001	(ARR2_Ochot:0.000001	ARR2_SusSc:0.013728):0.003319):0.002801	((ARR2_Micro:0.000001	(ARR2_Canis:0.014229	(ARR2_Pongo:0.054035	(ARR2_Loxod:0.000001	ARR2_Ailur:0.000001):0.000001):0.000001):0.000001):0.000001	(((ARR2_Oryct:0.000001	(ARR2_Tupai:0.008436	ARR2_Dasyp:0.015570):0.007799):0.000001	(ARR2_HomoS:0.000001	ARR2_Equus:0.003400):0.000001):0.000001	(ARR2_Ptero:0.000001	(ARR2_Macac:0.015052	ARR2_PanTr:0.001643):0.001696):0.000001):0.000001):0.002106):0.001811):0.028442	(ARR2.1_Mac:0.129864
(ARR0.1_Str:0.037204	ARR0.1_Lyt:0.216899	(ARR0.1_Pat:0.295156	(((ARR0_Ciona:0.413201	((ARR2.2_Pet:0.226374	((((ARR2_Pelod:0.000001	(ARR2_Ophis:0.000001	(((ARR2_Allig:0.001198	((ARR2_Dasyp:0.019148	(ARR2_Oryct:0.016633	(ARR2_Loxod:0.006571	(ARR2_Ailur:0.000001	((ARR2_Micro:0.010558	(ARR2_Ptero:0.000001	(ARR2_Tupai:0.017257	(ARR2_Canis:0.017142	ARR2_Equus:0.000001):0.000001):0.000001):0.000001):0.000001	(ARR2_Ictid:0.006666	((ARR2_Sorex:0.030431	(ARR2_Rattu:0.000001	ARR2_MusMu:0.003306):0.003360):0.006600	(ARR2_Pongo:0.035932	((ARR2_HomoS:0.000001	(ARR2_BosTa:0.006656	(ARR2_Ochot:0.006756	ARR2_SusSc:0.020278):0.003258):0.003326):0.000001	(ARR2_Macac:0.012019	ARR2_PanTr:0.018505):0.017966):0.000001):0.000001):0.006659):0.000001):0.000001):0.006666):0.000001):0.014419):0.034813	(ARR2.1_Mac:0.167213	(ARR2_Monod:0.000001	(ARR2_Macro:0.000001	ARR2_Sarco:0.000007):0.003274):0.000001):0.055146):0.024572):0.015472	(ARR2_Cucul:0.070838	((ARR2_Nippo:0.000001	ARR2_Halia:0.000001):0.000001	(ARR2_AnasP:0.006136	(ARR2_Taeni:0.016423	(ARR2_Melea:0.000001	ARR2_Gallu:0.000001):0.003254):0.003218):0.006538):0.000002):0.024273):0.000001	((ARR2_Pytho:0.036857	ARR2_Xenop:0.037698):0.017319	(ARR2_Ornit:0.042676	ARR2_GAFL0:0.019236):0.007532):0.003185):0.001745):0.001562):0.026111	(ARR2_Latim:0.026554	(ARR2_Cmi_J:0.106275	(ARR2_Catsh:0.035159	ARR2_gnl|S:0.080267):0.041973):0.037445):0.030499):0.020167	(ARR2_Lepis:0.003808	(ARR2a_NM_0:0.003333	(ARR2a_Asty:0.022610
(ARR0.1_Str:0.075097	ARR0.1_Lyt:0.222039	(ARR0.1_Pat:0.168563	((ARR0_Ciona:0.416810	(((((((ARR2_Latim:0.007669	ARR2_Cmi_J:0.093373):0.015597	(ARR2_Catsh:0.018025	ARR2_gnl|S:0.102482):0.039337):0.023694	(ARR2_Xenop:0.018368	(ARR2_Allig:0.012789	(ARR2_Pelod:0.000001	((ARR2_AnasP:0.018585	(ARR2_Halia:0.000001	(ARR2_Nippo:0.000001	((ARR2_Melea:0.000001	((ARR2_Ornit:0.040142	((ARR2_Dasyp:0.009762	((ARR2_Equus:0.003180	(ARR2_Oryct:0.000001	(ARR2_Tupai:0.007652	((ARR2_BosTa:0.003090	(ARR2_Loxod:0.000001	((ARR2_Ochot:0.003080	((ARR2_Macac:0.013948	ARR2_PanTr:0.006354):0.006480	(ARR2_Pongo:0.032859	(ARR2_HomoS:0.000001	ARR2_Ictid:0.003091):0.000001):0.000001):0.000001):0.000001	(ARR2_Rattu:0.000001	ARR2_MusMu:0.006157):0.009264):0.000001):0.003084):0.000001	(ARR2_Ailur:0.000001	(ARR2_Canis:0.017294	ARR2_SusSc:0.013604):0.005082):0.000001):0.000001):0.000001):0.000001):0.000001	(ARR2_Ptero:0.000001	(ARR2_Sorex:0.037665	ARR2_Micro:0.000001):0.003077):0.000007):0.009446):0.033753	((ARR2_Monod:0.000001	ARR2_Sarco:0.000001):0.000001	(ARR2.1_Mac:0.199917	ARR2_Macro:0.004424):0.000001):0.050442):0.023523):0.021020	(ARR2_Taeni:0.008404	ARR2_Gallu:0.000001):0.008401):0.002166):0.025970	(ARR2_Cucul:0.056134	ARR2_Ophis:0.000001):0.000001):0.000001):0.000001):0.010189):0.017360	(ARR2_GAFL0:0.004160	ARR2_Pytho:0.053938):0.005812):0.012341):0.006156):0.006794):0.023819):0.013164	(ARR2_Lepis:0.008226	(ARR2a_NM_0:0.000001	(ARR2a_Asty:0.010910	((ARR2a_Xiph:0.023682
(ARR0.1_Str:0.122149	ARR0.1_Lyt:0.185059	((ARR0_Ciona:0.446028	(((ARR2.2_Pet:0.177820	((((ARR2_Latim:0.045771	(ARR2_GAFL0:0.010302	(((ARR2_Halia:0.000001	(ARR2_Nippo:0.000001	(ARR2_Cucul:0.062887	(ARR2_Ophis:0.000001	(ARR2_AnasP:0.006692	(ARR2_Melea:0.000001	(ARR2_Taeni:0.006843	ARR2_Gallu:0.000001):0.000008):0.006872):0.003414):0.000007):0.000001):0.000001):0.020785	(ARR2_Pelod:0.003351	(ARR2_Allig:0.010040	(ARR2_Ornit:0.039575	(((ARR2_Dasyp:0.016819	(ARR2_Loxod:0.003340	ARR2_Oryct:0.010105):0.000001):0.000001	((ARR2_Pongo:0.056172	(ARR2_PanTr:0.006840	(ARR2_Ochot:0.003365	(ARR2_BosTa:0.006730	(ARR2_HomoS:0.000001	(ARR2_Macac:0.015124	(ARR2_MusMu:0.010090	(ARR2_Rattu:0.000001	ARR2_Sorex:0.034336):0.000001):0.006718):0.000001):0.000001):0.000001):0.000001):0.000001):0.003362	(ARR2_Micro:0.003495	(ARR2_Ailur:0.000001	((ARR2_Ictid:0.003369	(ARR2_Equus:0.006948	(ARR2_Canis:0.021110	ARR2_SusSc:0.034868):0.000001):0.000001):0.000001	(ARR2_Ptero:0.000001	ARR2_Tupai:0.021396):0.000001):0.000001):0.000001):0.000001):0.003475):0.030536	(ARR2.1_Mac:0.137273	(ARR2_Monod:0.000001	(ARR2_Macro:0.004744	ARR2_Sarco:0.001698):0.001801):0.000001):0.031649):0.008559):0.014159):0.003648):0.000001):0.010243	(ARR2_Pytho:0.015106	ARR2_Xenop:0.027882):0.019697):0.000001):0.022841):0.017943	(ARR2_Lepis:0.000002	((ARR2a_Xiph:0.019911	((ARR2a_Oryz:0.042067	ARR2a_Gadu:0.151773):0.016961	(ARR2a_Oreo:0.019184	(ARR2a_Taki:0.219632	ARR2a_Gast:0.026386):0.013077):0.002865):0.010401):0.025433
(ARR0.1_Str:0.099476	ARR0.1_Lyt:0.166109	((ARR0_Ciona:0.540802	((((((ARR2_Latim:0.013245	((ARR2_Pelod:0.000001	(ARR2_Allig:0.010148	((ARR2_Cucul:0.067631	((ARR2_Ailur:0.000001	((ARR2_Oryct:0.003352	(((ARR2_BosTa:0.003358	((ARR2_Macac:0.023306	ARR2_PanTr:0.013562):0.003701	((ARR2_Loxod:0.000001	(ARR2_Sorex:0.054677	(ARR2_Rattu:0.000001	ARR2_MusMu:0.006654):0.000001):0.010013):0.000001	(ARR2_Ochot:0.013367	(ARR2_Pongo:0.045620	(ARR2_HomoS:0.000001	(ARR2_Ictid:0.000001	(ARR2.1_Mac:0.164062	(ARR2_Monod:0.000001	(ARR2_Macro:0.004694	ARR2_Sarco:0.003069):0.007183):0.000001):0.067700):0.003338):0.000001):0.000001):0.000001):0.000001):0.010067):0.003340	(ARR2_SusSc:0.030590	(ARR2_Canis:0.020927	ARR2_Equus:0.003415):0.001916):0.001355):0.000001	(ARR2_Tupai:0.016690	ARR2_Dasyp:0.008961):0.004454):0.000001):0.000001	(ARR2_Ptero:0.000001	ARR2_Micro:0.006943):0.000007):0.000001):0.038121	(ARR2_Ophis:0.000001	(ARR2_Nippo:0.000001	(ARR2_Halia:0.000001	(ARR2_AnasP:0.006528	(ARR2_Melea:0.000001	(ARR2_Taeni:0.003391	ARR2_Gallu:0.000001):0.000007):0.003390):0.003410):0.000001):0.000007):0.003265):0.000001):0.006804	(ARR2_GAFL0:0.023555	(ARR2_Ornit:0.053358	(ARR2_Pytho:0.029347	ARR2_Xenop:0.024232):0.006982):0.004228):0.010348):0.006824):0.006816):0.018120	(ARR2_Lepis:0.008669	((ARR2a_Oreo:0.037088	((ARR2a_Gast:0.030494	(ARR2a_Taki:0.267318	ARR2a_Gadu:0.095167):0.037603):0.010157	(ARR2a_Oryz:0.082904	ARR2a_Xiph:0.024791):0.011317):0.000001):0.011219	(ARR2a_Asty:0.028648
(ARR0.1_Str:0.076705	ARR0.1_Lyt:0.249313	(ARR0_Sacco:0.041747	((ARR0.1_Pat:0.316794	(ARR0_Ciona:0.392418	((ARR2.2_Pet:0.132071	((((ARR4_Latim:0.136053	ARR4.1_Cal:0.392568):0.029150	((((ARR4_Ornit:0.288551	(ARR4_Ailur:0.007724	(ARR4_Canis:0.045817	(((ARR4_Ptero:0.104521	(((ARR4_Micro:0.108520	(ARR4_Tupai:0.200377	(ARR4_Macac:0.049566	(ARR4_HomoS:0.014228	(ARR4_Pongo:0.000001	ARR4_PanTr:0.000001):0.000001):0.000001):0.044404):0.051391):0.005154	(ARR4_Rattu:0.035795	ARR4_MusMu:0.055494):0.172589):0.014968	(ARR4_Ochot:0.154497	ARR4_Ictid:0.076681):0.024850):0.053897):0.014650	(ARR4_BosTa:0.050698	ARR4_SusSc:0.033072):0.030122):0.030928	(ARR4_Equus:0.014174	ARR4_Erina:0.098918):0.027961):0.025480):0.069113):0.244853):0.049372	(ARR4_Macro:0.093095	(ARR4_Sarco:0.074750	ARR4_Monod:0.142007):0.057142):0.247226):0.141129	(ARR4_Allig:0.127201	(ARR4_Pelod:0.051476	(((((ARR4_Cucul:0.033899	ARR4_Halia:0.032219):0.010090	(ARR4_Ophis:0.009006	(ARR4_Taeni:0.080794	ARR4_Strut:0.023340):0.015667):0.004216):0.000001	(ARR4_Nippo:0.039812	ARR4_AnasP:0.013829):0.020848):0.018088	(ARR4_Gallu:0.014719	ARR4_Melea:0.000001):0.044984):0.026449	(ARR4_Pytho:0.170036	(ARR4_Anoli:0.022097	(ARR4_Lepis:0.147382	(((ARR4b_tpe|:0.320327	ARR4b_Asty:0.108040):0.151225	((ARR4b_Gast:0.147422	ARR4b_Taki:0.172290):0.059546	(ARR4b_Oreo:0.150724	(ARR4b_Oryz:0.158641	(ARR4b_Xiph:0.175156
(ARR0.1_Str:0.069934	ARR0.1_Lyt:0.133175	((ARR0_Ciona:0.337726	((ARR2.2_Pet:0.100900	((ARR2_Petr1:0.026052	(ARR2_Petr2:0.000001	ARR2_AB495:0.000001):0.020671):0.120225	(((ARR3_Latim:0.023810	((ARR3_NM_00:0.125515	((ARR3_Pelod:0.028560	(ARR3_Allig:0.152465	(ARR3_Ornit:0.069373	(ARR3_Nippo:0.010920	(((ARR3_Ailur:0.024188	ARR3_BosTa:0.007456):0.010026	(ARR3_Equus:0.000001	(ARR3_Tupai:0.002866	(((ARR3_Ictid:0.019516	(ARR3_Dasyp:0.005564	(ARR3_Sorex:0.011223	ARR3_Ochot:0.014227):0.000001):0.000001):0.005552	((ARR3_Canis:0.017286	ARR3_SusSc:0.002929):0.002715	((ARR3_Oryct:0.000001	(ARR3_Loxod:0.000001	ARR3_Ptero:0.035290):0.023791):0.000001	(ARR3_Macac:0.011281	(ARR3_HomoS:0.000001	(ARR3_NM__0:0.000001	(ARR3_PanTr:0.000001	ARR3_Micro:0.000001):0.008432):0.000001):0.000001):0.008504):0.000001):0.000001):0.000001	(ARR3_MusMu:0.000001	ARR3_Rattu:0.002771):0.031115):0.003084):0.003081):0.009796):0.036904	((ARR3_Macro:0.003084	ARR3_Sarco:0.006839):0.041747	(ARR3_Monod:0.011913	ARR3.1_Mon:0.026179):0.000002):0.036225):0.005609):0.000002):0.029134):0.022535):0.018691	(ARR3_GAFD0:0.039633	ARR3_Pytho:0.065891):0.040485):0.009601):0.019446	((ARR3_JW869:0.031886	(ARR3_gnl|S:0.049053	ARR3_Catsh:0.040049):0.007373):0.032272	(ARR3b_Taki:0.321076	((ARR3_Lepis:0.012808	(ARR3b_NM_2:0.041066	(ARR3b_Asty:0.000001	ARR3b_Gast:0.173828):0.005726):0.003018):0.015340	((ARR3a_Oreo:0.000001	ARR3a_Gadu:0.017552):0.000001	(ARR3a_Xiph:0.008721
[truncated: 178 more columns]
