# Supplementary material for: Uncovering missing pieces: duplication and deletion history of arrestins in deuterostomes
Source: BMC Evol Biol. 2017 Jul 6;17:163. doi: 10.1186/s12862-017-1001-4 (PMC5501109; doi:10.1186/s12862-017-1001-4)
Supplement: Supplementary file 4 — Maximum clade credibility tree of arrestins. Starting from the same alignment as used for Additional file 3, we constructed a phylogenetic tree with BEAST2 [94] under the Birth Death model with a relaxed molecular clock (log normal) using the gamma site model (JTT+G+I with α 1.04, p-invariable 0.05). The tree can be visualized with a tree viewer, e.g. Figtree [99]. (TREE 253 kb) [file 12862_2017_1001_MOESM4_ESM.tree]

#NEXUS
begin taxa;
	dimensions ntax=228;
	taxlabels
	'ARR0.1_LytechinusVariega_cDNA'
	'ARR0.1_PatiriaMiniata_cDNA'
	'ARR0.1_StrongylocentrotusPurpura'
	'ARR0.2_LytechinusVariega_cDNA'
	'ARR0.2_StrongylocentrotusPurpura'
	ARR0_BranchiostomaFloridae_cDNA_
	ARR0_CionaIntestinalis_cDNA_stop
	ARR0_SaccoglossusKowalevskii_cDN
	'ARR1.1_CallorhinchusMilii_cDNA'
	'ARR1.2_CallorhinchusMilii_cDNA'
	'ARR1_AF203327.1_Ambystoma_tigrin'
	ARR1_AiluropodaMelanoleuca_cDNA
	ARR1_AlligatorMississippiensis_c
	ARR1_AnasPlatyrhynchos_cDNA
	ARR1_AnolisCarolinesnsis_cDNA
	ARR1_BosTaurus_cDNA
	ARR1_CanisFamiliaris_cDNA
	ARR1_CuculusCanorus_cDNA
	ARR1_DasypusNovemcinctus_cDNA
	ARR1_EquusCaballus_cDNA
	ARR1_GallusGallus_cDNA_stopp
	ARR1_HaliaeetusLeucocephalus_cDN
	ARR1_HomoSapiens_cDNA
	ARR1_IctidomysTridecemlineatus_c
	ARR1_LatimeraChalumnae_cDNA
	ARR1_LepistosteusOculatus_cDNA
	ARR1_LoxodontaAfricana_cDNA
	ARR1_MacacaMulatta_cDNA
	ARR1_MacropusEugenii_cDNA
	ARR1_MeleagrisGallopavo_cDNA
	ARR1_MicrocebusMurinus_cDNA
	ARR1_MonodelphisDomestica_cDNA
	ARR1_MusMusculus_cDNA
	ARR1_NipponiaNippon_cDNA
	ARR1_OchotonaPrinceps_cDNA
	ARR1_OphisthocomusHoazin_cDNA
	ARR1_OrnithorhynchusAnatinus_cDN
	ARR1_OrycteropusAferAfer_cDNA
	ARR1_PanTroglodytes_cDNA
	ARR1_PelodiscusSinensis_cDNA
	ARR1_PongoAbelii_cDNA
	ARR1_PteropusVampyrus_cDNA
	ARR1_PythonMolurus_cDNA
	ARR1_RattusNorvegicus_cDNA
	ARR1_S82664_1_Pig
	ARR1_SarcophilusHarrisii_cDNA
	ARR1_SorexAraneus_cDNA
	ARR1_StruthioCamelus_cDNA
	ARR1_TaeniopygiaGuttata_cDNA
	ARR1_TupaiaBelangeri_cDNA
	ARR1_XenopusTropicalis_cDNA_stop
	ARR1a_DanioRerio_cDNA_stopp
	ARR1a_GadusMorhua_cDNA
	ARR1a_GasterosteusAculeatus_cDNA
	ARR1a_OreochromisNiloticus_cDNA
	ARR1a_OryziasLatipes_cDNA
	ARR1a_TakifuguRubripes_cDNA
	ARR1a_XiphophorusMaculatus_cDNA
	ARR1b_AstyanaxMexicanus_cDNA
	ARR1b_DanioRerio_cDNA_stopp
	ARR1b_GadusMorhua_cDNA
	ARR1b_GasterosteusAculeatus_cDNA
	ARR1b_OreochromisNiloticus_cDNA
	ARR1b_OryziasLatipes_cDNA
	ARR1b_TakifuguRubripes_cDNA
	ARR1b_XiphophorusMaculatus_cDNA
	'ARR2.1_MacropusEugenii_cDNA'
	'ARR2.2_PetromyzonMarinus_germlin'
	'ARR2_AB495338.1_Lethenteron_camt'
	ARR2_AiluropodaMelanoleuca_cDNA
	ARR2_AlligatorMississippiensis_c
	ARR2_AnasPlatyrhynchos_cDNA
	ARR2_BosTaurus_cDNA
	ARR2_CanisFamiliaris_cDNA
	ARR2_Catshark_Contig29620_Averag
	'ARR2_Cmi_JW871395.1_TSA:_Callorh'
	ARR2_CuculusCanorus_cDNA
	ARR2_DasypusNovemcinctus_cDNA
	ARR2_EquusCaballus_cDNA
	'ARR2_GAFL01037113.1_TSA:_Anolis_'
	ARR2_GallusGallus_cDNA
	ARR2_HaliaeetusLeucocephalus_cDN
	ARR2_HomoSapiens_cDNA
	ARR2_IctidomysTridecemlineatus_c
	ARR2_LatimeraChalumnae_cDNA
	ARR2_LepistosteusOculatus_cDNA
	ARR2_LoxodontaAfricana_cDNA
	ARR2_MacacaMulatta_cDNA
	ARR2_MacropusEugenii_cDNA
	ARR2_MeleagrisGallopavo_cDNA
	ARR2_MicrocebusMurinus_cDNA
	ARR2_MonodelphisDomestica_cDNA
	ARR2_MusMusculus_cDNA
	ARR2_NipponiaNippon_cDNA
	ARR2_OchotonaPrinceps_cDNA
	ARR2_OphisthocomusHoazin_cDNA
	ARR2_OrnithorhynchusAnatinus_cDN
	ARR2_OrycteropusAferAfer_cDNA
	ARR2_PanTroglodytes_cDNA
	ARR2_PelodiscusSinensis_cDNA
	ARR2_PetromyzonMarinus_cDNA
	ARR2_PetromyzonMarinus_germline_
	ARR2_PongoAbelii_cDNA
	ARR2_PteropusVampyrus_cDNA
	ARR2_PythonMolurus_cDNA
	ARR2_RattusNorvegicus_cDNA
	ARR2_SarcophilusHarrisii_cDNA
	ARR2_SorexAraneus_cDNA
	ARR2_SusScrofa_cDNA
	ARR2_TaeniopygiaGuttata_cDNA
	ARR2_TupaiaBelangeri_cDNA
	ARR2_XenopusTropicalis_cDNA_stop
	'ARR2_gnl|SkateBase|LS-transcript'
	ARR2a_AstyanaxMexicanus_cDNA
	ARR2a_GadusMorhua_cDNA
	ARR2a_GasterosteusAculeatus_cDNA
	'ARR2a_NM_001159822.2_Danio_rerio'
	ARR2a_OreochromisNiloticus_cDNA
	ARR2a_OryziasLatipes_cDNA
	ARR2a_TakifuguRubripes_cDNA
	ARR2a_XiphophorusMaculatus_cDNA
	'ARR3.1_MonodelphisDomestica_cDNA'
	ARR3_AiluropodaMelanoleuca_cDNA
	ARR3_AlligatorMississippiensis_c
	ARR3_BosTaurus_cDNA
	ARR3_CanisFamiliaris_cDNA
	'ARR3_Catshark_gnl|SkateBase|SSC-'
	ARR3_DasypusNovemcinctus_cDNA
	ARR3_EquusCaballus_cDNA
	'ARR3_GAFD01026694.1_TSA:_Anolis_'
	ARR3_HomoSapiens_cDNA
	ARR3_IctidomysTridecemlineatus_c
	'ARR3_JW869043.1_TSA:_Callorhinch'
	ARR3_LatimeraChalumnae_cDNA
	ARR3_LepistosteusOculatus_cDNA
	ARR3_LethenteronCamtschaticum_cD
	ARR3_LoxodontaAfricana_cDNA
	ARR3_MacacaMulatta_cDNA
	ARR3_MacropusEugenii_cDNA
	ARR3_MicrocebusMurinus_cDNA
	ARR3_MonodelphisDomestica_cDNA
	ARR3_MusMusculus_cDNA
	'ARR3_NM_001100251.1_Xenopus_trop'
	'ARR3_NM_001131752.1_Pongo_abelii'
	ARR3_NipponiaNippon_cDNA
	ARR3_OchotonaPrinceps_cDNA
	ARR3_OrnithorhynchusAnatinus_cDN
	ARR3_OrycteropusAferAfer_cDNA
	ARR3_PanTroglodytes_cDNA
	ARR3_PelodiscusSinensis_cDNA
	ARR3_PetromyzonMarinus_germline_
	ARR3_PteropusVampyrus_cDNA
	ARR3_PythonMolurus_cDNA
	ARR3_RattusNorvegicus_cDNA
	ARR3_SarcophilusHarrisii_cDNA
	ARR3_SorexAraneus_cDNA
	ARR3_SusScrofa_cDNA
	ARR3_TupaiaBelangeri_cDNA
	'ARR3_gnl|SkateBase|LS-transcript'
	ARR3a_AstyanaxMexicanus_cDNA
	ARR3a_DanioRerio_cDNA_stopp
	ARR3a_GadusMorhua_cDNA
	ARR3a_GasterosteusAculeatus_cDNA
	ARR3a_OreochromisNiloticus_cDNA
	ARR3a_OryziasLatipes_cDNA
	ARR3a_TakifuguRubripes_cDNA
	ARR3a_XiphorusMaculatus_cDNA
	ARR3b_AstyanaxMexicanus_cDNA
	ARR3b_GasterosteusAculeatus_cDNA
	'ARR3b_NM_201124.1_Danio_rerio_ar'
	ARR3b_TakifuguRubripes_cDNA
	'ARR4.1_CallorhinchusMilii_cDNA'
	'ARR4_AB495339.1_Lethenteron_camt'
	'ARR4_AF203328.1_Ambystoma_tigrin'
	ARR4_AiluropodaMelanoleuca_cDNA
	ARR4_AlligatorMississippiensis_c
	ARR4_AnasPlatyrhynchos_cDNA
	ARR4_AnolisCarolinesnsis_cDNA
	ARR4_BosTaurus_cDNA
	ARR4_CanisFamiliaris_cDNA
	ARR4_CuculusCanorus_cDNA
	ARR4_EquusCaballus_cDNA
	ARR4_ErinaceusEuropaeus_cDNA
	ARR4_GallusGallus_cDNA_stopp
	ARR4_HaliaeetusLeucocephalus_cDN
	ARR4_HomoSapiens_cDNA
	ARR4_IctidomysTridecemlineatus_c
	ARR4_LatimeraChalumnae_cDNA
	ARR4_LepistosteusOculatus_cDNA
	ARR4_MacacaMulatta_cDNA
	ARR4_MacropusEugenii_cDNA
	ARR4_MeleagrisGallopavo_cDNA
	ARR4_MicrocebusMurinus_cDNA
	ARR4_MonodelphisDomestica_cDNA
	ARR4_MusMusculus_cDNA
	ARR4_NipponiaNippon_cDNA
	ARR4_OchotonaPrinceps_cDNA
	ARR4_OphisthocomusHoazin_cDNA
	ARR4_OrnithorhynchusAnatinus_cDN
	ARR4_PanTroglodytes_cDNA
	ARR4_PelodiscusSinensis_cDNA
	ARR4_PetromyzonMarinus_germline_
	ARR4_PongoAbelii_cDNA
	ARR4_PteropusVampyrus_cDNA
	ARR4_PythonMolurus_cDNA
	ARR4_RattusNorvegicus_cDNA
	ARR4_SarcophilusHarrisii_cDNA
	ARR4_StruthioCamelus_cDNA
	ARR4_SusScrofa_cDNA
	ARR4_TaeniopygiaGuttata_cDNA
	ARR4_TupaiaBelangeri_cDNA
	ARR4_XenopusTropicalis_cDNA_stop
	ARR4a_AstyanaxMexicanus_cDNA
	ARR4a_GadusMorhua_cDNA
	ARR4a_GasterosteusAculeatus_cDNA
	'ARR4a_NM_001104829.1_Oryzias_lat'
	ARR4a_OreochromisNiloticus_cDNA
	ARR4a_TakifuguRubripes_cDNA
	ARR4a_XiphorusMaculatus_cDNA
	'ARR4a_tpe|OTTDART00000037116|OTT'
	ARR4b_AstyanaxMexicanus_cDNA
	ARR4b_GadusMorhua_cDNA
	ARR4b_GasterosteusAculeatus_cDNA
	ARR4b_OreochromisNiloticus_cDNA
	ARR4b_OryziasLatipes_cDNA
	ARR4b_TakifuguRubripes_cDNA
	ARR4b_XiphorusMaculatus_cDNA
	'ARR4b_tpe|OTTDART00000061786|OTT'
;
end;
begin trees;
	tree TREE1 = [&R] ((((((((('ARR0.1_LytechinusVariega_cDNA'[&height=2.5915282319081537E-16,height_95%_HPD={0.0,4.440892098500626E-16},height_median=2.220446049250313E-16,height_range={0.0,1.1102230246251565E-15},length=0.09854754662029484,length_95%_HPD={0.03893259003876237,0.16516368393365477},length_median=0.09416393985104576,length_range={0.02374612184341407,0.2804287950891807},rate=2.048430054…
end;
begin figtree;
	set appearance.backgroundColorAttribute="Default";
	set appearance.backgroundColour=#ffffff;
	set appearance.branchColorAttribute="User selection";
	set appearance.branchColorGradient=false;
	set appearance.branchLineWidth=1.0;
	set appearance.branchMinLineWidth=0.0;
	set appearance.branchWidthAttribute="Fixed";
	set appearance.foregroundColour=#000000;
	set appearance.hilightingGradient=false;
	set appearance.selectionColour=#2d3680;
	set branchLabels.colorAttribute="User selection";
	set branchLabels.displayAttribute="Branch times";
	set branchLabels.fontName="sansserif";
	set branchLabels.fontSize=8;
	set branchLabels.fontStyle=0;
	set branchLabels.isShown=false;
	set branchLabels.significantDigits=4;
	set layout.expansion=0;
	set layout.layoutType="RADIAL";
	set layout.zoom=1000;
	set legend.attribute="height";
	set legend.fontSize=10.0;
	set legend.isShown=false;
	set legend.significantDigits=4;
	set nodeBars.barWidth=4.0;
	set nodeBars.displayAttribute="height_95%_HPD";
	set nodeBars.isShown=false;
	set nodeLabels.colorAttribute="User selection";
	set nodeLabels.displayAttribute="Node ages";
	set nodeLabels.fontName="sansserif";
	set nodeLabels.fontSize=15;
	set nodeLabels.fontStyle=0;
	set nodeLabels.isShown=true;
	set nodeLabels.significantDigits=4;
	set nodeShapeExternal.colourAttribute="User selection";
	set nodeShapeExternal.isShown=false;
	set nodeShapeExternal.minSize=10.0;
	set nodeShapeExternal.scaleType=Width;
	set nodeShapeExternal.shapeType=Circle;
	set nodeShapeExternal.size=4.0;
	set nodeShapeExternal.sizeAttribute="Fixed";
	set nodeShapeInternal.colourAttribute="User selection";
	set nodeShapeInternal.isShown=false;
	set nodeShapeInternal.minSize=10.0;
	set nodeShapeInternal.scaleType=Width;
	set nodeShapeInternal.shapeType=Circle;
	set nodeShapeInternal.size=4.0;
	set nodeShapeInternal.sizeAttribute="Fixed";
	set polarLayout.alignTipLabels=false;
	set polarLayout.angularRange=0;
	set polarLayout.rootAngle=0;
	set polarLayout.rootLength=100;
	set polarLayout.showRoot=true;
	set radialLayout.spread=0.0;
	set rectilinearLayout.alignTipLabels=false;
	set rectilinearLayout.curvature=0;
	set rectilinearLayout.rootLength=100;
	set scale.offsetAge=0.0;
	set scale.rootAge=1.0;
	set scale.scaleFactor=1.0;
	set scale.scaleRoot=false;
	set scaleAxis.automaticScale=true;
	set scaleAxis.fontSize=8.0;
	set scaleAxis.isShown=false;
	set scaleAxis.lineWidth=1.0;
	set scaleAxis.majorTicks=1.0;
	set scaleAxis.minorTicks=0.5;
	set scaleAxis.origin=0.0;
	set scaleAxis.reverseAxis=false;
	set scaleAxis.showGrid=true;
	set scaleBar.automaticScale=true;
	set scaleBar.fontSize=10.0;
	set scaleBar.isShown=true;
	set scaleBar.lineWidth=1.0;
	set scaleBar.scaleRange=0.0;
	set tipLabels.colorAttribute="User selection";
	set tipLabels.displayAttribute="Names";
	set tipLabels.fontName="sansserif";
	set tipLabels.fontSize=8;
	set tipLabels.fontStyle=0;
	set tipLabels.isShown=true;
	set tipLabels.significantDigits=4;
	set trees.order=false;
	set trees.orderType="increasing";
	set trees.rooting=false;
	set trees.rootingType="User Selection";
	set trees.transform=false;
	set trees.transformType="cladogram";
end;
