# Supplementary material for: Uncovering missing pieces: duplication and deletion history of arrestins in deuterostomes
Source: BMC Evol Biol. 2017 Jul 6;17:163. doi: 10.1186/s12862-017-1001-4 (PMC5501109; doi:10.1186/s12862-017-1001-4)
Supplement: Supplementary file 5 — ML tree of arrestins excluding columns known to confer receptor binding. The tree was constructed from the same alignment as Additional file 3 deleting the columns known to confer receptor specificity according to [2, 17, 19, 23, 31–33] (model JTT+G+I with α 1.05, p-invariable 0.05, 200x bootstrapping). The tree can be visualized with a tree viewer, e.g. Dendroscope [115]. (NW 7.42 kb) [file 12862_2017_1001_MOESM5_ESM.nw]

(ARR0.1_Lyt:0.178744,ARR0.1_Str:0.100886,(ARR0.1_Pat:0.340755,(((ARR0_Ciona:0.454479,((ARR2.2_Pet:0.200823,((((ARR2_Pelod:0.000001,(ARR2_Allig:0.015900,(ARR2_Xenop:0.037416,((((ARR2_Dasyp:0.023751,(ARR2_Oryct:0.007985,(ARR2_Micro:0.004208,((ARR2_Ptero:0.000001,((ARR2_Ailur:0.000001,ARR2_Tupai:0.010238)7:0.000001,(ARR2_Ictid:0.008013,(((ARR2_Sorex:0.044992,(ARR2_MusMu:0.003953,ARR2_Rattu:0.000001)181:0.008019)99:0.007883,(ARR2_Loxod:0.003960,(ARR2_Pongo:0.033299,(ARR2_HomoS:0.000001,(ARR2_Macac:0.009303,ARR2_PanTr:0.006625)179:0.009832)22:0.000001)8:0.000001)13:0.000001)14:0.000001,(ARR2_BosTa:0.011989,ARR2_Ochot:0.011987)37:0.003976)37:0.003962)33:0.003993)3:0.000001)1:0.000001,(ARR2_Equus:0.004077,(ARR2_Canis:0.017449,ARR2_SusSc:0.027129)66:0.005151)46:0.000007)9:0.000001)59:0.004078)79:0.004491)119:0.019449,((ARR2_Monod:0.000001,ARR2_Sarco:0.000001)146:0.000001,(ARR2.1_Mac:0.155080,ARR2_Macro:0.005659)189:0.000001)199:0.062314)179:0.032384,(ARR2_GAFL0:0.016235,ARR2_Pytho:0.041462)94:0.007958)18:0.003933,(ARR2_Ornit:0.064844,(ARR2_Ophis:0.000001,(ARR2_Cucul:0.066555,(ARR2_Nippo:0.000001,(ARR2_Halia:0.000001,(ARR2_AnasP:0.026266,(ARR2_Melea:0.000001,(ARR2_Gallu:0.000001,ARR2_Taeni:0.007975)116:0.008017)111:0.008051)82:0.003938)1:0.000001)18:0.000001)18:0.000001)152:0.020779)23:0.004188)44:0.000001)61:0.004157)82:0.004199)160:0.032076,(ARR2_Latim:0.025933,(ARR2_Cmi_J:0.128361,(ARR2_Catsh:0.035414,ARR2_gnl|S:0.100427)199:0.046426)77:0.018455)114:0.027967)57:0.007633,(ARR2_Lepis:0.004768,(ARR2a_NM_0:0.000001,(ARR2a_Asty:0.018443,(ARR2a_Gadu:0.146835,(ARR2a_Xiph:0.024453,(ARR2a_Gast:0.047644,(ARR2a_Oryz:0.070573,(ARR2a_Oreo:0.000006,ARR2a_Taki:0.262584)43:0.033862)33:0.005294)54:0.005960)79:0.019320)184:0.028104)130:0.005368)183:0.045044)151:0.033463)185:0.094875,((ARR3_Latim:0.040142,(((ARR3_NM__0:0.140347,((ARR3_Pelod:0.073075,(ARR3_Allig:0.156349,((ARR3_Nippo:0.000001,ARR3_Ornit:0.062687)73:0.091739,(((ARR3.1_Mon:0.037322,ARR3_Monod:0.008528)148:0.000644,(ARR3_Macro:0.004324,ARR3_Sarco:0.008944)198:0.026393)158:0.063816,(ARR3_BosTa:0.015737,(ARR3_Equus:0.004184,((ARR3_Sorex:0.008147,(ARR3_Ailur:0.041077,ARR3_Canis:0.021746)120:0.012407)45:0.004195,(ARR3_SusSc:0.021008,((ARR3_Oryct:0.007963,(ARR3_Loxod:0.016084,ARR3_Ptero:0.036987)100:0.006276)59:0.000001,(((ARR3_Dasyp:0.012036,(ARR3_Ochot:0.020755,(ARR3_Ictid:0.011992,ARR3_Micro:0.000001)72:0.003996)24:0.000001)15:0.003993,(ARR3_MusMu:0.000001,ARR3_Rattu:0.007933)199:0.036691)11:0.000001,(ARR3_Tupai:0.012569,(ARR3_Macac:0.012105,(ARR3_PanTr:0.004008,(ARR3_HomoS:0.000001,ARR3_NM_00:0.000001)33:0.000001)20:0.000001)152:0.008120)57:0.003979)9:0.003991)4:0.000001)26:0.004246)22:0.003936)60:0.012998)110:0.037344)63:0.014454)144:0.046474)77:0.037597)37:0.012012,(ARR3_GAFD0:0.058849,ARR3_Pytho:0.105056)186:0.074369)95:0.037953)75:0.022585,((ARR3_Lepis:0.033852,((ARR3b_Asty:0.007884,ARR3b_NM_2:0.065061)115:0.008869,((ARR3a_Asty:0.073688,ARR3a_Dani:0.106400)128:0.029497,(ARR3a_Gadu:0.041589,((ARR3a_Taki:0.004023,(ARR3a_Xiph:0.020061,ARR3a_Oreo:0.013504)78:0.007780)26:0.003223,(ARR3a_Gast:0.016265,ARR3a_Oryz:0.004062)79:0.005405)69:0.012776)129:0.028138)179:0.056617)106:0.015145)148:0.024980,(ARR3b_Gast:0.107454,ARR3b_Taki:0.295680)176:0.130267)155:0.043848)67:0.017995,(ARR3_JW869:0.081055,(ARR3_Catsh:0.051641,ARR3_gnl|S:0.093283)162:0.047663)147:0.028888)40:0.017061)126:0.131052,((ARR2_Pet_0:0.053118,(ARR2_AB495:0.000001,ARR2_Petro:0.000001)200:0.018095)197:0.141306,(ARR3_Lethe:0.008491,ARR3_Petro:0.037307)200:0.607126)45:0.031759)71:0.036092)32:0.032043)75:0.000045,(((ARR1.1_Cal:0.599471,ARR1.2_Cal:0.506331)199:0.194671,((ARR1_Latim:0.566071,((ARR1_AF203:0.144904,ARR1_Xenop:0.281871)199:0.189391,((ARR1_Ornit:0.262138,((ARR1_Loxod:0.057633,(ARR1_Dasyp:0.105972,(((ARR1_Sorex:0.198547,(ARR1_Ailur:0.033794,ARR1_Canis:0.027059)187:0.045266)59:0.006791,(ARR1_Ptero:0.109351,(ARR1_Equus:0.062611,(ARR1_BosTa:0.107612,ARR1_S8266:0.083726)187:0.060924)69:0.013037)69:0.012089)138:0.032897,((ARR1_Tupai:0.186026,(ARR1_Oryct:0.115095,(ARR1_Ictid:0.094593,(ARR1_Ochot:0.165689,(ARR1_MusMu:0.032061,ARR1_Rattu:0.009597)200:0.081455)63:0.022009)109:0.029989)48:0.020073)15:0.009248,(ARR1_Micro:0.057863,(ARR1_Macac:0.005245,(ARR1_HomoS:0.004339,(ARR1_PanTr:0.008151,ARR1_Pongo:0.012218)139:0.003573)156:0.011778)200:0.071993)116:0.015699)15:0.007562)27:0.013899)31:0.009377)138:0.088971,(ARR1_Monod:0.208878,(ARR1_Macro:0.124187,ARR1_Sarco:0.083057)124:0.038514)158:0.063194)79:0.033021)200:0.240778,((ARR1_Allig:0.446944,(ARR1_Strut:0.049079,((ARR1_AnasP:0.047566,(ARR1_Gallu:0.013473,ARR1_Melea:0.015553)194:0.073004)123:0.022288,(ARR1_Halia:0.025886,(ARR1_Nippo:0.016561,(ARR1_Ophis:0.034372,(ARR1_Cucul:0.041727,ARR1_Taeni:0.111137)86:0.006705)84:0.010902)99:0.007022)165:0.067374)70:0.020312)190:0.146113)119:0.073134,(ARR1_Pelod:0.169769,(ARR1_Anoli:0.299763,ARR1_Pytho:0.086524)200:0.196782)147:0.061761)126:0.060580)122:0.080665)200:0.187333)121:0.047360,((ARR1_Lepis:0.238355,((ARR1b_Asty:0.283131,ARR1b_Dani:0.163978)157:0.095911,(ARR1b_Gadu:0.387298,(ARR1b_Taki:0.384383,((ARR1b_Gast:0.270622,ARR1b_Oreo:0.052434)33:0.009013,(ARR1b_Oryz:0.077314,ARR1b_Xiph:0.082953)167:0.053720)56:0.056736)198:0.166798)194:0.125220)193:0.095269)142:0.088846,(ARR1a_Dani:0.160393,(ARR1a_Gadu:0.309927,((ARR1a_Gast:0.148359,ARR1a_Taki:0.119201)147:0.026384,(ARR1a_Oreo:0.053756,(ARR1a_Oryz:0.060283,ARR1a_Xiph:0.116353)143:0.038502)118:0.027277)121:0.063751)188:0.098321)183:0.115677)200:0.438578)144:0.081413)199:0.153651,((ARR4.1_Cal:0.468722,(ARR4_Latim:0.211504,(((ARR4_AF203:0.144437,ARR4_Xenop:0.405236)134:0.062468,(((ARR4_Pelod:0.102237,(ARR4_Allig:0.117641,(ARR4_Ornit:0.349447,(((ARR4_Micro:0.105137,((ARR4_Ochot:0.151106,ARR4_Ictid:0.125329)69:0.036100,((ARR4_Tupai:0.173076,(ARR4_Macac:0.035583,(ARR4_HomoS:0.000001,(ARR4_Pongo:0.000001,ARR4_PanTr:0.000001)15:0.000001)150:0.000002)196:0.061912)122:0.044094,(ARR4_MusMu:0.048369,ARR4_Rattu:0.032844)199:0.234499)60:0.008778)63:0.019725)117:0.015947,((ARR4_Ptero:0.145239,(ARR4_Equus:0.039195,(ARR4_Erina:0.089849,(ARR4_Ailur:0.048383,ARR4_Canis:0.074313)145:0.046703)55:0.015745)31:0.011729)22:0.014044,(ARR4_BosTa:0.066901,ARR4_SusSc:0.030861)187:0.044337)92:0.039415)200:0.226001,(ARR4_Monod:0.179748,(ARR4_Macro:0.154989,ARR4_Sarco:0.047137)117:0.061674)200:0.241021)199:0.143451)151:0.147727)62:0.047599)24:0.021626,(ARR4_Taeni:0.076502,(ARR4_Cucul:0.039289,(ARR4_Nippo:0.050435,(ARR4_Ophis:0.025149,(ARR4_Halia:0.054536,(ARR4_AnasP:0.027486,(ARR4_Strut:0.038271,(ARR4_Gallu:0.017526,ARR4_Melea:0.000002)198:0.037813)77:0.009024)36:0.009848)16:0.009238)13:0.000006)43:0.015014)74:0.020785)156:0.050713)16:0.021000,(ARR4_Anoli:0.074312,ARR4_Pytho:0.198317)146:0.048377)48:0.066527)30:0.021463,(ARR4_Lepis:0.212951,(((ARR4a_Asty:0.224082,ARR4a_tpe|:0.127019)118:0.097683,(ARR4a_Gadu:0.281378,((ARR4a_Gast:0.268034,(ARR4a_NM_0:0.155061,ARR4a_Xiph:0.078921)148:0.052488)79:0.021889,(ARR4a_Oreo:0.062198,ARR4a_Taki:0.202495)70:0.031062)96:0.093342)200:0.281328)195:0.126285,((ARR4b_Asty:0.250433,ARR4b_tpe|:0.346972)198:0.159115,(ARR4b_Xiph:0.217441,(ARR4b_Oryz:0.243105,(ARR4b_Oreo:0.135796,(ARR4b_Gadu:0.431192,(ARR4b_Gast:0.176944,ARR4b_Taki:0.183038)182:0.080404)63:0.018516)100:0.045631)88:0.034599)194:0.210877)164:0.115606)199:0.375546)128:0.181525)67:0.032957)129:0.047977)172:0.091409,(ARR4_AB495:0.059001,ARR4_Petro:0.099109)200:0.451094)199:0.136882)164:0.088588)200:0.261592)200:0.287516,(ARR0_Branc:0.308843,ARR0_Sacco:0.098400)116:0.053880)122:0.053898,(ARR0.2_Lyt:0.133909,ARR0.2_Str:0.027271)160:0.256506)61:0.041855)200:0.813293);
