# Supplementary material for: Uncovering missing pieces: duplication and deletion history of arrestins in deuterostomes
Source: BMC Evol Biol. 2017 Jul 6;17:163. doi: 10.1186/s12862-017-1001-4 (PMC5501109; doi:10.1186/s12862-017-1001-4)
Supplement: Supplementary file 6 — Chromosomal locations: Chromosomal locations of arrestin genes. Table of chromosomal locations of arrestin genes in species with genomes assembled on chromosome-level. The columns “SAG(a)” contain the location of SAG for non-duplicated species (SAGb does not exist) or of SAGa for teleosts. This applies to all columns. Note that ARR3 is located on the sex chromosome X in all mammals. SDP ARR0: SDPs distinguishing ARR0.1 from sea urchin ARR0.2 and other ARR0. The classification is based on unsupervised multi-correspondence analysis of all ARR0 with S3det. SDPs are listed that were predicted by at least two out of the four following methods: Xdet, S3det, SH and multi-RELIEF. Additionally, the functional annotations of homologous positions in bovine ARRB1 are listed. SDP SAG: SDPs distinguishing SAGa and SAGb in teleosts. The classification is based on unsupervised MCA of all filtered teleost SAG with S3det. During filtering, SAGb from pufferfish and stickleback were excluded due to sequence coverage < 70%. SDPs are listed that were predicted by at least two out of the four following methods: Xdet, S3det, SH and multi-RELIEF. Additionally, the functional annotations of homologous positions in bovine SAG are listed. SDP ARRB2: SDPs distinguishing ARRB2a and ARRB2b in teleosts. The classification was given in supervised MCA of all filtered teleost ARRB2. Due to redundancy > 98%, ARRB2a of platyfish (Xiphophorus maculatus), pufferfish and medaka were excluded from the analysis. SDPs are listed that were predicted by at least two out of the four following methods: Xdet, S3det, SH and multi-RELIEF. Additionally, the functional annotations of homologous positions in bovine ARRB2 are listed. SDP ARR3: SDPs distinguishing ARR3a and ARR3b in teleosts. The classification is based on unsupervised MCA of all teleost ARR3 with S3det. SDPs are listed that were predicted by at least two out of the four following methods: Xdet, S3det, SH and multi-RELIEF. Additionally, the functional a [file 12862_2017_1001_MOESM6_ESM.xlsx]

## Sheet: Bird annotations
Name	Contig	E-value	Exon	Length of contig	Additional information	Additionally retrieved via homology search in SRA
Acanthisitta_chloris	C15682494	1e-07	12	119
Apaloderma_vittatum	C10759007	1.5	part of 3	110	Translated: LTVYLGKRDFVDHIDVV, end of contig
Aptenodytes_forster	C12536524	8e-05	16	141	Translated: DDDIVFEDFARQRLKGMKDDKEDEEEQTNS, end of contig
Balearica_regulorum	C11911089	4e-05	Part of 5	112	full length of contig
	C11980919	6e-08	7	122
Buceros_rhinoceros	C11575124	0.0003	16	115	Translated: DDDIVFEDFARQRLKGMKDDK, end of contig
Calypte_anna	scaffold171	0.87	part of 11	1249265	no good alignment
Cariama_cristata	-
Cathartes_aura	-				Hit probably belongs to ARRB1
Chaetura_pelagica	-
Charadrius_vociferus	Scaffold3639	0.002	F	480	Sequence of Scaffold184514, Scaffold283625, Scaffold81399 are identical to other scaffold, assembly mistake?
Chlamydotis_undulata	-/?				C14830592 is probably ex 12 of ARRB1
Colius_striatus	-/?				C16226425 is probably ex 12 of ARRB1
Columba_livia	scaffold161	6.1	14	11859676	false positive?
Corvus_brachyrhynchos	-/?
Cuculus_canorus	-/?				C22065914 is probably ex 6 of ARRB1
Egretta_garzetta	-/?				C8019260 is probably ex 12 of ARRB1
Eurypyga_helias	C14487117	2e-07	part of 5	107	fits also to ARRB1, but this exon is already covered for ARRB1 on scaffold 40420, contig does not have the same sequence as scaffold
Falco_peregrinus	-
Fulmarus_glacialis	-/?				C12928418 is probably ex 12 of ARRB1
	-/?				C13100025 is probably ex 3 of ARRB1
Geospiza_fortis	-
Haliaeetus_albicilla	-/?				Scaffold30090 is probably part of ex 11, 12 of ARRB1
Haliaeetus_leucocephalus	Scaffold8956	2e-18	7, 8, 16	2789	annotated with prosplign
	Scaffold4072	1e-17	10, 11, 12, 14	70001
	Scaffold333272	0.058	part of 5	291
Leptosomus_discolor	C10961796	8e-09	13	100
Manacus_vitellinus	-
Merops_nubicus	-
Mesitornis_unicolor	-				Scaffold16700 is probably ex 16 of ARRB1
Nestor_notabilis	-
Nipponia_nippon	C13081413	6e-07	7	170
	C13300931	0.019	part of 9, 10	339
	C13138967	0.3	6	199
	C13365123		3, 4	430
Pelecanus_crispus	-
Phalacrocorax_carbo	-				Scaffold37544 is probably exon 9 of ARRB1
Picoides_pubescens	-				C39739265 is probably ex 12 of ARRB1, C40526039 ex 9 of ARRB1
Pygoscelis_adeliae	-
Struthio_camelus	C14095491	6e-09	part of 11	154	Scaffold765 is ex 7 of ARRB1, no other exon of ARRB1 annotated	1 exon additionally detected
	C14052965	8e-06	6	137	could also be ex 6 of ARRB1
	scaffold1684	6e-05	12	2266
Tyto_alba	-				Scaffold48397 (8-10), C8588153 (11), C9165492 (7), C8541357 (6), C8784567 (5) = ARRB1 (not annotated)
Tinamus_major	scaffold11991	4e-05	10	2426	scaffold consists of Ns 75%
Tauraco_erythrolophus	-				Scaffold41677 (5-8), C12776863 (10), C12629977 (11) = ARRB1 (not annotated), C12162723 = ARR3 (11)
Gavia_stellata	-
Melopsittacus_undulatus	-
Ophisthocomus_hoazin	-
Phaethon_lepturus	-
Phoenicopterus_ruber	-
Podiceps_cristatus	-
Pterocles_gutturalis	-
Anas_platyrhynchos	-
Meleapris_galloparo 5.0	-
Gallus_gallus 4	-
Taeniopygia_guttata	-
Antrostomus_carolinensis	-/?				Scaffold53742 (part of ex 3) could also be from ARRB1
Apteryx_mantelli	NW_014005377.1	4e-07	3, 4, 11	14014		1 exon
Aquila_chrysaetos	-					7 exons

## Sheet: Possible isoforms
Splice-variant	SAG				ARRB1				ARRB2				ARR3				ARR0
	Mammals	Sauropsids	Fish	Exceptions?	Mammals	Sauropsids	Fish	Exceptions?	Mammals	Sauropsids	Fish	Exceptions?	Mammals	Sauropsids	Fish	Exceptions?	vase tunicate	lancelet	Echinoderms
Stop after exon 7	x	x	x	Cod SAGb, but close to end of contig and repetitive sequence; zebrafish SAGa, could be restored by insertion of one nucleotide	x	x	loosely conserved	not conserved in stickleback, cave fish, zebrafish, chicken, python, frog	x	x except ibis, python	loosely	not conserved in ARRB2b fugu, cave fish, sticleback; ARRB2a zebrafish, ibis; python, frog, coelacanth	-	-	-	conserved in stickleback ARR3b, medaka ARR3b, tilapia ARR3b, platyfish ARR3b, alligator, duck, chicken, bald eagle, turkey, ibis, hoatzin, turtle, python, ostrich, finch, coelacanth, river lamprey	x	x	exons 7, 8 fused in acorn worm, exon 7 split in other echinoderms
exon skipping 13	x	x	x	-	x	x	x	exon missing in ibis, not possible in ARRB1.2 river lamprey, no exon 13 in ARRB1.1 river lamprey	-	-	-	-	x	x	x	cave fish ARR3b, zebrafish ARR3b: exons 12, 13 fused to one exon	no exon 13	-	no exon 13
exon skipping 4	x	x	x	-	x	x	x	not possible in ARRB1.2 river lamprey	x	x	x	-	x	x	x	-	x	x	exons 4, 5 fused to one exon
exon skipping 15	x	x	second canonical splice site not conserved in fish	exon could not be detected in opossum, coelacanth, frog, ghostshark SAG.1; ghostshark SAG.2 ends already after exon 14; turtle and lizard annotations would work without exon 14, unsecure annotation of that exon, possibly missing	-	-	-	Exon 15 can be skipped in ARRB1.1 river lamprey	-	-	-	-	x	x	no exon 15	exon could not be detected in alligator, cuckoo, gar, turtle, ibis, river lamprey; skipping not possible in coelacanth	exons 14, 15 fused	x	x for bat star, acorn worm

## Sheet: Chromosomal locations
Chromosomal locations
		SAG(a)	SAGb	ARRB1	ARRB2(a)	ARRB2b	ARR3(a)	ARR3b
Primates	Pongo abelii	2b	-	11	17	-	X	-
	Pan troglodytes	2b	-	11	17	-	X	-
	Homo sapiens	2	-	11	17	-	X	-
	Macaca mulatta	12	-	14	16	-	X	-
Rodents	Mus musculus	1	-	7	11	-	X	-
	Rat rattus	9	-	1	10	-	X	-
Laurasiatheria	Canis familaris	25	-	21	5	-	X	-
	Equus caballus	6	-	7	11	-	X	-
	Sus scrofa	15	-	9	12	-	X	-
	Bos taurus	3	-	15	19	-	X	-
Marsupial	Monodelphis domestica	Un	-	4 (ARRB1.1), 4 (ARRB1.2)	3 (ARRB2.1), 2 (ARRB2.2)	-	X	-
Birds	Gallus gallus	9	-	AADN03024429.1	-	-	4	-
	Meleagris gallopavo	11	-	ChrUn/20	-	-	9	-
	Taeniopygia guttata	9	-	1	-	-	4A	-
Fish	Lepistosteus oculatus	LG14	-	LG3	LG2	-	LG7	-
	Oryzias latipes	17	scaffold1849	ultracontig149	14	-	14	10
	Danio rerio	2	15	15	10	7	10	14
Danio rerio: location of ARR3b based on GRCz10 as locus is missing in Zv9

## Sheet: SDP ARR0
ARR0
Position in Alignment	Position in Bos Taurus ARRB1	Functional annotation	Literature source
16	P14	receptor specificity
45	V43	close to receptor specificity residue (5 residues)
58	T56	neighboring to mu2 adaptin binding residue
60	T58	neighboring to mu2 adaptin binding residue
62	A60	close to receptor specificity residue (3 residues), mu2 adaptin binding (3 residues)
69	D67	receptor specificity
80	D78	receptor specificity
82	F80	receptor specificity
85	N83	Second neighboring to receptor specificity residue
86	V84	Second neighboring to receptor specificity residue (2 residues)
105	E102	Second neighboring to three element interaction
106	R103	neighboring to three element interaction
114	H111	close to three element interaction (3 residues)
159	E155	neighboring to receptor specificity residue
163	K157	IP6 binding
165	H159	neighboring to IP6 binding residue
168	N162	neighboring to IP6 binding residue
171	R165	Phosphate sensor
206	H198	close to receptor specificity residue (5 residues)
215	I207	-
217	Y209	-
231	N222	close to receptor specificity residue (5 residues), close to phosphodiesterase binding residues (3 residues)
242	S234	neighboring to receptor specificity residue
244	R236	IP6 binding
250	C242	receptor specificity
253	N245	receptor specificity
255	A247	Neighboring receptor to specificity
256	Q248	receptor specificity
257	Y249	Neighboring to receptor specificity
345	K324	IP6 binding
396	P371	close to clathrin binding site (4 residues)
400	E378	clathrin binding site
420	V387	Three element interaction
428	R395	AP2 binding site
442	G409	-
35		13 receptor specificity residues or one of the two neighboring positions involved in receptor specificity
		4 more are in proximity to receptor specificity residues in protein sequence
		6 residues involved or neighboring to IP6 binding residues
	# residues total	# receptor specificity residues		Ratio receptor specificity residues/ non-specificity residues
Bos taurus ARRB1	418	79		0.188995
SDP residues 0 vs 0.2 sea urchins	35	7		0.2
	# residues total	# phosphate sensing residues		Ratio receptor specificity residues/ non-specificity residues
Bos taurus ARRB1	418	14		0.0334928
SDP residues 0 vs 0.2 sea urchins	35	4		0.114286

## Sheet: SPD SAG
SAG	Positions overlapping between Xdet, S3det, SH and multi-harmony method
Position in Alignment	Position in Bos Taurus SAG	Functional annotation
6	H10	receptor specificity, neighboring to polar core
30	H34	neighboring to polar core
31	V35	second neighboring position: polar core
49	K53	neighboring to receptor specificity residue
56	S60	neighboring position: mu2-adaptin binding site
74	L77	receptor specificity
79	D82	receptor specificity
148	I149
152	A153	close to receptor specificity residue (4 positions)
155	S156	neighboring to receptor-binding residue
158	D162	close to receptor specificity determining position (8 positions away), neighboring to IP6 binding site	close to receptor in crystal structure
161	P165	neighboring to IP6 binding site
173	V177	neighboring to polar core, phosphate binding residue
186	V190	close to receptor specificity residue (4 positions)	not pointing to the receptor in 4ZWJ structure
191	Q195	receptor specificity
218	V222	phosphodiesterase binding
225	S229	close to receptor specificity residue (4 positions)
228	K232	neighboring position to receptor specificity postion
232	K236	second neighboring position: receptor specificity residue
241	V244	neighboring to receptor specificity
250	Y254	receptor specificity
261	Q265	receptor specificity
265	P269	second neighboring position: receptor specificity residue
268	S272	neighboring position: receptor specificity residue
277	V281	-
311	G315	close to receptor specificity residue (3 residues)	not pointing to the receptor in 4ZWJ structure
326	K330	IP6-binding, but in general not conserved in sag
329	L333	neighboring to IP6 binding residue
331	V335	neighboring position: receptor specificity residue, clathrin minor site, IP6 binding
332	S336	neighboring to clathrin-bindig site, neighboring position: receptor specificity residue
30		16 receptor specificity residues or one of the two neighboring positions involved in receptor specificity
		5 more are in proximity to receptor specificity residues in protein sequence
		4 residues involved or neighboring to IP6 binding residues
				Ratio receptor specificity residues/ non-specificity residues
	# residues total	# receptor specificity residues		0.195545
Bos taurus	404	79		0.2
SDP residues a vs b	30	6

## Sheet: SDP ARRB2
ARRB2
Position in Alignment	Position in Bos Taurus ARRB2	Functional annotation
42	V42	-
368	V369	close to clathrin binding site (3 residues)
407	D406	-
408	Q407	-
residues identified for distinction a, b in supervised S3Det

## Sheet: SDP ARR3
ARR3
Position in Alignment	Position in Bos Taurus ARR3	Functional annotation
14	K16	phosphodiesterase binding
24	F26	neighboring to polar core
46	K48	Neighboring to receptor specifity
53	M55	neighboring to mu adaptin binding residue
74	K76	receptor specificity
83	V85	receptor specificity
94	L97	close to three element interaction (3 positions)
98	Q101	neighboring to three element interaction
100	R103	neighboring to three element interaction
108	N111	close to three element interaction (3 positions)
116	M119	close to PxxP motif (5 residues)
147	C150	close to receptor specificity residue (4 residues)
164	V164	neighboring to phosphate sensor
179	G179	close to PxxP motif (3 residues)
218	V218	phosphodiesterase binding
241	V241	neighboring to receptor specificity residue
246	L246	receptor specificity
248	K248	receptor specificity
254	F254	neighboring to receptor specificity residue
272	F272	close to receptor specificity residue (5 residues)
291	L289	neighboring to polar core, phosphodiesterase binding
309	R307	close to receptor specificity residue (5 residues)
317	L315	second neighboring to receptor specificity residue
325	V323	neighboring to IP6 binding residue
355	H353	-
25		8 receptor specificity residues or one of the two neighboring positions involved in receptor specificity
		3 more are in proximity to receptor specificity residues in protein sequence
	# residues total	# receptor specificity residues		Ratio receptor specificity residues/ non-specificity residues
Bos taurus ARR3	392	79		0.201531
SDP residues a vs. b	25	4		0.16

## Sheet: Codeml Analysis
Codon model	Model	LR	Pvalue	Sig.		0.05	*
F3X4	ARR0.1 sea urchin	3.77079	0.0521551	-		0.01	**
codon table	ARR0.1 sea urchin	2.51134	0.11303	-		0.001	***
F3X4	ARR0.2 sea urchin	5.04681	0.0246713	*
codon table	ARR0.2 sea urchin	5.44835	0.0195868	*		Residues identified under BEB
F3X4	SAG.1 ghostshark	3.66415	0.0555951	-
codon table	SAG.1 ghostshark	4.31349	0.0378113	*
F3X4	SAGa teleost	4.99982	0.0253499	*
codon table	SAGa teleost	2.14218	0.143299	-
F3X4	SAGb teleost	7.37818	0.00660199	**
codon table	SAGb teleost	5.1915	0.0226976	*
F3X4	SAGb Acanthopterygii	4.78241	0.0287518	*
codon table	SAGb Acanthopterygii	3.18778	0.0741907	-
F3X4	ARR3b Euteleosteomorpha	4.72419	0.0297412	*
codon table	ARR3b Euteleosteomorpha	4.25734	0.039081	*
F3X4	ARRB1 wallaby	3.69491	0.0545788	-
codon table	ARRB1 wallaby	3.09534	0.0785167	-
Scenario tested	Inferred parameter	mean	standard deviation	Quantile 25%	Quantile 75.00%	Positively selected Sites under BEB, F3X4	Homologous position in cow paralog	function	Specificity determining position?
ARR0.1 sea urchin	p0	0.757975	0.0607273	0.717047	0.768162	S76	N83	Second neighboring to receptor specificity residue	x
	p1	0.0940028	0.0308356	0.0727268	0.0974875	E95	E102		x
	w0	0.0361766	0.00745698	0.0308	0.036946	K116	K157	IP6 low affinity binding site	x
	wFG	40.0363	144.328	2.62946	11.8275	N121	N162	neighboring to IP6, low affinity site	x
						N184	N225	second neighboring to receptor specificity residues (EPR study)
						C201	C242	receptor specificity	x
						N296	N382	second neighbouring to clathrin binding site
ARR0.2 sea urchin	p0	0.855429	0.0283723	0.838382	0.856455	K82	P89	neighboring to PxxP motif
	p1	0.0963919	0.0335134	0.0738095	0.0981885
	w0	0.0343588	0.00851796	0.028076	0.0340175
	wFG	202.31	326.497	31.4093	56.59
SAG.1 ghostshark	p0	0.696214	0.0424499	0.663357	0.692789	K2	K2	-	-
	p1	0.177077	0.0495714	0.137649	0.176813	V106	P134	neighboring to receptor specificity residue	-
	w0	0.0815824	0.0135681	0.075054	0.0838795	N114	R171	phosphate sensor	-
	wFG	29.261	120.136	2.10946	3.07549	T128	G185	neighboring to PxxP motif	-
						N160	G217	-	-
						H205	E262	receptor specificity	-
						Q248	N305	second neighboring to polar core	-
						V277	T334	second neighboring to IP6 binding site	-
						S27	G27	second neighboring to receptor specificity residue, posphodiesterase binding
SAGa teleost	p0	0.789255	0.202819	0.801029	0.848624	-	-	-	-
	p1	0.0380197	0.0231207	0.0230535	0.035844
	w0	0.075139	0.00971065	0.066961	0.074371
	wFG	775.97	408.641	999	999
SAGb teleost	p0	0.83136	0.274316	0.892293	0.928147	V14	V35	second neighboring to polar core	x
	p1	0.0401831	0.0315734	0.0210423	0.034796	R126	W194	receptor specificity
	w0	0.0764844	0.0101029	0.0684705	0.0761255
	wFG	338.349	431.012	21.072	57.4046
SAGb Acanthopterygii	p0	0.83813	0.127067	0.817354	0.862953	P72	P93	neighboring to PxxP motif	-
	p1	0.0442196	0.0267386	0.0248667	0.0416215	A112	A180	neighboring to PxxP motif	-
	w0	0.0754074	0.00989848	0.0665753	0.0743745	D142	S210	-
	wFG	294.957	418.024	5.62428	17.9353
ARR3b Euteleosteomorpha	p0	0.716327	0.0964406	0.678503	0.728756	Y42	M55	neighboring to mu2 adaptin binding site	x
	p1	0.140823	0.0390793	0.112111	0.14096	C150	F254	neighboring to receptor specificity residue	x
	w0	0.0872535	0.0110142	0.0794907	0.088364
	wFG	69.3807	231.522	1.21574	2.76986
ARRB1 wallaby	p0	0.951403	0.0171245	0.93969	0.953396	-	-	-	-
	p1	0.0450054	0.0183361	0.032635	0.0408795
	w0	0.0666587	0.0108227	0.0589658	0.0664085
	wFG	16.1713	20.6492	1	1
